# Supplementary material for: Conformational Response to Ligand Binding in Phosphomannomutase2: INSIGHTS INTO INBORN GLYCOSYLATION DISORDER
Source: J Biol Chem. 2014 Oct 16;289(50):34900–10. doi: 10.1074/jbc.M114.586362 (PMC4263888; doi:10.1074/jbc.M114.586362)
Supplement: Supplemental Data [file supp_M114.586362_jbc.M114.586362-1.pdb]

REMARK 888
REMARK 888 WRITTEN BY MAESTRO (A PRODUCT OF SCHRODINGER, LLC)
TITLE     INI1.pdb
MODEL        1
ATOM      1  N   SER A   1      64.572  13.754 -16.788  1.00 -1.00           N1+
ATOM      2  CA  SER A   1      66.021  13.494 -16.736  1.00 -1.00           C  
ATOM      3  C   SER A   1      66.407  12.724 -18.006  1.00 -1.00           C  
ATOM      4  O   SER A   1      65.507  12.194 -18.657  1.00 -1.00           O  
ATOM      5  CB  SER A   1      66.399  12.730 -15.445  1.00 -1.00           C  
ATOM      6  OG  SER A   1      67.793  12.797 -15.217  1.00 -1.00           O  
ATOM      7  H1  SER A   1      64.233  14.204 -15.954  1.00 -1.00           H  
ATOM      8  H2  SER A   1      64.398  14.328 -17.599  1.00 -1.00           H  
ATOM      9  H3  SER A   1      64.109  12.872 -16.958  1.00 -1.00           H  
ATOM     10  HA  SER A   1      66.529  14.457 -16.743  1.00 -1.00           H  
ATOM     11  HB2 SER A   1      65.888  13.134 -14.573  1.00 -1.00           H  
ATOM     12  HB3 SER A   1      66.099  11.687 -15.507  1.00 -1.00           H  
ATOM     13  HG  SER A   1      68.015  12.298 -14.442  1.00 -1.00           H  
ATOM     14  N   ALA A   2      67.700  12.675 -18.345  1.00 -1.00           N  
ATOM     15  CA  ALA A   2      68.296  11.865 -19.404  1.00 -1.00           C  
ATOM     16  C   ALA A   2      69.761  11.582 -19.048  1.00 -1.00           C  
ATOM     17  O   ALA A   2      70.413  12.414 -18.417  1.00 -1.00           O  
ATOM     18  CB  ALA A   2      68.121  12.495 -20.791  1.00 -1.00           C  
ATOM     19  H   ALA A   2      68.385  13.081 -17.716  1.00 -1.00           H  
ATOM     20  HA  ALA A   2      67.773  10.910 -19.418  1.00 -1.00           H  
ATOM     21  HB1 ALA A   2      68.526  13.506 -20.831  1.00 -1.00           H  
ATOM     22  HB2 ALA A   2      68.632  11.908 -21.556  1.00 -1.00           H  
ATOM     23  HB3 ALA A   2      67.069  12.526 -21.075  1.00 -1.00           H  
ATOM     24  N   ALA A   3      70.261  10.407 -19.434  1.00 -1.00           N  
ATOM     25  CA  ALA A   3      71.589   9.854 -19.179  1.00 -1.00           C  
ATOM     26  C   ALA A   3      71.891   8.793 -20.274  1.00 -1.00           C  
ATOM     27  O   ALA A   3      71.030   8.575 -21.134  1.00 -1.00           O  
ATOM     28  CB  ALA A   3      71.633   9.325 -17.729  1.00 -1.00           C  
ATOM     29  H   ALA A   3      69.658   9.756 -19.928  1.00 -1.00           H  
ATOM     30  HA  ALA A   3      72.309  10.666 -19.289  1.00 -1.00           H  
ATOM     31  HB1 ALA A   3      71.116   9.992 -17.039  1.00 -1.00           H  
ATOM     32  HB2 ALA A   3      71.166   8.343 -17.654  1.00 -1.00           H  
ATOM     33  HB3 ALA A   3      72.648   9.240 -17.350  1.00 -1.00           H  
ATOM     34  N   PRO A   4      73.096   8.172 -20.316  1.00 79.75           N  
ATOM     35  CA  PRO A   4      73.474   7.150 -21.313  1.00 78.46           C  
ATOM     36  C   PRO A   4      72.530   5.934 -21.446  1.00 77.40           C  
ATOM     37  O   PRO A   4      71.922   5.490 -20.473  1.00 77.88           O  
ATOM     38  CB  PRO A   4      74.856   6.648 -20.863  1.00 77.63           C  
ATOM     39  CG  PRO A   4      75.454   7.801 -20.082  1.00 77.80           C  
ATOM     40  CD  PRO A   4      74.248   8.515 -19.476  1.00 79.79           C  
ATOM     41  HA  PRO A   4      73.555   7.657 -22.276  1.00 -1.00           H  
ATOM     42  HB2 PRO A   4      74.760   5.787 -20.196  1.00 -1.00           H  
ATOM     43  HB3 PRO A   4      75.483   6.342 -21.701  1.00 -1.00           H  
ATOM     44  HG2 PRO A   4      76.179   7.479 -19.332  1.00 -1.00           H  
ATOM     45  HG3 PRO A   4      75.968   8.474 -20.770  1.00 -1.00           H  
ATOM     46  HD2 PRO A   4      74.085   8.113 -18.477  1.00 -1.00           H  
ATOM     47  HD3 PRO A   4      74.417   9.590 -19.398  1.00 -1.00           H  
ATOM     48  N   GLY A   5      72.559   5.332 -22.643  1.00 75.78           N  
ATOM     49  CA  GLY A   5      71.875   4.119 -23.104  1.00 71.59           C  
ATOM     50  C   GLY A   5      70.428   3.864 -22.628  1.00 67.77           C  
ATOM     51  O   GLY A   5      69.656   4.819 -22.517  1.00 67.74           O  
ATOM     52  H   GLY A   5      73.122   5.791 -23.341  1.00 -1.00           H  
ATOM     53  HA2 GLY A   5      71.854   4.141 -24.193  1.00 -1.00           H  
ATOM     54  HA3 GLY A   5      72.527   3.292 -22.830  1.00 -1.00           H  
ATOM     55  N   PRO A   6      70.011   2.585 -22.456  1.00 63.50           N  
ATOM     56  CA  PRO A   6      68.616   2.229 -22.174  1.00 60.59           C  
ATOM     57  C   PRO A   6      68.218   2.583 -20.735  1.00 57.00           C  
ATOM     58  O   PRO A   6      68.957   2.325 -19.780  1.00 53.78           O  
ATOM     59  CB  PRO A   6      68.521   0.720 -22.445  1.00 59.90           C  
ATOM     60  CG  PRO A   6      69.932   0.196 -22.236  1.00 60.11           C  
ATOM     61  CD  PRO A   6      70.838   1.382 -22.583  1.00 62.60           C  
ATOM     62  HA  PRO A   6      67.961   2.760 -22.868  1.00 -1.00           H  
ATOM     63  HB2 PRO A   6      67.789   0.210 -21.814  1.00 -1.00           H  
ATOM     64  HB3 PRO A   6      68.221   0.558 -23.481  1.00 -1.00           H  
ATOM     65  HG2 PRO A   6      70.054  -0.076 -21.187  1.00 -1.00           H  
ATOM     66  HG3 PRO A   6      70.148  -0.692 -22.831  1.00 -1.00           H  
ATOM     67  HD2 PRO A   6      71.704   1.419 -21.924  1.00 -1.00           H  
ATOM     68  HD3 PRO A   6      71.194   1.297 -23.612  1.00 -1.00           H  
ATOM     69  N   ALA A   7      67.029   3.171 -20.600  1.00 55.66           N  
ATOM     70  CA  ALA A   7      66.493   3.769 -19.392  1.00 55.90           C  
ATOM     71  C   ALA A   7      64.961   3.722 -19.414  1.00 54.66           C  
ATOM     72  O   ALA A   7      64.358   3.223 -20.368  1.00 54.02           O  
ATOM     73  CB  ALA A   7      67.075   5.177 -19.236  1.00 57.13           C  
ATOM     74  H   ALA A   7      66.422   3.243 -21.405  1.00 -1.00           H  
ATOM     75  HA  ALA A   7      66.805   3.174 -18.536  1.00 -1.00           H  
ATOM     76  HB1 ALA A   7      66.646   5.699 -18.381  1.00 -1.00           H  
ATOM     77  HB2 ALA A   7      68.154   5.139 -19.081  1.00 -1.00           H  
ATOM     78  HB3 ALA A   7      66.887   5.773 -20.127  1.00 -1.00           H  
ATOM     79  N   LEU A   8      64.344   4.256 -18.359  1.00 53.30           N  
ATOM     80  CA  LEU A   8      62.909   4.284 -18.126  1.00 49.69           C  
ATOM     81  C   LEU A   8      62.545   5.655 -17.554  1.00 50.75           C  
ATOM     82  O   LEU A   8      63.176   6.107 -16.592  1.00 50.33           O  
ATOM     83  CB  LEU A   8      62.529   3.085 -17.227  1.00 50.74           C  
ATOM     84  CG  LEU A   8      61.113   3.077 -16.604  1.00 52.77           C  
ATOM     85  CD1 LEU A   8      59.989   3.058 -17.642  1.00 48.04           C  
ATOM     86  CD2 LEU A   8      60.970   1.874 -15.673  1.00 45.36           C  
ATOM     87  H   LEU A   8      64.911   4.696 -17.648  1.00 -1.00           H  
ATOM     88  HA  LEU A   8      62.386   4.172 -19.078  1.00 -1.00           H  
ATOM     89  HB2 LEU A   8      62.671   2.168 -17.800  1.00 -1.00           H  
ATOM     90  HB3 LEU A   8      63.250   3.030 -16.409  1.00 -1.00           H  
ATOM     91  HG  LEU A   8      60.985   3.969 -15.990  1.00 -1.00           H  
ATOM     92 HD11 LEU A   8      59.018   2.943 -17.162  1.00 -1.00           H  
ATOM     93 HD12 LEU A   8      59.952   3.989 -18.200  1.00 -1.00           H  
ATOM     94 HD13 LEU A   8      60.106   2.236 -18.347  1.00 -1.00           H  
ATOM     95 HD21 LEU A   8      59.969   1.814 -15.248  1.00 -1.00           H  
ATOM     96 HD22 LEU A   8      61.158   0.939 -16.200  1.00 -1.00           H  
ATOM     97 HD23 LEU A   8      61.681   1.947 -14.852  1.00 -1.00           H  
ATOM     98  N   CYS A   9      61.520   6.298 -18.121  1.00 50.36           N  
ATOM     99  CA  CYS A   9      60.876   7.472 -17.546  1.00 51.29           C  
ATOM    100  C   CYS A   9      59.739   6.981 -16.642  1.00 51.69           C  
ATOM    101  O   CYS A   9      58.766   6.414 -17.135  1.00 53.61           O  
ATOM    102  CB  CYS A   9      60.253   8.324 -18.668  1.00 50.26           C  
ATOM    103  SG  CYS A   9      61.542   9.097 -19.686  1.00 61.23           S  
ATOM    104  H   CYS A   9      61.061   5.862 -18.916  1.00 -1.00           H  
ATOM    105  HA  CYS A   9      61.573   8.076 -16.973  1.00 -1.00           H  
ATOM    106  HB2 CYS A   9      59.593   7.733 -19.302  1.00 -1.00           H  
ATOM    107  HB3 CYS A   9      59.651   9.123 -18.233  1.00 -1.00           H  
ATOM    108  HG  CYS A   9      62.146   9.742 -18.687  1.00 -1.00           H  
ATOM    109  N   LEU A  10      59.861   7.189 -15.329  1.00 51.04           N  
ATOM    110  CA  LEU A  10      58.787   6.997 -14.366  1.00 51.79           C  
ATOM    111  C   LEU A  10      58.154   8.369 -14.135  1.00 50.09           C  
ATOM    112  O   LEU A  10      58.770   9.272 -13.566  1.00 47.68           O  
ATOM    113  CB  LEU A  10      59.357   6.498 -13.023  1.00 52.78           C  
ATOM    114  CG  LEU A  10      59.912   5.062 -13.054  1.00 60.34           C  
ATOM    115  CD1 LEU A  10      60.445   4.688 -11.670  1.00 60.44           C  
ATOM    116  CD2 LEU A  10      58.875   4.022 -13.508  1.00 60.96           C  
ATOM    117  H   LEU A  10      60.676   7.708 -15.002  1.00 -1.00           H  
ATOM    118  HA  LEU A  10      58.032   6.303 -14.731  1.00 -1.00           H  
ATOM    119  HB2 LEU A  10      60.140   7.177 -12.681  1.00 -1.00           H  
ATOM    120  HB3 LEU A  10      58.571   6.548 -12.266  1.00 -1.00           H  
ATOM    121  HG  LEU A  10      60.748   5.032 -13.754  1.00 -1.00           H  
ATOM    122 HD11 LEU A  10      60.912   3.704 -11.689  1.00 -1.00           H  
ATOM    123 HD12 LEU A  10      61.189   5.405 -11.323  1.00 -1.00           H  
ATOM    124 HD13 LEU A  10      59.643   4.661 -10.930  1.00 -1.00           H  
ATOM    125 HD21 LEU A  10      59.260   3.011 -13.377  1.00 -1.00           H  
ATOM    126 HD22 LEU A  10      57.951   4.099 -12.933  1.00 -1.00           H  
ATOM    127 HD23 LEU A  10      58.633   4.134 -14.564  1.00 -1.00           H  
ATOM    128  N   PHE A  11      56.919   8.535 -14.587  1.00 51.26           N  
ATOM    129  CA  PHE A  11      56.147   9.743 -14.367  1.00 51.47           C  
ATOM    130  C   PHE A  11      55.253   9.508 -13.147  1.00 50.61           C  
ATOM    131  O   PHE A  11      54.565   8.490 -13.047  1.00 52.61           O  
ATOM    132  CB  PHE A  11      55.268   9.982 -15.604  1.00 50.03           C  
ATOM    133  CG  PHE A  11      56.069  10.301 -16.858  1.00 53.09           C  
ATOM    134  CD1 PHE A  11      56.656  11.574 -17.013  1.00 51.09           C  
ATOM    135  CD2 PHE A  11      56.247   9.324 -17.860  1.00 61.96           C  
ATOM    136  CE1 PHE A  11      57.436  11.861 -18.149  1.00 50.14           C  
ATOM    137  CE2 PHE A  11      57.010   9.621 -19.007  1.00 57.12           C  
ATOM    138  CZ  PHE A  11      57.610  10.887 -19.148  1.00 48.77           C  
ATOM    139  H   PHE A  11      56.459   7.759 -15.060  1.00 -1.00           H  
ATOM    140  HA  PHE A  11      56.783  10.614 -14.201  1.00 -1.00           H  
ATOM    141  HB2 PHE A  11      54.637   9.113 -15.786  1.00 -1.00           H  
ATOM    142  HB3 PHE A  11      54.589  10.814 -15.412  1.00 -1.00           H  
ATOM    143  HD1 PHE A  11      56.516  12.332 -16.258  1.00 -1.00           H  
ATOM    144  HD2 PHE A  11      55.808   8.342 -17.749  1.00 -1.00           H  
ATOM    145  HE1 PHE A  11      57.911  12.826 -18.255  1.00 -1.00           H  
ATOM    146  HE2 PHE A  11      57.147   8.876 -19.775  1.00 -1.00           H  
ATOM    147  HZ  PHE A  11      58.210  11.113 -20.017  1.00 -1.00           H  
ATOM    148  N   ASP A  12      55.225  10.477 -12.230  1.00 50.77           N  
ATOM    149  CA  ASP A  12      54.153  10.618 -11.243  1.00 56.40           C  
ATOM    150  C   ASP A  12      52.837  10.950 -11.982  1.00 59.63           C  
ATOM    151  O   ASP A  12      52.889  11.503 -13.081  1.00 60.85           O  
ATOM    152  CB  ASP A  12      54.567  11.740 -10.273  1.00 62.43           C  
ATOM    153  CG  ASP A  12      53.629  11.952  -9.100  1.00 72.90           C  
ATOM    154  OD1 ASP A  12      53.227  13.114  -8.872  1.00 93.42           O  
ATOM    155  OD2 ASP A  12      53.464  11.048  -8.262  1.00 85.81           O1-
ATOM    156  H   ASP A  12      55.850  11.266 -12.345  1.00 -1.00           H  
ATOM    157  HA  ASP A  12      54.044   9.681 -10.695  1.00 -1.00           H  
ATOM    158  HB2 ASP A  12      55.553  11.524  -9.866  1.00 -1.00           H  
ATOM    159  HB3 ASP A  12      54.662  12.678 -10.819  1.00 -1.00           H  
ATOM    160  N   VAL A  13      51.675  10.573 -11.444  1.00 62.47           N  
ATOM    161  CA  VAL A  13      50.379  10.756 -12.102  1.00 65.63           C  
ATOM    162  C   VAL A  13      49.895  12.232 -12.102  1.00 66.40           C  
ATOM    163  O   VAL A  13      50.305  13.030 -12.953  1.00 66.41           O  
ATOM    164  CB  VAL A  13      49.343   9.748 -11.514  1.00 65.55           C  
ATOM    165  CG1 VAL A  13      49.561   8.343 -12.105  1.00 60.72           C  
ATOM    166  CG2 VAL A  13      49.309   9.664  -9.970  1.00 74.75           C  
ATOM    167  H   VAL A  13      51.712  10.038 -10.587  1.00 -1.00           H  
ATOM    168  HA  VAL A  13      50.503  10.512 -13.160  1.00 -1.00           H  
ATOM    169  HB  VAL A  13      48.356  10.061 -11.853  1.00 -1.00           H  
ATOM    170 HG11 VAL A  13      48.838   7.625 -11.720  1.00 -1.00           H  
ATOM    171 HG12 VAL A  13      49.460   8.355 -13.190  1.00 -1.00           H  
ATOM    172 HG13 VAL A  13      50.557   7.963 -11.879  1.00 -1.00           H  
ATOM    173 HG21 VAL A  13      48.539   8.968  -9.637  1.00 -1.00           H  
ATOM    174 HG22 VAL A  13      50.257   9.307  -9.572  1.00 -1.00           H  
ATOM    175 HG23 VAL A  13      49.102  10.620  -9.494  1.00 -1.00           H  
ATOM    176  N   ASP A  14      48.964  12.584 -11.204  1.00 67.17           N  
ATOM    177  CA  ASP A  14      48.222  13.846 -11.226  1.00 65.90           C  
ATOM    178  C   ASP A  14      49.104  15.027 -10.801  1.00 65.71           C  
ATOM    179  O   ASP A  14      49.750  14.975  -9.755  1.00 64.98           O  
ATOM    180  CB  ASP A  14      46.961  13.737 -10.340  1.00 64.89           C  
ATOM    181  CG  ASP A  14      45.998  14.910 -10.516  1.00 67.26           C  
ATOM    182  OD1 ASP A  14      45.748  15.315 -11.672  1.00 65.31           O  
ATOM    183  OD2 ASP A  14      45.460  15.396  -9.501  1.00 66.54           O1-
ATOM    184  H   ASP A  14      48.714  11.913 -10.499  1.00 -1.00           H  
ATOM    185  HA  ASP A  14      47.929  14.012 -12.254  1.00 -1.00           H  
ATOM    186  HB2 ASP A  14      46.404  12.834 -10.592  1.00 -1.00           H  
ATOM    187  HB3 ASP A  14      47.235  13.655  -9.288  1.00 -1.00           H  
ATOM    188  N   GLY A  15      49.179  16.045 -11.662  1.00 64.14           N  
ATOM    189  CA  GLY A  15      50.054  17.205 -11.547  1.00 64.88           C  
ATOM    190  C   GLY A  15      51.141  17.165 -12.626  1.00 62.67           C  
ATOM    191  O   GLY A  15      51.535  18.207 -13.146  1.00 63.89           O  
ATOM    192  H   GLY A  15      48.573  16.032 -12.477  1.00 -1.00           H  
ATOM    193  HA2 GLY A  15      49.454  18.105 -11.678  1.00 -1.00           H  
ATOM    194  HA3 GLY A  15      50.524  17.274 -10.563  1.00 -1.00           H  
ATOM    195  N   THR A  16      51.612  15.961 -12.973  1.00 60.36           N  
ATOM    196  CA  THR A  16      52.728  15.729 -13.884  1.00 55.89           C  
ATOM    197  C   THR A  16      52.217  15.285 -15.270  1.00 53.84           C  
ATOM    198  O   THR A  16      52.751  15.754 -16.276  1.00 52.65           O  
ATOM    199  CB  THR A  16      53.620  14.633 -13.246  1.00 61.20           C  
ATOM    200  OG1 THR A  16      54.250  15.137 -12.082  1.00 63.45           O  
ATOM    201  CG2 THR A  16      54.739  14.064 -14.139  1.00 51.08           C  
ATOM    202  H   THR A  16      51.238  15.157 -12.488  1.00 -1.00           H  
ATOM    203  HA  THR A  16      53.311  16.641 -14.022  1.00 -1.00           H  
ATOM    204  HB  THR A  16      52.968  13.831 -12.921  1.00 -1.00           H  
ATOM    205  HG1 THR A  16      54.719  14.422 -11.679  1.00 -1.00           H  
ATOM    206 HG21 THR A  16      55.328  13.322 -13.603  1.00 -1.00           H  
ATOM    207 HG22 THR A  16      54.335  13.553 -15.014  1.00 -1.00           H  
ATOM    208 HG23 THR A  16      55.413  14.844 -14.491  1.00 -1.00           H  
ATOM    209  N   LEU A  17      51.220  14.387 -15.348  1.00 49.25           N  
ATOM    210  CA  LEU A  17      50.653  13.906 -16.617  1.00 52.59           C  
ATOM    211  C   LEU A  17      49.233  14.427 -16.859  1.00 51.25           C  
ATOM    212  O   LEU A  17      48.782  14.461 -18.005  1.00 52.21           O  
ATOM    213  CB  LEU A  17      50.605  12.364 -16.634  1.00 49.93           C  
ATOM    214  CG  LEU A  17      51.973  11.654 -16.628  1.00 55.82           C  
ATOM    215  CD1 LEU A  17      51.782  10.153 -16.885  1.00 49.17           C  
ATOM    216  CD2 LEU A  17      52.959  12.244 -17.650  1.00 45.69           C  
ATOM    217  H   LEU A  17      50.881  13.964 -14.487  1.00 -1.00           H  
ATOM    218  HA  LEU A  17      51.234  14.255 -17.471  1.00 -1.00           H  
ATOM    219  HB2 LEU A  17      50.009  12.005 -15.792  1.00 -1.00           H  
ATOM    220  HB3 LEU A  17      50.066  12.048 -17.530  1.00 -1.00           H  
ATOM    221  HG  LEU A  17      52.416  11.773 -15.639  1.00 -1.00           H  
ATOM    222 HD11 LEU A  17      52.741   9.647 -16.961  1.00 -1.00           H  
ATOM    223 HD12 LEU A  17      51.221   9.680 -16.079  1.00 -1.00           H  
ATOM    224 HD13 LEU A  17      51.252   9.967 -17.820  1.00 -1.00           H  
ATOM    225 HD21 LEU A  17      53.842  11.620 -17.771  1.00 -1.00           H  
ATOM    226 HD22 LEU A  17      52.495  12.344 -18.626  1.00 -1.00           H  
ATOM    227 HD23 LEU A  17      53.305  13.230 -17.345  1.00 -1.00           H  
ATOM    228  N   THR A  18      48.535  14.850 -15.806  1.00 52.26           N  
ATOM    229  CA  THR A  18      47.193  15.405 -15.858  1.00 52.70           C  
ATOM    230  C   THR A  18      47.207  16.752 -15.133  1.00 52.68           C  
ATOM    231  O   THR A  18      47.960  16.941 -14.173  1.00 51.60           O  
ATOM    232  CB  THR A  18      46.156  14.369 -15.340  1.00 51.69           C  
ATOM    233  OG1 THR A  18      46.358  13.959 -14.005  1.00 57.07           O  
ATOM    234  CG2 THR A  18      46.164  13.070 -16.149  1.00 47.42           C  
ATOM    235  H   THR A  18      48.955  14.817 -14.890  1.00 -1.00           H  
ATOM    236  HA  THR A  18      46.932  15.629 -16.894  1.00 -1.00           H  
ATOM    237  HB  THR A  18      45.164  14.817 -15.409  1.00 -1.00           H  
ATOM    238  HG1 THR A  18      46.019  14.610 -13.376  1.00 -1.00           H  
ATOM    239 HG21 THR A  18      45.275  12.481 -15.936  1.00 -1.00           H  
ATOM    240 HG22 THR A  18      46.187  13.287 -17.211  1.00 -1.00           H  
ATOM    241 HG23 THR A  18      47.038  12.457 -15.928  1.00 -1.00           H  
ATOM    242  N   ALA A  19      46.370  17.691 -15.595  1.00 54.53           N  
ATOM    243  CA  ALA A  19      46.045  18.909 -14.860  1.00 52.58           C  
ATOM    244  C   ALA A  19      45.216  18.499 -13.623  1.00 53.23           C  
ATOM    245  O   ALA A  19      44.350  17.637 -13.797  1.00 51.65           O  
ATOM    246  CB  ALA A  19      45.211  19.824 -15.770  1.00 55.72           C  
ATOM    247  H   ALA A  19      45.758  17.445 -16.356  1.00 -1.00           H  
ATOM    248  HA  ALA A  19      46.978  19.408 -14.600  1.00 -1.00           H  
ATOM    249  HB1 ALA A  19      44.903  20.729 -15.244  1.00 -1.00           H  
ATOM    250  HB2 ALA A  19      45.780  20.133 -16.647  1.00 -1.00           H  
ATOM    251  HB3 ALA A  19      44.307  19.326 -16.121  1.00 -1.00           H  
ATOM    252  N   PRO A  20      45.479  19.057 -12.415  1.00 54.32           N  
ATOM    253  CA  PRO A  20      44.926  18.613 -11.123  1.00 54.19           C  
ATOM    254  C   PRO A  20      43.468  18.117 -11.116  1.00 53.22           C  
ATOM    255  O   PRO A  20      42.534  18.910 -11.242  1.00 52.56           O  
ATOM    256  CB  PRO A  20      45.168  19.787 -10.167  1.00 53.19           C  
ATOM    257  CG  PRO A  20      46.456  20.404 -10.683  1.00 55.13           C  
ATOM    258  CD  PRO A  20      46.404  20.176 -12.195  1.00 53.13           C  
ATOM    259  HA  PRO A  20      45.567  17.792 -10.799  1.00 -1.00           H  
ATOM    260  HB2 PRO A  20      44.359  20.517 -10.236  1.00 -1.00           H  
ATOM    261  HB3 PRO A  20      45.242  19.467  -9.127  1.00 -1.00           H  
ATOM    262  HG2 PRO A  20      46.564  21.456 -10.415  1.00 -1.00           H  
ATOM    263  HG3 PRO A  20      47.308  19.867 -10.262  1.00 -1.00           H  
ATOM    264  HD2 PRO A  20      46.029  21.063 -12.708  1.00 -1.00           H  
ATOM    265  HD3 PRO A  20      47.409  19.962 -12.564  1.00 -1.00           H  
ATOM    266  N   ARG A  21      43.302  16.797 -10.981  1.00 53.78           N  
ATOM    267  CA  ARG A  21      42.069  16.020 -10.838  1.00 55.07           C  
ATOM    268  C   ARG A  21      41.381  15.661 -12.169  1.00 55.42           C  
ATOM    269  O   ARG A  21      40.337  15.009 -12.149  1.00 55.73           O  
ATOM    270  CB  ARG A  21      41.092  16.598  -9.783  1.00 53.78           C  
ATOM    271  CG  ARG A  21      41.706  16.795  -8.383  1.00 63.51           C  
ATOM    272  CD  ARG A  21      40.751  17.500  -7.409  1.00 62.25           C  
ATOM    273  NE  ARG A  21      39.593  16.652  -7.078  1.00 75.70           N  
ATOM    274  CZ  ARG A  21      39.399  15.934  -5.964  1.00 79.30           C  
ATOM    275  NH1 ARG A  21      40.321  15.893  -5.003  1.00 78.09           N  
ATOM    276  NH2 ARG A  21      38.271  15.245  -5.820  1.00 81.61           N1+
ATOM    277  H   ARG A  21      44.170  16.245 -10.941  1.00 -1.00           H  
ATOM    278  HA  ARG A  21      42.411  15.060 -10.450  1.00 -1.00           H  
ATOM    279  HB2 ARG A  21      40.683  17.542 -10.143  1.00 -1.00           H  
ATOM    280  HB3 ARG A  21      40.235  15.930  -9.692  1.00 -1.00           H  
ATOM    281  HG2 ARG A  21      42.018  15.833  -7.976  1.00 -1.00           H  
ATOM    282  HG3 ARG A  21      42.615  17.393  -8.454  1.00 -1.00           H  
ATOM    283  HD2 ARG A  21      41.281  17.793  -6.504  1.00 -1.00           H  
ATOM    284  HD3 ARG A  21      40.389  18.428  -7.853  1.00 -1.00           H  
ATOM    285  HE  ARG A  21      38.875  16.650  -7.792  1.00 -1.00           H  
ATOM    286 HH11 ARG A  21      40.195  15.360  -4.156  1.00 -1.00           H  
ATOM    287 HH12 ARG A  21      41.189  16.395  -5.098  1.00 -1.00           H  
ATOM    288 HH21 ARG A  21      38.085  14.689  -4.998  1.00 -1.00           H  
ATOM    289 HH22 ARG A  21      37.548  15.251  -6.524  1.00 -1.00           H  
ATOM    290  N   GLN A  22      41.923  16.088 -13.314  1.00 54.36           N  
ATOM    291  CA  GLN A  22      41.336  15.886 -14.638  1.00 53.21           C  
ATOM    292  C   GLN A  22      41.919  14.621 -15.299  1.00 53.32           C  
ATOM    293  O   GLN A  22      42.803  13.958 -14.756  1.00 51.28           O  
ATOM    294  CB  GLN A  22      41.669  17.114 -15.516  1.00 52.24           C  
ATOM    295  CG  GLN A  22      41.146  18.439 -14.917  1.00 53.47           C  
ATOM    296  CD  GLN A  22      41.424  19.650 -15.804  1.00 55.87           C  
ATOM    297  OE1 GLN A  22      41.530  19.540 -17.021  1.00 54.81           O  
ATOM    298  NE2 GLN A  22      41.560  20.825 -15.205  1.00 56.65           N  
ATOM    299  H   GLN A  22      42.831  16.545 -13.269  1.00 -1.00           H  
ATOM    300  HA  GLN A  22      40.252  15.774 -14.566  1.00 -1.00           H  
ATOM    301  HB2 GLN A  22      42.743  17.181 -15.691  1.00 -1.00           H  
ATOM    302  HB3 GLN A  22      41.225  16.983 -16.504  1.00 -1.00           H  
ATOM    303  HG2 GLN A  22      40.071  18.374 -14.754  1.00 -1.00           H  
ATOM    304  HG3 GLN A  22      41.602  18.613 -13.941  1.00 -1.00           H  
ATOM    305 HE21 GLN A  22      41.738  21.647 -15.760  1.00 -1.00           H  
ATOM    306 HE22 GLN A  22      41.478  20.900 -14.202  1.00 -1.00           H  
ATOM    307  N   LYS A  23      41.416  14.291 -16.494  1.00 51.70           N  
ATOM    308  CA  LYS A  23      41.971  13.258 -17.362  1.00 53.31           C  
ATOM    309  C   LYS A  23      43.078  13.884 -18.230  1.00 52.97           C  
ATOM    310  O   LYS A  23      43.087  15.094 -18.471  1.00 52.03           O  
ATOM    311  CB  LYS A  23      40.839  12.716 -18.270  1.00 52.76           C  
ATOM    312  CG  LYS A  23      41.226  11.454 -19.069  1.00 55.76           C  
ATOM    313  CD  LYS A  23      40.060  10.833 -19.844  1.00 56.38           C  
ATOM    314  CE  LYS A  23      40.510   9.597 -20.640  1.00 55.09           C  
ATOM    315  NZ  LYS A  23      39.402   9.022 -21.418  1.00 61.54           N1+
ATOM    316  H   LYS A  23      40.752  14.922 -16.913  1.00 -1.00           H  
ATOM    317  HA  LYS A  23      42.378  12.450 -16.761  1.00 -1.00           H  
ATOM    318  HB2 LYS A  23      39.984  12.466 -17.640  1.00 -1.00           H  
ATOM    319  HB3 LYS A  23      40.497  13.495 -18.954  1.00 -1.00           H  
ATOM    320  HG2 LYS A  23      42.020  11.690 -19.777  1.00 -1.00           H  
ATOM    321  HG3 LYS A  23      41.634  10.708 -18.386  1.00 -1.00           H  
ATOM    322  HD2 LYS A  23      39.269  10.559 -19.145  1.00 -1.00           H  
ATOM    323  HD3 LYS A  23      39.642  11.580 -20.520  1.00 -1.00           H  
ATOM    324  HE2 LYS A  23      41.318   9.862 -21.324  1.00 -1.00           H  
ATOM    325  HE3 LYS A  23      40.905   8.837 -19.964  1.00 -1.00           H  
ATOM    326  HZ1 LYS A  23      39.730   8.223 -21.936  1.00 -1.00           H  
ATOM    327  HZ2 LYS A  23      38.662   8.731 -20.802  1.00 -1.00           H  
ATOM    328  HZ3 LYS A  23      39.046   9.704 -22.066  1.00 -1.00           H  
ATOM    329  N   ILE A  24      44.002  13.048 -18.715  1.00 51.72           N  
ATOM    330  CA  ILE A  24      45.029  13.366 -19.700  1.00 51.40           C  
ATOM    331  C   ILE A  24      44.382  13.867 -21.007  1.00 53.80           C  
ATOM    332  O   ILE A  24      43.412  13.282 -21.494  1.00 50.46           O  
ATOM    333  CB  ILE A  24      45.941  12.117 -19.907  1.00 51.71           C  
ATOM    334  CG1 ILE A  24      47.239  12.482 -20.655  1.00 48.39           C  
ATOM    335  CG2 ILE A  24      45.235  10.919 -20.584  1.00 48.98           C  
ATOM    336  CD1 ILE A  24      48.356  11.444 -20.512  1.00 52.82           C  
ATOM    337  H   ILE A  24      43.966  12.081 -18.395  1.00 -1.00           H  
ATOM    338  HA  ILE A  24      45.626  14.176 -19.279  1.00 -1.00           H  
ATOM    339  HB  ILE A  24      46.243  11.779 -18.915  1.00 -1.00           H  
ATOM    340 HG12 ILE A  24      47.029  12.635 -21.713  1.00 -1.00           H  
ATOM    341 HG13 ILE A  24      47.622  13.429 -20.273  1.00 -1.00           H  
ATOM    342 HG21 ILE A  24      45.863  10.029 -20.578  1.00 -1.00           H  
ATOM    343 HG22 ILE A  24      44.308  10.656 -20.076  1.00 -1.00           H  
ATOM    344 HG23 ILE A  24      44.992  11.125 -21.626  1.00 -1.00           H  
ATOM    345 HD11 ILE A  24      49.248  11.778 -21.037  1.00 -1.00           H  
ATOM    346 HD12 ILE A  24      48.630  11.290 -19.468  1.00 -1.00           H  
ATOM    347 HD13 ILE A  24      48.078  10.479 -20.934  1.00 -1.00           H  
ATOM    348  N   THR A  25      44.921  14.949 -21.573  1.00 58.09           N  
ATOM    349  CA  THR A  25      44.540  15.431 -22.892  1.00 58.65           C  
ATOM    350  C   THR A  25      45.258  14.568 -23.949  1.00 59.70           C  
ATOM    351  O   THR A  25      46.392  14.123 -23.744  1.00 57.83           O  
ATOM    352  CB  THR A  25      44.886  16.942 -23.011  1.00 61.90           C  
ATOM    353  OG1 THR A  25      44.496  17.435 -24.280  1.00 58.83           O  
ATOM    354  CG2 THR A  25      46.363  17.316 -22.798  1.00 51.00           C  
ATOM    355  H   THR A  25      45.735  15.359 -21.147  1.00 -1.00           H  
ATOM    356  HA  THR A  25      43.461  15.318 -23.018  1.00 -1.00           H  
ATOM    357  HB  THR A  25      44.291  17.477 -22.268  1.00 -1.00           H  
ATOM    358  HG1 THR A  25      44.519  18.385 -24.250  1.00 -1.00           H  
ATOM    359 HG21 THR A  25      46.506  18.396 -22.851  1.00 -1.00           H  
ATOM    360 HG22 THR A  25      46.722  16.995 -21.820  1.00 -1.00           H  
ATOM    361 HG23 THR A  25      47.005  16.869 -23.555  1.00 -1.00           H  
ATOM    362  N   LYS A  26      44.596  14.362 -25.094  1.00 59.75           N  
ATOM    363  CA  LYS A  26      45.036  13.585 -26.256  1.00 60.97           C  
ATOM    364  C   LYS A  26      46.424  14.045 -26.749  1.00 60.25           C  
ATOM    365  O   LYS A  26      47.290  13.228 -27.051  1.00 57.98           O  
ATOM    366  CB  LYS A  26      43.926  13.725 -27.329  1.00 60.49           C  
ATOM    367  CG  LYS A  26      43.825  12.604 -28.383  1.00 66.32           C  
ATOM    368  CD  LYS A  26      44.871  12.619 -29.510  1.00 65.20           C  
ATOM    369  CE  LYS A  26      44.915  13.925 -30.324  1.00 61.78           C  
ATOM    370  NZ  LYS A  26      45.759  13.786 -31.517  1.00 61.95           N1+
ATOM    371  H   LYS A  26      43.699  14.818 -25.165  1.00 -1.00           H  
ATOM    372  HA  LYS A  26      45.112  12.543 -25.940  1.00 -1.00           H  
ATOM    373  HB2 LYS A  26      42.963  13.719 -26.814  1.00 -1.00           H  
ATOM    374  HB3 LYS A  26      43.974  14.705 -27.804  1.00 -1.00           H  
ATOM    375  HG2 LYS A  26      43.850  11.635 -27.882  1.00 -1.00           H  
ATOM    376  HG3 LYS A  26      42.838  12.663 -28.845  1.00 -1.00           H  
ATOM    377  HD2 LYS A  26      45.855  12.400 -29.097  1.00 -1.00           H  
ATOM    378  HD3 LYS A  26      44.651  11.786 -30.180  1.00 -1.00           H  
ATOM    379  HE2 LYS A  26      43.914  14.225 -30.635  1.00 -1.00           H  
ATOM    380  HE3 LYS A  26      45.321  14.733 -29.714  1.00 -1.00           H  
ATOM    381  HZ1 LYS A  26      45.940  14.673 -31.949  1.00 -1.00           H  
ATOM    382  HZ2 LYS A  26      46.666  13.369 -31.217  1.00 -1.00           H  
ATOM    383  HZ3 LYS A  26      45.348  13.153 -32.178  1.00 -1.00           H  
ATOM    384  N   GLU A  27      46.645  15.367 -26.721  1.00 62.13           N  
ATOM    385  CA  GLU A  27      47.898  16.078 -26.974  1.00 63.81           C  
ATOM    386  C   GLU A  27      49.082  15.558 -26.130  1.00 61.42           C  
ATOM    387  O   GLU A  27      50.199  15.418 -26.629  1.00 61.47           O  
ATOM    388  CB  GLU A  27      47.607  17.588 -26.760  1.00 63.41           C  
ATOM    389  CG  GLU A  27      48.813  18.550 -26.687  1.00 63.12           C  
ATOM    390  CD  GLU A  27      48.384  19.938 -26.229  1.00 68.90           C  
ATOM    391  OE1 GLU A  27      48.810  20.334 -25.121  1.00 73.96           O  
ATOM    392  OE2 GLU A  27      47.636  20.594 -26.978  1.00 77.26           O1-
ATOM    393  H   GLU A  27      45.874  15.926 -26.383  1.00 -1.00           H  
ATOM    394  HA  GLU A  27      48.165  15.920 -28.021  1.00 -1.00           H  
ATOM    395  HB2 GLU A  27      46.936  17.936 -27.546  1.00 -1.00           H  
ATOM    396  HB3 GLU A  27      47.046  17.705 -25.831  1.00 -1.00           H  
ATOM    397  HG2 GLU A  27      49.572  18.194 -25.992  1.00 -1.00           H  
ATOM    398  HG3 GLU A  27      49.296  18.630 -27.660  1.00 -1.00           H  
ATOM    399  N   MET A  28      48.830  15.268 -24.847  1.00 59.32           N  
ATOM    400  CA  MET A  28      49.845  14.846 -23.890  1.00 58.10           C  
ATOM    401  C   MET A  28      50.152  13.356 -24.075  1.00 57.74           C  
ATOM    402  O   MET A  28      51.327  12.993 -24.095  1.00 57.63           O  
ATOM    403  CB  MET A  28      49.331  15.109 -22.456  1.00 59.67           C  
ATOM    404  CG  MET A  28      50.380  14.882 -21.357  1.00 62.41           C  
ATOM    405  SD  MET A  28      51.788  16.014 -21.479  1.00 53.32          Se  
ATOM    406  CE  MET A  28      52.911  15.258 -20.273  1.00 45.38           C  
ATOM    407  H   MET A  28      47.862  15.233 -24.553  1.00 -1.00           H  
ATOM    408  HA  MET A  28      50.758  15.417 -24.070  1.00 -1.00           H  
ATOM    409  HB2 MET A  28      48.985  16.138 -22.378  1.00 -1.00           H  
ATOM    410  HB3 MET A  28      48.465  14.484 -22.248  1.00 -1.00           H  
ATOM    411  HG2 MET A  28      49.922  15.014 -20.376  1.00 -1.00           H  
ATOM    412  HG3 MET A  28      50.741  13.855 -21.384  1.00 -1.00           H  
ATOM    413  HE1 MET A  28      53.872  15.768 -20.302  1.00 -1.00           H  
ATOM    414  HE2 MET A  28      52.507  15.331 -19.263  1.00 -1.00           H  
ATOM    415  HE3 MET A  28      53.083  14.207 -20.507  1.00 -1.00           H  
ATOM    416  N   ASP A  29      49.128  12.507 -24.257  1.00 55.50           N  
ATOM    417  CA  ASP A  29      49.320  11.072 -24.503  1.00 55.95           C  
ATOM    418  C   ASP A  29      50.059  10.829 -25.832  1.00 53.16           C  
ATOM    419  O   ASP A  29      51.030  10.078 -25.858  1.00 52.67           O  
ATOM    420  CB  ASP A  29      47.986  10.298 -24.424  1.00 58.55           C  
ATOM    421  CG  ASP A  29      48.150   8.774 -24.481  1.00 61.54           C  
ATOM    422  OD1 ASP A  29      49.153   8.250 -23.942  1.00 67.30           O  
ATOM    423  OD2 ASP A  29      47.236   8.121 -25.030  1.00 70.96           O1-
ATOM    424  H   ASP A  29      48.185  12.875 -24.253  1.00 -1.00           H  
ATOM    425  HA  ASP A  29      49.962  10.693 -23.706  1.00 -1.00           H  
ATOM    426  HB2 ASP A  29      47.479  10.529 -23.487  1.00 -1.00           H  
ATOM    427  HB3 ASP A  29      47.319  10.612 -25.227  1.00 -1.00           H  
ATOM    428  N   ASP A  30      49.713  11.567 -26.902  1.00 50.72           N  
ATOM    429  CA  ASP A  30      50.431  11.544 -28.189  1.00 49.49           C  
ATOM    430  C   ASP A  30      51.910  11.927 -28.056  1.00 50.64           C  
ATOM    431  O   ASP A  30      52.755  11.300 -28.692  1.00 52.24           O  
ATOM    432  CB  ASP A  30      49.780  12.464 -29.252  1.00 47.45           C  
ATOM    433  CG  ASP A  30      48.580  11.880 -29.985  1.00 55.82           C  
ATOM    434  OD1 ASP A  30      48.318  10.667 -29.867  1.00 54.12           O  
ATOM    435  OD2 ASP A  30      47.935  12.663 -30.719  1.00 58.39           O1-
ATOM    436  H   ASP A  30      48.880  12.145 -26.839  1.00 -1.00           H  
ATOM    437  HA  ASP A  30      50.423  10.513 -28.549  1.00 -1.00           H  
ATOM    438  HB2 ASP A  30      49.493  13.415 -28.803  1.00 -1.00           H  
ATOM    439  HB3 ASP A  30      50.503  12.707 -30.033  1.00 -1.00           H  
ATOM    440  N   PHE A  31      52.243  12.910 -27.206  1.00 49.08           N  
ATOM    441  CA  PHE A  31      53.628  13.271 -26.893  1.00 53.65           C  
ATOM    442  C   PHE A  31      54.343  12.118 -26.165  1.00 55.37           C  
ATOM    443  O   PHE A  31      55.469  11.770 -26.518  1.00 58.10           O  
ATOM    444  CB  PHE A  31      53.673  14.563 -26.046  1.00 54.70           C  
ATOM    445  CG  PHE A  31      55.078  15.044 -25.711  1.00 49.41           C  
ATOM    446  CD1 PHE A  31      55.773  15.894 -26.598  1.00 58.54           C  
ATOM    447  CD2 PHE A  31      55.710  14.603 -24.528  1.00 54.45           C  
ATOM    448  CE1 PHE A  31      57.091  16.296 -26.304  1.00 58.70           C  
ATOM    449  CE2 PHE A  31      57.034  14.988 -24.247  1.00 51.22           C  
ATOM    450  CZ  PHE A  31      57.723  15.841 -25.131  1.00 58.26           C  
ATOM    451  H   PHE A  31      51.494  13.381 -26.714  1.00 -1.00           H  
ATOM    452  HA  PHE A  31      54.154  13.456 -27.831  1.00 -1.00           H  
ATOM    453  HB2 PHE A  31      53.151  15.363 -26.574  1.00 -1.00           H  
ATOM    454  HB3 PHE A  31      53.129  14.428 -25.112  1.00 -1.00           H  
ATOM    455  HD1 PHE A  31      55.304  16.232 -27.511  1.00 -1.00           H  
ATOM    456  HD2 PHE A  31      55.195  13.940 -23.846  1.00 -1.00           H  
ATOM    457  HE1 PHE A  31      57.632  16.940 -26.985  1.00 -1.00           H  
ATOM    458  HE2 PHE A  31      57.515  14.621 -23.352  1.00 -1.00           H  
ATOM    459  HZ  PHE A  31      58.739  16.147 -24.925  1.00 -1.00           H  
ATOM    460  N   LEU A  32      53.686  11.491 -25.182  1.00 55.26           N  
ATOM    461  CA  LEU A  32      54.229  10.367 -24.422  1.00 53.84           C  
ATOM    462  C   LEU A  32      54.407   9.120 -25.307  1.00 52.86           C  
ATOM    463  O   LEU A  32      55.472   8.508 -25.273  1.00 52.62           O  
ATOM    464  CB  LEU A  32      53.327  10.079 -23.207  1.00 53.94           C  
ATOM    465  CG  LEU A  32      53.362  11.202 -22.143  1.00 54.47           C  
ATOM    466  CD1 LEU A  32      52.109  11.171 -21.264  1.00 55.25           C  
ATOM    467  CD2 LEU A  32      54.629  11.151 -21.273  1.00 53.34           C  
ATOM    468  H   LEU A  32      52.748  11.803 -24.950  1.00 -1.00           H  
ATOM    469  HA  LEU A  32      55.220  10.647 -24.063  1.00 -1.00           H  
ATOM    470  HB2 LEU A  32      52.306   9.922 -23.555  1.00 -1.00           H  
ATOM    471  HB3 LEU A  32      53.613   9.137 -22.743  1.00 -1.00           H  
ATOM    472  HG  LEU A  32      53.351  12.166 -22.653  1.00 -1.00           H  
ATOM    473 HD11 LEU A  32      52.010  12.089 -20.695  1.00 -1.00           H  
ATOM    474 HD12 LEU A  32      51.212  11.081 -21.871  1.00 -1.00           H  
ATOM    475 HD13 LEU A  32      52.116  10.340 -20.560  1.00 -1.00           H  
ATOM    476 HD21 LEU A  32      54.630  11.947 -20.528  1.00 -1.00           H  
ATOM    477 HD22 LEU A  32      54.701  10.205 -20.736  1.00 -1.00           H  
ATOM    478 HD23 LEU A  32      55.537  11.265 -21.865  1.00 -1.00           H  
ATOM    479  N   GLN A  33      53.443   8.796 -26.182  1.00 52.22           N  
ATOM    480  CA  GLN A  33      53.562   7.694 -27.142  1.00 53.84           C  
ATOM    481  C   GLN A  33      54.615   7.978 -28.237  1.00 52.90           C  
ATOM    482  O   GLN A  33      55.176   7.033 -28.792  1.00 55.24           O  
ATOM    483  CB  GLN A  33      52.198   7.384 -27.813  1.00 53.97           C  
ATOM    484  CG  GLN A  33      51.037   6.937 -26.888  1.00 55.51           C  
ATOM    485  CD  GLN A  33      51.444   5.990 -25.762  1.00 60.90           C  
ATOM    486  OE1 GLN A  33      52.066   4.952 -25.997  1.00 54.89           O  
ATOM    487  NE2 GLN A  33      51.098   6.331 -24.530  1.00 49.39           N  
ATOM    488  H   GLN A  33      52.562   9.311 -26.134  1.00 -1.00           H  
ATOM    489  HA  GLN A  33      53.911   6.811 -26.605  1.00 -1.00           H  
ATOM    490  HB2 GLN A  33      51.869   8.251 -28.388  1.00 -1.00           H  
ATOM    491  HB3 GLN A  33      52.353   6.589 -28.545  1.00 -1.00           H  
ATOM    492  HG2 GLN A  33      50.538   7.800 -26.458  1.00 -1.00           H  
ATOM    493  HG3 GLN A  33      50.272   6.441 -27.485  1.00 -1.00           H  
ATOM    494 HE21 GLN A  33      51.394   5.739 -23.756  1.00 -1.00           H  
ATOM    495 HE22 GLN A  33      50.467   7.130 -24.348  1.00 -1.00           H  
ATOM    496  N   LYS A  34      54.924   9.252 -28.526  1.00 53.29           N  
ATOM    497  CA  LYS A  34      56.009   9.670 -29.417  1.00 57.23           C  
ATOM    498  C   LYS A  34      57.369   9.576 -28.691  1.00 55.56           C  
ATOM    499  O   LYS A  34      58.352   9.143 -29.292  1.00 55.98           O  
ATOM    500  CB  LYS A  34      55.746  11.122 -29.879  1.00 58.48           C  
ATOM    501  CG  LYS A  34      56.716  11.659 -30.948  1.00 66.36           C  
ATOM    502  CD  LYS A  34      56.319  13.071 -31.418  1.00 64.20           C  
ATOM    503  CE  LYS A  34      57.214  13.626 -32.537  1.00 73.60           C  
ATOM    504  NZ  LYS A  34      58.575  13.912 -32.060  1.00 69.72           N1+
ATOM    505  H   LYS A  34      54.367   9.977 -28.088  1.00 -1.00           H  
ATOM    506  HA  LYS A  34      56.025   9.018 -30.292  1.00 -1.00           H  
ATOM    507  HB2 LYS A  34      54.740  11.167 -30.296  1.00 -1.00           H  
ATOM    508  HB3 LYS A  34      55.747  11.798 -29.026  1.00 -1.00           H  
ATOM    509  HG2 LYS A  34      57.731  11.673 -30.550  1.00 -1.00           H  
ATOM    510  HG3 LYS A  34      56.725  10.978 -31.800  1.00 -1.00           H  
ATOM    511  HD2 LYS A  34      55.293  13.039 -31.788  1.00 -1.00           H  
ATOM    512  HD3 LYS A  34      56.307  13.759 -30.571  1.00 -1.00           H  
ATOM    513  HE2 LYS A  34      57.262  12.926 -33.373  1.00 -1.00           H  
ATOM    514  HE3 LYS A  34      56.787  14.551 -32.925  1.00 -1.00           H  
ATOM    515  HZ1 LYS A  34      59.132  14.278 -32.813  1.00 -1.00           H  
ATOM    516  HZ2 LYS A  34      58.545  14.593 -31.319  1.00 -1.00           H  
ATOM    517  HZ3 LYS A  34      59.000  13.069 -31.715  1.00 -1.00           H  
ATOM    518  N   LEU A  35      57.432   9.929 -27.399  1.00 55.45           N  
ATOM    519  CA  LEU A  35      58.600   9.750 -26.530  1.00 54.92           C  
ATOM    520  C   LEU A  35      58.945   8.255 -26.373  1.00 55.96           C  
ATOM    521  O   LEU A  35      60.109   7.864 -26.461  1.00 57.10           O  
ATOM    522  CB  LEU A  35      58.331  10.428 -25.164  1.00 55.92           C  
ATOM    523  CG  LEU A  35      59.425  10.265 -24.083  1.00 52.86           C  
ATOM    524  CD1 LEU A  35      60.785  10.829 -24.523  1.00 54.12           C  
ATOM    525  CD2 LEU A  35      58.976  10.906 -22.764  1.00 53.31           C  
ATOM    526  H   LEU A  35      56.604  10.355 -26.987  1.00 -1.00           H  
ATOM    527  HA  LEU A  35      59.442  10.253 -27.004  1.00 -1.00           H  
ATOM    528  HB2 LEU A  35      58.150  11.491 -25.329  1.00 -1.00           H  
ATOM    529  HB3 LEU A  35      57.402  10.037 -24.753  1.00 -1.00           H  
ATOM    530  HG  LEU A  35      59.559   9.203 -23.874  1.00 -1.00           H  
ATOM    531 HD11 LEU A  35      61.529  10.676 -23.741  1.00 -1.00           H  
ATOM    532 HD12 LEU A  35      61.166  10.329 -25.413  1.00 -1.00           H  
ATOM    533 HD13 LEU A  35      60.732  11.899 -24.729  1.00 -1.00           H  
ATOM    534 HD21 LEU A  35      59.732  10.781 -21.987  1.00 -1.00           H  
ATOM    535 HD22 LEU A  35      58.793  11.974 -22.881  1.00 -1.00           H  
ATOM    536 HD23 LEU A  35      58.055  10.450 -22.398  1.00 -1.00           H  
ATOM    537  N   ARG A  36      57.918   7.409 -26.244  1.00 54.51           N  
ATOM    538  CA  ARG A  36      57.992   5.955 -26.093  1.00 54.09           C  
ATOM    539  C   ARG A  36      58.628   5.225 -27.303  1.00 55.83           C  
ATOM    540  O   ARG A  36      58.905   4.031 -27.236  1.00 52.48           O  
ATOM    541  CB  ARG A  36      56.563   5.451 -25.824  1.00 55.17           C  
ATOM    542  CG  ARG A  36      56.433   4.012 -25.307  1.00 55.90           C  
ATOM    543  CD  ARG A  36      54.963   3.707 -25.014  1.00 56.95           C  
ATOM    544  NE  ARG A  36      54.775   2.355 -24.491  1.00 53.27           N  
ATOM    545  CZ  ARG A  36      53.650   1.643 -24.586  1.00 58.09           C  
ATOM    546  NH1 ARG A  36      52.559   2.127 -25.184  1.00 64.97           N  
ATOM    547  NH2 ARG A  36      53.638   0.425 -24.064  1.00 58.63           N1+
ATOM    548  H   ARG A  36      57.002   7.834 -26.119  1.00 -1.00           H  
ATOM    549  HA  ARG A  36      58.595   5.768 -25.209  1.00 -1.00           H  
ATOM    550  HB2 ARG A  36      56.105   6.093 -25.076  1.00 -1.00           H  
ATOM    551  HB3 ARG A  36      55.965   5.560 -26.728  1.00 -1.00           H  
ATOM    552  HG2 ARG A  36      56.805   3.297 -26.040  1.00 -1.00           H  
ATOM    553  HG3 ARG A  36      57.039   3.880 -24.409  1.00 -1.00           H  
ATOM    554  HD2 ARG A  36      54.532   4.416 -24.309  1.00 -1.00           H  
ATOM    555  HD3 ARG A  36      54.404   3.808 -25.944  1.00 -1.00           H  
ATOM    556  HE  ARG A  36      55.538   1.976 -23.907  1.00 -1.00           H  
ATOM    557 HH11 ARG A  36      51.690   1.590 -25.148  1.00 -1.00           H  
ATOM    558 HH12 ARG A  36      52.501   3.107 -25.468  1.00 -1.00           H  
ATOM    559 HH21 ARG A  36      52.833  -0.182 -24.047  1.00 -1.00           H  
ATOM    560 HH22 ARG A  36      54.528   0.123 -23.594  1.00 -1.00           H  
ATOM    561  N   GLN A  37      58.899   5.932 -28.409  1.00 58.89           N  
ATOM    562  CA  GLN A  37      59.585   5.392 -29.584  1.00 60.26           C  
ATOM    563  C   GLN A  37      61.119   5.391 -29.406  1.00 60.08           C  
ATOM    564  O   GLN A  37      61.819   4.872 -30.274  1.00 58.45           O  
ATOM    565  CB  GLN A  37      59.236   6.261 -30.816  1.00 60.84           C  
ATOM    566  CG  GLN A  37      57.725   6.413 -31.094  1.00 68.56           C  
ATOM    567  CD  GLN A  37      56.983   5.084 -31.221  1.00 72.72           C  
ATOM    568  OE1 GLN A  37      57.426   4.180 -31.921  1.00 78.29           O  
ATOM    569  NE2 GLN A  37      55.858   4.946 -30.532  1.00 73.33           N  
ATOM    570  H   GLN A  37      58.668   6.916 -28.404  1.00 -1.00           H  
ATOM    571  HA  GLN A  37      59.275   4.360 -29.758  1.00 -1.00           H  
ATOM    572  HB2 GLN A  37      59.672   7.254 -30.706  1.00 -1.00           H  
ATOM    573  HB3 GLN A  37      59.708   5.829 -31.701  1.00 -1.00           H  
ATOM    574  HG2 GLN A  37      57.269   7.003 -30.304  1.00 -1.00           H  
ATOM    575  HG3 GLN A  37      57.578   6.977 -32.015  1.00 -1.00           H  
ATOM    576 HE21 GLN A  37      55.342   4.082 -30.583  1.00 -1.00           H  
ATOM    577 HE22 GLN A  37      55.542   5.700 -29.919  1.00 -1.00           H  
ATOM    578  N   LYS A  38      61.651   5.949 -28.306  1.00 59.42           N  
ATOM    579  CA  LYS A  38      63.083   5.978 -27.992  1.00 59.85           C  
ATOM    580  C   LYS A  38      63.422   5.608 -26.539  1.00 59.09           C  
ATOM    581  O   LYS A  38      64.601   5.510 -26.204  1.00 59.81           O  
ATOM    582  CB  LYS A  38      63.734   7.298 -28.468  1.00 60.64           C  
ATOM    583  CG  LYS A  38      63.145   8.573 -27.827  1.00 62.20           C  
ATOM    584  CD  LYS A  38      62.120   9.301 -28.720  1.00 70.30           C  
ATOM    585  CE  LYS A  38      62.634  10.640 -29.261  1.00 73.15           C  
ATOM    586  NZ  LYS A  38      63.800  10.467 -30.137  1.00 70.17           N1+
ATOM    587  H   LYS A  38      61.020   6.410 -27.658  1.00 -1.00           H  
ATOM    588  HA  LYS A  38      63.570   5.181 -28.558  1.00 -1.00           H  
ATOM    589  HB2 LYS A  38      64.798   7.253 -28.224  1.00 -1.00           H  
ATOM    590  HB3 LYS A  38      63.701   7.355 -29.556  1.00 -1.00           H  
ATOM    591  HG2 LYS A  38      62.681   8.329 -26.869  1.00 -1.00           H  
ATOM    592  HG3 LYS A  38      63.957   9.250 -27.557  1.00 -1.00           H  
ATOM    593  HD2 LYS A  38      61.763   8.660 -29.527  1.00 -1.00           H  
ATOM    594  HD3 LYS A  38      61.236   9.514 -28.123  1.00 -1.00           H  
ATOM    595  HE2 LYS A  38      61.850  11.156 -29.816  1.00 -1.00           H  
ATOM    596  HE3 LYS A  38      62.915  11.295 -28.435  1.00 -1.00           H  
ATOM    597  HZ1 LYS A  38      64.220  11.410 -30.259  1.00 -1.00           H  
ATOM    598  HZ2 LYS A  38      64.491   9.885 -29.699  1.00 -1.00           H  
ATOM    599  HZ3 LYS A  38      63.543  10.099 -31.035  1.00 -1.00           H  
ATOM    600  N   ILE A  39      62.423   5.400 -25.676  1.00 57.53           N  
ATOM    601  CA  ILE A  39      62.583   5.036 -24.272  1.00 56.62           C  
ATOM    602  C   ILE A  39      61.337   4.251 -23.832  1.00 55.53           C  
ATOM    603  O   ILE A  39      60.333   4.252 -24.540  1.00 53.99           O  
ATOM    604  CB  ILE A  39      62.947   6.292 -23.423  1.00 56.63           C  
ATOM    605  CG1 ILE A  39      63.481   5.909 -22.031  1.00 55.93           C  
ATOM    606  CG2 ILE A  39      61.795   7.312 -23.321  1.00 53.13           C  
ATOM    607  CD1 ILE A  39      64.282   7.016 -21.352  1.00 61.99           C  
ATOM    608  H   ILE A  39      61.464   5.407 -25.997  1.00 -1.00           H  
ATOM    609  HA  ILE A  39      63.413   4.329 -24.218  1.00 -1.00           H  
ATOM    610  HB  ILE A  39      63.770   6.791 -23.936  1.00 -1.00           H  
ATOM    611 HG12 ILE A  39      62.666   5.610 -21.373  1.00 -1.00           H  
ATOM    612 HG13 ILE A  39      64.137   5.045 -22.128  1.00 -1.00           H  
ATOM    613 HG21 ILE A  39      62.111   8.232 -22.830  1.00 -1.00           H  
ATOM    614 HG22 ILE A  39      61.435   7.596 -24.308  1.00 -1.00           H  
ATOM    615 HG23 ILE A  39      60.948   6.917 -22.759  1.00 -1.00           H  
ATOM    616 HD11 ILE A  39      64.589   6.691 -20.359  1.00 -1.00           H  
ATOM    617 HD12 ILE A  39      65.174   7.261 -21.928  1.00 -1.00           H  
ATOM    618 HD13 ILE A  39      63.700   7.927 -21.232  1.00 -1.00           H  
ATOM    619  N   LYS A  40      61.386   3.586 -22.676  1.00 54.86           N  
ATOM    620  CA  LYS A  40      60.216   2.993 -22.031  1.00 50.26           C  
ATOM    621  C   LYS A  40      59.610   4.052 -21.096  1.00 50.37           C  
ATOM    622  O   LYS A  40      60.344   4.878 -20.539  1.00 49.64           O  
ATOM    623  CB  LYS A  40      60.683   1.799 -21.172  1.00 46.48           C  
ATOM    624  CG  LYS A  40      61.403   0.690 -21.964  1.00 45.52           C  
ATOM    625  CD  LYS A  40      60.516  -0.018 -23.000  1.00 37.71           C  
ATOM    626  CE  LYS A  40      61.246  -1.201 -23.655  1.00 37.85           C  
ATOM    627  NZ  LYS A  40      60.413  -1.859 -24.672  1.00 46.29           N1+
ATOM    628  H   LYS A  40      62.210   3.688 -22.100  1.00 -1.00           H  
ATOM    629  HA  LYS A  40      59.468   2.676 -22.761  1.00 -1.00           H  
ATOM    630  HB2 LYS A  40      61.357   2.148 -20.387  1.00 -1.00           H  
ATOM    631  HB3 LYS A  40      59.823   1.367 -20.658  1.00 -1.00           H  
ATOM    632  HG2 LYS A  40      62.296   1.091 -22.445  1.00 -1.00           H  
ATOM    633  HG3 LYS A  40      61.766  -0.050 -21.255  1.00 -1.00           H  
ATOM    634  HD2 LYS A  40      59.602  -0.365 -22.515  1.00 -1.00           H  
ATOM    635  HD3 LYS A  40      60.209   0.697 -23.765  1.00 -1.00           H  
ATOM    636  HE2 LYS A  40      62.169  -0.861 -24.125  1.00 -1.00           H  
ATOM    637  HE3 LYS A  40      61.525  -1.936 -22.899  1.00 -1.00           H  
ATOM    638  HZ1 LYS A  40      60.914  -2.628 -25.082  1.00 -1.00           H  
ATOM    639  HZ2 LYS A  40      59.569  -2.205 -24.246  1.00 -1.00           H  
ATOM    640  HZ3 LYS A  40      60.168  -1.201 -25.392  1.00 -1.00           H  
ATOM    641  N   ILE A  41      58.289   4.020 -20.898  1.00 51.14           N  
ATOM    642  CA  ILE A  41      57.559   4.971 -20.064  1.00 52.46           C  
ATOM    643  C   ILE A  41      56.694   4.215 -19.043  1.00 51.86           C  
ATOM    644  O   ILE A  41      55.916   3.331 -19.398  1.00 50.96           O  
ATOM    645  CB  ILE A  41      56.817   6.034 -20.922  1.00 51.59           C  
ATOM    646  CG1 ILE A  41      55.640   5.471 -21.748  1.00 48.45           C  
ATOM    647  CG2 ILE A  41      57.790   6.833 -21.821  1.00 47.49           C  
ATOM    648  CD1 ILE A  41      54.790   6.565 -22.401  1.00 54.32           C  
ATOM    649  H   ILE A  41      57.741   3.274 -21.352  1.00 -1.00           H  
ATOM    650  HA  ILE A  41      58.279   5.532 -19.469  1.00 -1.00           H  
ATOM    651  HB  ILE A  41      56.388   6.738 -20.207  1.00 -1.00           H  
ATOM    652 HG12 ILE A  41      56.012   4.773 -22.496  1.00 -1.00           H  
ATOM    653 HG13 ILE A  41      54.974   4.892 -21.114  1.00 -1.00           H  
ATOM    654 HG21 ILE A  41      57.323   7.727 -22.233  1.00 -1.00           H  
ATOM    655 HG22 ILE A  41      58.669   7.161 -21.270  1.00 -1.00           H  
ATOM    656 HG23 ILE A  41      58.142   6.230 -22.659  1.00 -1.00           H  
ATOM    657 HD11 ILE A  41      53.882   6.155 -22.844  1.00 -1.00           H  
ATOM    658 HD12 ILE A  41      54.494   7.308 -21.664  1.00 -1.00           H  
ATOM    659 HD13 ILE A  41      55.337   7.083 -23.183  1.00 -1.00           H  
ATOM    660  N   GLY A  42      56.837   4.554 -17.762  1.00 52.27           N  
ATOM    661  CA  GLY A  42      56.102   3.987 -16.646  1.00 50.02           C  
ATOM    662  C   GLY A  42      55.370   5.088 -15.887  1.00 51.52           C  
ATOM    663  O   GLY A  42      55.794   6.246 -15.908  1.00 50.00           O  
ATOM    664  H   GLY A  42      57.470   5.323 -17.531  1.00 -1.00           H  
ATOM    665  HA2 GLY A  42      55.398   3.230 -16.983  1.00 -1.00           H  
ATOM    666  HA3 GLY A  42      56.806   3.500 -15.972  1.00 -1.00           H  
ATOM    667  N   VAL A  43      54.284   4.728 -15.198  1.00 50.22           N  
ATOM    668  CA  VAL A  43      53.451   5.641 -14.423  1.00 49.67           C  
ATOM    669  C   VAL A  43      53.279   5.100 -12.997  1.00 48.21           C  
ATOM    670  O   VAL A  43      53.053   3.899 -12.817  1.00 50.18           O  
ATOM    671  CB  VAL A  43      52.134   5.958 -15.179  1.00 48.95           C  
ATOM    672  CG1 VAL A  43      52.416   6.662 -16.516  1.00 50.84           C  
ATOM    673  CG2 VAL A  43      51.238   4.728 -15.408  1.00 48.23           C  
ATOM    674  H   VAL A  43      53.972   3.762 -15.239  1.00 -1.00           H  
ATOM    675  HA  VAL A  43      53.980   6.584 -14.325  1.00 -1.00           H  
ATOM    676  HB  VAL A  43      51.572   6.661 -14.562  1.00 -1.00           H  
ATOM    677 HG11 VAL A  43      51.507   7.036 -16.985  1.00 -1.00           H  
ATOM    678 HG12 VAL A  43      53.086   7.506 -16.375  1.00 -1.00           H  
ATOM    679 HG13 VAL A  43      52.895   5.990 -17.226  1.00 -1.00           H  
ATOM    680 HG21 VAL A  43      50.333   4.986 -15.953  1.00 -1.00           H  
ATOM    681 HG22 VAL A  43      51.748   3.960 -15.989  1.00 -1.00           H  
ATOM    682 HG23 VAL A  43      50.933   4.291 -14.459  1.00 -1.00           H  
ATOM    683  N   VAL A  44      53.381   5.974 -11.989  1.00 47.22           N  
ATOM    684  CA  VAL A  44      53.303   5.641 -10.570  1.00 51.94           C  
ATOM    685  C   VAL A  44      52.339   6.588  -9.844  1.00 53.90           C  
ATOM    686  O   VAL A  44      52.412   7.808  -9.999  1.00 52.85           O  
ATOM    687  CB  VAL A  44      54.721   5.501  -9.945  1.00 49.31           C  
ATOM    688  CG1 VAL A  44      55.610   6.745 -10.139  1.00 54.39           C  
ATOM    689  CG2 VAL A  44      54.684   5.090  -8.458  1.00 49.41           C  
ATOM    690  H   VAL A  44      53.586   6.946 -12.211  1.00 -1.00           H  
ATOM    691  HA  VAL A  44      52.833   4.664 -10.495  1.00 -1.00           H  
ATOM    692  HB  VAL A  44      55.218   4.687 -10.474  1.00 -1.00           H  
ATOM    693 HG11 VAL A  44      56.604   6.576  -9.730  1.00 -1.00           H  
ATOM    694 HG12 VAL A  44      55.742   6.987 -11.193  1.00 -1.00           H  
ATOM    695 HG13 VAL A  44      55.191   7.623  -9.646  1.00 -1.00           H  
ATOM    696 HG21 VAL A  44      55.687   4.900  -8.076  1.00 -1.00           H  
ATOM    697 HG22 VAL A  44      54.245   5.867  -7.832  1.00 -1.00           H  
ATOM    698 HG23 VAL A  44      54.103   4.179  -8.311  1.00 -1.00           H  
ATOM    699  N   GLY A  45      51.426   6.015  -9.057  1.00 53.91           N  
ATOM    700  CA  GLY A  45      50.534   6.715  -8.150  1.00 51.20           C  
ATOM    701  C   GLY A  45      50.485   6.000  -6.801  1.00 50.50           C  
ATOM    702  O   GLY A  45      50.923   4.857  -6.677  1.00 48.35           O  
ATOM    703  H   GLY A  45      51.466   5.004  -8.934  1.00 -1.00           H  
ATOM    704  HA2 GLY A  45      50.863   7.742  -7.986  1.00 -1.00           H  
ATOM    705  HA3 GLY A  45      49.535   6.747  -8.585  1.00 -1.00           H  
ATOM    706  N   GLY A  46      49.871   6.646  -5.808  1.00 49.59           N  
ATOM    707  CA  GLY A  46      49.590   6.063  -4.493  1.00 49.51           C  
ATOM    708  C   GLY A  46      48.103   5.714  -4.346  1.00 49.68           C  
ATOM    709  O   GLY A  46      47.692   5.152  -3.334  1.00 50.04           O  
ATOM    710  H   GLY A  46      49.532   7.582  -5.973  1.00 -1.00           H  
ATOM    711  HA2 GLY A  46      50.183   5.170  -4.298  1.00 -1.00           H  
ATOM    712  HA3 GLY A  46      49.859   6.784  -3.721  1.00 -1.00           H  
ATOM    713  N   SER A  47      47.311   6.016  -5.378  1.00 46.62           N  
ATOM    714  CA  SER A  47      45.900   5.695  -5.532  1.00 47.46           C  
ATOM    715  C   SER A  47      45.754   4.260  -6.075  1.00 48.64           C  
ATOM    716  O   SER A  47      46.727   3.662  -6.539  1.00 50.61           O  
ATOM    717  CB  SER A  47      45.349   6.641  -6.621  1.00 44.84           C  
ATOM    718  OG  SER A  47      45.660   7.999  -6.336  1.00 49.71           O  
ATOM    719  H   SER A  47      47.730   6.478  -6.166  1.00 -1.00           H  
ATOM    720  HA  SER A  47      45.367   5.814  -4.588  1.00 -1.00           H  
ATOM    721  HB2 SER A  47      45.747   6.389  -7.607  1.00 -1.00           H  
ATOM    722  HB3 SER A  47      44.268   6.525  -6.683  1.00 -1.00           H  
ATOM    723  HG  SER A  47      45.263   8.545  -7.003  1.00 -1.00           H  
ATOM    724  N   ASP A  48      44.523   3.744  -6.072  1.00 46.10           N  
ATOM    725  CA  ASP A  48      44.067   2.512  -6.731  1.00 47.77           C  
ATOM    726  C   ASP A  48      44.183   2.614  -8.270  1.00 47.57           C  
ATOM    727  O   ASP A  48      44.456   3.679  -8.830  1.00 47.88           O  
ATOM    728  CB  ASP A  48      42.594   2.248  -6.329  1.00 46.23           C  
ATOM    729  CG  ASP A  48      41.665   3.418  -6.632  1.00 52.25           C  
ATOM    730  OD1 ASP A  48      41.082   3.441  -7.732  1.00 44.39           O  
ATOM    731  OD2 ASP A  48      41.647   4.347  -5.798  1.00 48.48           O1-
ATOM    732  H   ASP A  48      43.758   4.314  -5.720  1.00 -1.00           H  
ATOM    733  HA  ASP A  48      44.690   1.683  -6.393  1.00 -1.00           H  
ATOM    734  HB2 ASP A  48      42.205   1.361  -6.833  1.00 -1.00           H  
ATOM    735  HB3 ASP A  48      42.536   2.031  -5.262  1.00 -1.00           H  
ATOM    736  N   PHE A  49      43.999   1.479  -8.955  1.00 47.91           N  
ATOM    737  CA  PHE A  49      44.144   1.335 -10.402  1.00 49.39           C  
ATOM    738  C   PHE A  49      43.025   2.080 -11.143  1.00 49.54           C  
ATOM    739  O   PHE A  49      43.294   2.812 -12.094  1.00 49.57           O  
ATOM    740  CB  PHE A  49      44.111  -0.172 -10.747  1.00 47.69           C  
ATOM    741  CG  PHE A  49      44.274  -0.545 -12.214  1.00 50.60           C  
ATOM    742  CD1 PHE A  49      45.394  -0.102 -12.951  1.00 52.76           C  
ATOM    743  CD2 PHE A  49      43.307  -1.358 -12.842  1.00 55.26           C  
ATOM    744  CE1 PHE A  49      45.554  -0.488 -14.295  1.00 52.60           C  
ATOM    745  CE2 PHE A  49      43.471  -1.748 -14.185  1.00 54.85           C  
ATOM    746  CZ  PHE A  49      44.597  -1.317 -14.911  1.00 48.81           C  
ATOM    747  H   PHE A  49      43.579   0.704  -8.459  1.00 -1.00           H  
ATOM    748  HA  PHE A  49      45.100   1.763 -10.703  1.00 -1.00           H  
ATOM    749  HB2 PHE A  49      44.901  -0.684 -10.198  1.00 -1.00           H  
ATOM    750  HB3 PHE A  49      43.181  -0.609 -10.381  1.00 -1.00           H  
ATOM    751  HD1 PHE A  49      46.144   0.523 -12.490  1.00 -1.00           H  
ATOM    752  HD2 PHE A  49      42.437  -1.694 -12.294  1.00 -1.00           H  
ATOM    753  HE1 PHE A  49      46.424  -0.163 -14.847  1.00 -1.00           H  
ATOM    754  HE2 PHE A  49      42.730  -2.375 -14.659  1.00 -1.00           H  
ATOM    755  HZ  PHE A  49      44.728  -1.626 -15.938  1.00 -1.00           H  
ATOM    756  N   GLU A  50      41.783   1.936 -10.680  1.00 50.25           N  
ATOM    757  CA  GLU A  50      40.563   2.539 -11.184  1.00 49.40           C  
ATOM    758  C   GLU A  50      40.648   4.079 -11.192  1.00 50.15           C  
ATOM    759  O   GLU A  50      40.364   4.705 -12.213  1.00 49.38           O  
ATOM    760  CB  GLU A  50      39.372   2.013 -10.351  1.00 51.28           C  
ATOM    761  CG  GLU A  50      39.145   0.477 -10.410  1.00 49.60           C  
ATOM    762  CD  GLU A  50      39.972  -0.395  -9.455  1.00 50.41           C  
ATOM    763  OE1 GLU A  50      41.071   0.023  -9.031  1.00 40.42           O  
ATOM    764  OE2 GLU A  50      39.506  -1.518  -9.185  1.00 49.64           O1-
ATOM    765  H   GLU A  50      41.634   1.280  -9.896  1.00 -1.00           H  
ATOM    766  HA  GLU A  50      40.437   2.212 -12.218  1.00 -1.00           H  
ATOM    767  HB2 GLU A  50      39.474   2.318  -9.309  1.00 -1.00           H  
ATOM    768  HB3 GLU A  50      38.465   2.503 -10.705  1.00 -1.00           H  
ATOM    769  HG2 GLU A  50      38.099   0.280 -10.175  1.00 -1.00           H  
ATOM    770  HG3 GLU A  50      39.295   0.113 -11.426  1.00 -1.00           H  
ATOM    771  N   LYS A  51      41.141   4.690 -10.107  1.00 49.22           N  
ATOM    772  CA  LYS A  51      41.414   6.122  -9.984  1.00 49.24           C  
ATOM    773  C   LYS A  51      42.491   6.604 -10.979  1.00 48.18           C  
ATOM    774  O   LYS A  51      42.405   7.738 -11.457  1.00 49.57           O  
ATOM    775  CB  LYS A  51      41.834   6.423  -8.525  1.00 49.89           C  
ATOM    776  CG  LYS A  51      42.118   7.898  -8.172  1.00 55.77           C  
ATOM    777  CD  LYS A  51      40.860   8.786  -8.132  1.00 67.47           C  
ATOM    778  CE  LYS A  51      41.035  10.114  -8.880  1.00 73.78           C  
ATOM    779  NZ  LYS A  51      41.018   9.900 -10.332  1.00 80.70           N1+
ATOM    780  H   LYS A  51      41.233   4.120  -9.247  1.00 -1.00           H  
ATOM    781  HA  LYS A  51      40.486   6.651 -10.209  1.00 -1.00           H  
ATOM    782  HB2 LYS A  51      41.056   6.060  -7.852  1.00 -1.00           H  
ATOM    783  HB3 LYS A  51      42.717   5.827  -8.292  1.00 -1.00           H  
ATOM    784  HG2 LYS A  51      42.568   7.933  -7.180  1.00 -1.00           H  
ATOM    785  HG3 LYS A  51      42.881   8.310  -8.834  1.00 -1.00           H  
ATOM    786  HD2 LYS A  51      39.987   8.256  -8.517  1.00 -1.00           H  
ATOM    787  HD3 LYS A  51      40.621   8.999  -7.089  1.00 -1.00           H  
ATOM    788  HE2 LYS A  51      40.215  10.789  -8.632  1.00 -1.00           H  
ATOM    789  HE3 LYS A  51      41.960  10.611  -8.586  1.00 -1.00           H  
ATOM    790  HZ1 LYS A  51      41.142  10.765 -10.827  1.00 -1.00           H  
ATOM    791  HZ2 LYS A  51      41.737   9.241 -10.616  1.00 -1.00           H  
ATOM    792  HZ3 LYS A  51      40.097   9.482 -10.584  1.00 -1.00           H  
ATOM    793  N   VAL A  52      43.484   5.765 -11.307  1.00 49.35           N  
ATOM    794  CA  VAL A  52      44.504   6.042 -12.322  1.00 49.88           C  
ATOM    795  C   VAL A  52      43.916   5.856 -13.741  1.00 50.73           C  
ATOM    796  O   VAL A  52      44.255   6.635 -14.635  1.00 50.81           O  
ATOM    797  CB  VAL A  52      45.761   5.156 -12.067  1.00 51.91           C  
ATOM    798  CG1 VAL A  52      46.811   5.200 -13.196  1.00 55.79           C  
ATOM    799  CG2 VAL A  52      46.447   5.546 -10.743  1.00 46.80           C  
ATOM    800  H   VAL A  52      43.480   4.847 -10.874  1.00 -1.00           H  
ATOM    801  HA  VAL A  52      44.805   7.087 -12.239  1.00 -1.00           H  
ATOM    802  HB  VAL A  52      45.443   4.118 -11.976  1.00 -1.00           H  
ATOM    803 HG11 VAL A  52      47.695   4.617 -12.936  1.00 -1.00           H  
ATOM    804 HG12 VAL A  52      46.426   4.784 -14.127  1.00 -1.00           H  
ATOM    805 HG13 VAL A  52      47.135   6.222 -13.395  1.00 -1.00           H  
ATOM    806 HG21 VAL A  52      47.258   4.859 -10.500  1.00 -1.00           H  
ATOM    807 HG22 VAL A  52      46.863   6.552 -10.793  1.00 -1.00           H  
ATOM    808 HG23 VAL A  52      45.753   5.529  -9.905  1.00 -1.00           H  
ATOM    809  N   GLN A  53      42.987   4.908 -13.951  1.00 49.15           N  
ATOM    810  CA  GLN A  53      42.270   4.720 -15.218  1.00 50.81           C  
ATOM    811  C   GLN A  53      41.385   5.931 -15.581  1.00 50.37           C  
ATOM    812  O   GLN A  53      41.235   6.243 -16.760  1.00 49.46           O  
ATOM    813  CB  GLN A  53      41.402   3.443 -15.207  1.00 48.18           C  
ATOM    814  CG  GLN A  53      42.189   2.118 -15.269  1.00 51.98           C  
ATOM    815  CD  GLN A  53      41.303   0.946 -15.697  1.00 53.67           C  
ATOM    816  OE1 GLN A  53      40.098   0.935 -15.462  1.00 56.17           O  
ATOM    817  NE2 GLN A  53      41.855  -0.017 -16.420  1.00 48.93           N  
ATOM    818  H   GLN A  53      42.801   4.256 -13.192  1.00 -1.00           H  
ATOM    819  HA  GLN A  53      43.021   4.629 -16.001  1.00 -1.00           H  
ATOM    820  HB2 GLN A  53      40.731   3.434 -14.350  1.00 -1.00           H  
ATOM    821  HB3 GLN A  53      40.747   3.485 -16.079  1.00 -1.00           H  
ATOM    822  HG2 GLN A  53      43.010   2.217 -15.979  1.00 -1.00           H  
ATOM    823  HG3 GLN A  53      42.639   1.881 -14.307  1.00 -1.00           H  
ATOM    824 HE21 GLN A  53      41.294  -0.796 -16.725  1.00 -1.00           H  
ATOM    825 HE22 GLN A  53      42.838   0.010 -16.649  1.00 -1.00           H  
ATOM    826  N   GLU A  54      40.861   6.667 -14.591  1.00 53.11           N  
ATOM    827  CA  GLU A  54      40.143   7.928 -14.810  1.00 56.31           C  
ATOM    828  C   GLU A  54      41.083   9.044 -15.310  1.00 53.79           C  
ATOM    829  O   GLU A  54      40.643   9.949 -16.016  1.00 52.49           O  
ATOM    830  CB  GLU A  54      39.551   8.422 -13.479  1.00 56.41           C  
ATOM    831  CG  GLU A  54      38.421   7.558 -12.889  1.00 63.52           C  
ATOM    832  CD  GLU A  54      37.983   8.043 -11.511  1.00 62.83           C  
ATOM    833  OE1 GLU A  54      36.875   7.660 -11.090  1.00 74.69           O  
ATOM    834  OE2 GLU A  54      38.759   8.799 -10.881  1.00 69.40           O1-
ATOM    835  H   GLU A  54      40.934   6.304 -13.647  1.00 -1.00           H  
ATOM    836  HA  GLU A  54      39.348   7.781 -15.544  1.00 -1.00           H  
ATOM    837  HB2 GLU A  54      40.361   8.511 -12.758  1.00 -1.00           H  
ATOM    838  HB3 GLU A  54      39.159   9.433 -13.607  1.00 -1.00           H  
ATOM    839  HG2 GLU A  54      37.558   7.567 -13.556  1.00 -1.00           H  
ATOM    840  HG3 GLU A  54      38.729   6.520 -12.794  1.00 -1.00           H  
ATOM    841  N   GLN A  55      42.360   8.995 -14.913  1.00 51.89           N  
ATOM    842  CA  GLN A  55      43.352  10.024 -15.200  1.00 52.81           C  
ATOM    843  C   GLN A  55      44.029   9.735 -16.547  1.00 52.56           C  
ATOM    844  O   GLN A  55      44.085  10.620 -17.396  1.00 53.75           O  
ATOM    845  CB  GLN A  55      44.404  10.035 -14.069  1.00 54.05           C  
ATOM    846  CG  GLN A  55      43.806  10.604 -12.761  1.00 56.42           C  
ATOM    847  CD  GLN A  55      44.533  10.221 -11.471  1.00 57.73           C  
ATOM    848  OE1 GLN A  55      43.984  10.408 -10.390  1.00 65.23           O  
ATOM    849  NE2 GLN A  55      45.724   9.640 -11.542  1.00 61.71           N  
ATOM    850  H   GLN A  55      42.657   8.177 -14.398  1.00 -1.00           H  
ATOM    851  HA  GLN A  55      42.880  11.005 -15.238  1.00 -1.00           H  
ATOM    852  HB2 GLN A  55      44.792   9.029 -13.921  1.00 -1.00           H  
ATOM    853  HB3 GLN A  55      45.258  10.652 -14.356  1.00 -1.00           H  
ATOM    854  HG2 GLN A  55      43.760  11.693 -12.825  1.00 -1.00           H  
ATOM    855  HG3 GLN A  55      42.777  10.267 -12.647  1.00 -1.00           H  
ATOM    856 HE21 GLN A  55      46.183   9.370 -10.688  1.00 -1.00           H  
ATOM    857 HE22 GLN A  55      46.168   9.508 -12.437  1.00 -1.00           H  
ATOM    858  N   LEU A  56      44.526   8.512 -16.764  1.00 52.16           N  
ATOM    859  CA  LEU A  56      45.348   8.180 -17.930  1.00 50.61           C  
ATOM    860  C   LEU A  56      44.589   7.387 -19.006  1.00 52.24           C  
ATOM    861  O   LEU A  56      45.096   7.256 -20.117  1.00 53.17           O  
ATOM    862  CB  LEU A  56      46.571   7.367 -17.459  1.00 49.06           C  
ATOM    863  CG  LEU A  56      47.512   8.119 -16.487  1.00 48.16           C  
ATOM    864  CD1 LEU A  56      48.669   7.208 -16.068  1.00 50.49           C  
ATOM    865  CD2 LEU A  56      48.070   9.425 -17.081  1.00 45.94           C  
ATOM    866  H   LEU A  56      44.433   7.811 -16.032  1.00 -1.00           H  
ATOM    867  HA  LEU A  56      45.707   9.079 -18.428  1.00 -1.00           H  
ATOM    868  HB2 LEU A  56      46.228   6.445 -16.987  1.00 -1.00           H  
ATOM    869  HB3 LEU A  56      47.149   7.055 -18.331  1.00 -1.00           H  
ATOM    870  HG  LEU A  56      46.955   8.374 -15.585  1.00 -1.00           H  
ATOM    871 HD11 LEU A  56      49.377   7.727 -15.423  1.00 -1.00           H  
ATOM    872 HD12 LEU A  56      48.310   6.333 -15.528  1.00 -1.00           H  
ATOM    873 HD13 LEU A  56      49.218   6.859 -16.944  1.00 -1.00           H  
ATOM    874 HD21 LEU A  56      48.773   9.897 -16.395  1.00 -1.00           H  
ATOM    875 HD22 LEU A  56      48.597   9.242 -18.019  1.00 -1.00           H  
ATOM    876 HD23 LEU A  56      47.286  10.158 -17.272  1.00 -1.00           H  
ATOM    877  N   GLY A  57      43.393   6.867 -18.706  1.00 53.16           N  
ATOM    878  CA  GLY A  57      42.594   6.044 -19.611  1.00 53.36           C  
ATOM    879  C   GLY A  57      42.562   4.599 -19.113  1.00 52.50           C  
ATOM    880  O   GLY A  57      43.467   4.162 -18.404  1.00 53.05           O  
ATOM    881  H   GLY A  57      43.046   6.957 -17.761  1.00 -1.00           H  
ATOM    882  HA2 GLY A  57      41.579   6.438 -19.634  1.00 -1.00           H  
ATOM    883  HA3 GLY A  57      42.971   6.065 -20.635  1.00 -1.00           H  
ATOM    884  N   ASN A  58      41.541   3.815 -19.480  1.00 51.67           N  
ATOM    885  CA  ASN A  58      41.453   2.393 -19.103  1.00 53.74           C  
ATOM    886  C   ASN A  58      42.502   1.550 -19.857  1.00 54.37           C  
ATOM    887  O   ASN A  58      42.930   0.498 -19.387  1.00 52.68           O  
ATOM    888  CB  ASN A  58      40.050   1.808 -19.381  1.00 54.96           C  
ATOM    889  CG  ASN A  58      38.912   2.578 -18.710  1.00 57.61           C  
ATOM    890  OD1 ASN A  58      38.331   3.466 -19.324  1.00 59.12           O  
ATOM    891  ND2 ASN A  58      38.560   2.262 -17.469  1.00 62.03           N  
ATOM    892  H   ASN A  58      40.829   4.196 -20.087  1.00 -1.00           H  
ATOM    893  HA  ASN A  58      41.665   2.315 -18.040  1.00 -1.00           H  
ATOM    894  HB2 ASN A  58      39.860   1.789 -20.455  1.00 -1.00           H  
ATOM    895  HB3 ASN A  58      40.012   0.768 -19.053  1.00 -1.00           H  
ATOM    896 HD21 ASN A  58      37.799   2.766 -17.041  1.00 -1.00           H  
ATOM    897 HD22 ASN A  58      39.074   1.584 -16.907  1.00 -1.00           H  
ATOM    898  N   ASP A  59      42.967   2.074 -20.993  1.00 54.51           N  
ATOM    899  CA  ASP A  59      44.039   1.628 -21.876  1.00 55.55           C  
ATOM    900  C   ASP A  59      45.434   1.989 -21.318  1.00 54.69           C  
ATOM    901  O   ASP A  59      46.426   1.743 -22.000  1.00 53.11           O  
ATOM    902  CB  ASP A  59      43.856   2.312 -23.267  1.00 55.70           C  
ATOM    903  CG  ASP A  59      43.682   3.837 -23.267  1.00 65.70           C  
ATOM    904  OD1 ASP A  59      42.823   4.313 -22.490  1.00 63.73           O  
ATOM    905  OD2 ASP A  59      44.360   4.517 -24.068  1.00 68.03           O1-
ATOM    906  H   ASP A  59      42.602   2.989 -21.276  1.00 -1.00           H  
ATOM    907  HA  ASP A  59      43.989   0.544 -21.993  1.00 -1.00           H  
ATOM    908  HB2 ASP A  59      44.686   2.052 -23.927  1.00 -1.00           H  
ATOM    909  HB3 ASP A  59      42.973   1.895 -23.749  1.00 -1.00           H  
ATOM    910  N   VAL A  60      45.555   2.507 -20.081  1.00 53.79           N  
ATOM    911  CA  VAL A  60      46.809   2.827 -19.379  1.00 52.25           C  
ATOM    912  C   VAL A  60      47.883   1.717 -19.457  1.00 54.24           C  
ATOM    913  O   VAL A  60      49.054   2.008 -19.669  1.00 54.68           O  
ATOM    914  CB  VAL A  60      46.512   3.302 -17.926  1.00 52.78           C  
ATOM    915  CG1 VAL A  60      45.783   2.251 -17.065  1.00 51.35           C  
ATOM    916  CG2 VAL A  60      47.749   3.836 -17.184  1.00 49.57           C  
ATOM    917  H   VAL A  60      44.696   2.753 -19.605  1.00 -1.00           H  
ATOM    918  HA  VAL A  60      47.218   3.684 -19.915  1.00 -1.00           H  
ATOM    919  HB  VAL A  60      45.856   4.165 -18.012  1.00 -1.00           H  
ATOM    920 HG11 VAL A  60      45.484   2.676 -16.106  1.00 -1.00           H  
ATOM    921 HG12 VAL A  60      44.878   1.886 -17.549  1.00 -1.00           H  
ATOM    922 HG13 VAL A  60      46.421   1.393 -16.854  1.00 -1.00           H  
ATOM    923 HG21 VAL A  60      47.485   4.180 -16.185  1.00 -1.00           H  
ATOM    924 HG22 VAL A  60      48.526   3.081 -17.072  1.00 -1.00           H  
ATOM    925 HG23 VAL A  60      48.186   4.684 -17.708  1.00 -1.00           H  
ATOM    926  N   VAL A  61      47.479   0.446 -19.353  1.00 54.77           N  
ATOM    927  CA  VAL A  61      48.355  -0.726 -19.437  1.00 54.52           C  
ATOM    928  C   VAL A  61      48.846  -1.028 -20.873  1.00 55.63           C  
ATOM    929  O   VAL A  61      49.797  -1.785 -21.044  1.00 57.86           O  
ATOM    930  CB  VAL A  61      47.596  -1.948 -18.847  1.00 52.84           C  
ATOM    931  CG1 VAL A  61      47.439  -1.822 -17.322  1.00 51.83           C  
ATOM    932  CG2 VAL A  61      46.227  -2.224 -19.506  1.00 52.70           C  
ATOM    933  H   VAL A  61      46.494   0.282 -19.215  1.00 -1.00           H  
ATOM    934  HA  VAL A  61      49.256  -0.543 -18.849  1.00 -1.00           H  
ATOM    935  HB  VAL A  61      48.210  -2.833 -19.015  1.00 -1.00           H  
ATOM    936 HG11 VAL A  61      46.967  -2.709 -16.897  1.00 -1.00           H  
ATOM    937 HG12 VAL A  61      48.405  -1.705 -16.832  1.00 -1.00           H  
ATOM    938 HG13 VAL A  61      46.827  -0.962 -17.054  1.00 -1.00           H  
ATOM    939 HG21 VAL A  61      45.779  -3.129 -19.096  1.00 -1.00           H  
ATOM    940 HG22 VAL A  61      45.516  -1.412 -19.347  1.00 -1.00           H  
ATOM    941 HG23 VAL A  61      46.321  -2.379 -20.581  1.00 -1.00           H  
ATOM    942  N   GLU A  62      48.214  -0.448 -21.900  1.00 53.80           N  
ATOM    943  CA  GLU A  62      48.633  -0.541 -23.297  1.00 54.27           C  
ATOM    944  C   GLU A  62      49.489   0.684 -23.665  1.00 55.62           C  
ATOM    945  O   GLU A  62      50.392   0.591 -24.498  1.00 57.55           O  
ATOM    946  CB  GLU A  62      47.381  -0.520 -24.203  1.00 56.29           C  
ATOM    947  CG  GLU A  62      46.298  -1.554 -23.818  1.00 58.38           C  
ATOM    948  CD  GLU A  62      45.077  -1.524 -24.730  1.00 70.71           C  
ATOM    949  OE1 GLU A  62      44.121  -2.258 -24.418  1.00 53.98           O  
ATOM    950  OE2 GLU A  62      45.085  -0.774 -25.726  1.00 67.75           O1-
ATOM    951  H   GLU A  62      47.452   0.190 -21.698  1.00 -1.00           H  
ATOM    952  HA  GLU A  62      49.204  -1.454 -23.479  1.00 -1.00           H  
ATOM    953  HB2 GLU A  62      46.924   0.472 -24.209  1.00 -1.00           H  
ATOM    954  HB3 GLU A  62      47.692  -0.699 -25.234  1.00 -1.00           H  
ATOM    955  HG2 GLU A  62      46.717  -2.560 -23.835  1.00 -1.00           H  
ATOM    956  HG3 GLU A  62      45.940  -1.377 -22.805  1.00 -1.00           H  
ATOM    957  N   LYS A  63      49.192   1.839 -23.057  1.00 55.10           N  
ATOM    958  CA  LYS A  63      49.804   3.134 -23.331  1.00 57.62           C  
ATOM    959  C   LYS A  63      51.072   3.388 -22.499  1.00 56.99           C  
ATOM    960  O   LYS A  63      51.900   4.201 -22.905  1.00 55.57           O  
ATOM    961  CB  LYS A  63      48.774   4.219 -22.961  1.00 57.43           C  
ATOM    962  CG  LYS A  63      47.572   4.301 -23.915  1.00 61.85           C  
ATOM    963  CD  LYS A  63      47.931   4.860 -25.304  1.00 67.53           C  
ATOM    964  CE  LYS A  63      46.719   5.084 -26.219  1.00 69.82           C  
ATOM    965  NZ  LYS A  63      45.785   6.058 -25.645  1.00 64.07           N1+
ATOM    966  H   LYS A  63      48.391   1.832 -22.435  1.00 -1.00           H  
ATOM    967  HA  LYS A  63      50.076   3.217 -24.383  1.00 -1.00           H  
ATOM    968  HB2 LYS A  63      48.409   4.044 -21.948  1.00 -1.00           H  
ATOM    969  HB3 LYS A  63      49.246   5.202 -22.928  1.00 -1.00           H  
ATOM    970  HG2 LYS A  63      47.085   3.330 -24.015  1.00 -1.00           H  
ATOM    971  HG3 LYS A  63      46.841   4.955 -23.441  1.00 -1.00           H  
ATOM    972  HD2 LYS A  63      48.463   5.803 -25.186  1.00 -1.00           H  
ATOM    973  HD3 LYS A  63      48.623   4.186 -25.809  1.00 -1.00           H  
ATOM    974  HE2 LYS A  63      47.058   5.461 -27.184  1.00 -1.00           H  
ATOM    975  HE3 LYS A  63      46.190   4.147 -26.402  1.00 -1.00           H  
ATOM    976  HZ1 LYS A  63      45.110   6.365 -26.318  1.00 -1.00           H  
ATOM    977  HZ2 LYS A  63      45.277   5.592 -24.874  1.00 -1.00           H  
ATOM    978  HZ3 LYS A  63      46.320   6.878 -25.302  1.00 -1.00           H  
ATOM    979  N   TYR A  64      51.241   2.714 -21.360  1.00 56.03           N  
ATOM    980  CA  TYR A  64      52.353   2.895 -20.435  1.00 54.04           C  
ATOM    981  C   TYR A  64      52.866   1.501 -20.075  1.00 54.16           C  
ATOM    982  O   TYR A  64      52.084   0.606 -19.750  1.00 54.52           O  
ATOM    983  CB  TYR A  64      51.927   3.778 -19.237  1.00 52.49           C  
ATOM    984  CG  TYR A  64      51.407   5.147 -19.664  1.00 54.03           C  
ATOM    985  CD1 TYR A  64      52.306   6.186 -19.976  1.00 52.83           C  
ATOM    986  CD2 TYR A  64      50.026   5.349 -19.868  1.00 57.24           C  
ATOM    987  CE1 TYR A  64      51.833   7.378 -20.558  1.00 55.60           C  
ATOM    988  CE2 TYR A  64      49.553   6.536 -20.462  1.00 54.12           C  
ATOM    989  CZ  TYR A  64      50.464   7.536 -20.843  1.00 57.92           C  
ATOM    990  OH  TYR A  64      50.033   8.643 -21.512  1.00 58.58           O  
ATOM    991  H   TYR A  64      50.515   2.078 -21.044  1.00 -1.00           H  
ATOM    992  HA  TYR A  64      53.167   3.410 -20.946  1.00 -1.00           H  
ATOM    993  HB2 TYR A  64      51.163   3.270 -18.647  1.00 -1.00           H  
ATOM    994  HB3 TYR A  64      52.776   3.914 -18.566  1.00 -1.00           H  
ATOM    995  HD1 TYR A  64      53.366   6.055 -19.817  1.00 -1.00           H  
ATOM    996  HD2 TYR A  64      49.332   4.557 -19.643  1.00 -1.00           H  
ATOM    997  HE1 TYR A  64      52.531   8.153 -20.833  1.00 -1.00           H  
ATOM    998  HE2 TYR A  64      48.499   6.658 -20.667  1.00 -1.00           H  
ATOM    999  HH  TYR A  64      49.656   8.443 -22.386  1.00 -1.00           H  
ATOM   1000  N   ASP A  65      54.184   1.307 -20.186  1.00 54.09           N  
ATOM   1001  CA  ASP A  65      54.887   0.019 -20.145  1.00 52.99           C  
ATOM   1002  C   ASP A  65      54.908  -0.574 -18.733  1.00 51.08           C  
ATOM   1003  O   ASP A  65      54.997  -1.792 -18.568  1.00 50.45           O  
ATOM   1004  CB  ASP A  65      56.354   0.203 -20.618  1.00 52.92           C  
ATOM   1005  CG  ASP A  65      56.464   0.786 -22.019  1.00 49.22           C  
ATOM   1006  OD1 ASP A  65      55.934   0.148 -22.951  1.00 55.87           O  
ATOM   1007  OD2 ASP A  65      56.990   1.909 -22.173  1.00 51.10           O1-
ATOM   1008  H   ASP A  65      54.772   2.121 -20.351  1.00 -1.00           H  
ATOM   1009  HA  ASP A  65      54.376  -0.682 -20.808  1.00 -1.00           H  
ATOM   1010  HB2 ASP A  65      56.903   0.848 -19.932  1.00 -1.00           H  
ATOM   1011  HB3 ASP A  65      56.871  -0.757 -20.614  1.00 -1.00           H  
ATOM   1012  N   TYR A  66      54.794   0.289 -17.721  1.00 50.26           N  
ATOM   1013  CA  TYR A  66      54.641  -0.049 -16.316  1.00 49.20           C  
ATOM   1014  C   TYR A  66      53.506   0.819 -15.768  1.00 50.70           C  
ATOM   1015  O   TYR A  66      53.475   2.019 -16.052  1.00 53.81           O  
ATOM   1016  CB  TYR A  66      55.944   0.209 -15.536  1.00 46.77           C  
ATOM   1017  CG  TYR A  66      57.204  -0.484 -16.028  1.00 47.76           C  
ATOM   1018  CD1 TYR A  66      57.686  -1.640 -15.379  1.00 49.79           C  
ATOM   1019  CD2 TYR A  66      57.926   0.054 -17.114  1.00 49.83           C  
ATOM   1020  CE1 TYR A  66      58.895  -2.231 -15.795  1.00 53.58           C  
ATOM   1021  CE2 TYR A  66      59.105  -0.569 -17.561  1.00 42.45           C  
ATOM   1022  CZ  TYR A  66      59.597  -1.705 -16.894  1.00 44.72           C  
ATOM   1023  OH  TYR A  66      60.755  -2.278 -17.323  1.00 53.38           O  
ATOM   1024  H   TYR A  66      54.650   1.257 -17.972  1.00 -1.00           H  
ATOM   1025  HA  TYR A  66      54.370  -1.099 -16.224  1.00 -1.00           H  
ATOM   1026  HB2 TYR A  66      56.149   1.278 -15.487  1.00 -1.00           H  
ATOM   1027  HB3 TYR A  66      55.766  -0.096 -14.507  1.00 -1.00           H  
ATOM   1028  HD1 TYR A  66      57.144  -2.064 -14.547  1.00 -1.00           H  
ATOM   1029  HD2 TYR A  66      57.571   0.941 -17.619  1.00 -1.00           H  
ATOM   1030  HE1 TYR A  66      59.287  -3.082 -15.261  1.00 -1.00           H  
ATOM   1031  HE2 TYR A  66      59.643  -0.160 -18.404  1.00 -1.00           H  
ATOM   1032  HH  TYR A  66      61.171  -2.933 -16.721  1.00 -1.00           H  
ATOM   1033  N   VAL A  67      52.606   0.251 -14.962  1.00 50.27           N  
ATOM   1034  CA  VAL A  67      51.551   0.979 -14.259  1.00 48.19           C  
ATOM   1035  C   VAL A  67      51.638   0.529 -12.799  1.00 47.89           C  
ATOM   1036  O   VAL A  67      51.444  -0.654 -12.510  1.00 48.79           O  
ATOM   1037  CB  VAL A  67      50.152   0.758 -14.912  1.00 47.74           C  
ATOM   1038  CG1 VAL A  67      49.088   1.736 -14.378  1.00 45.12           C  
ATOM   1039  CG2 VAL A  67      50.178   0.822 -16.450  1.00 46.23           C  
ATOM   1040  H   VAL A  67      52.734  -0.727 -14.714  1.00 -1.00           H  
ATOM   1041  HA  VAL A  67      51.765   2.047 -14.290  1.00 -1.00           H  
ATOM   1042  HB  VAL A  67      49.801  -0.235 -14.640  1.00 -1.00           H  
ATOM   1043 HG11 VAL A  67      48.101   1.495 -14.770  1.00 -1.00           H  
ATOM   1044 HG12 VAL A  67      49.016   1.714 -13.293  1.00 -1.00           H  
ATOM   1045 HG13 VAL A  67      49.303   2.762 -14.672  1.00 -1.00           H  
ATOM   1046 HG21 VAL A  67      49.173   0.735 -16.860  1.00 -1.00           H  
ATOM   1047 HG22 VAL A  67      50.599   1.763 -16.804  1.00 -1.00           H  
ATOM   1048 HG23 VAL A  67      50.770   0.016 -16.884  1.00 -1.00           H  
ATOM   1049  N   PHE A  68      51.955   1.459 -11.895  1.00 48.16           N  
ATOM   1050  CA  PHE A  68      52.192   1.212 -10.475  1.00 46.92           C  
ATOM   1051  C   PHE A  68      51.189   1.994  -9.604  1.00 49.97           C  
ATOM   1052  O   PHE A  68      51.557   3.039  -9.059  1.00 48.41           O  
ATOM   1053  CB  PHE A  68      53.641   1.640 -10.151  1.00 48.86           C  
ATOM   1054  CG  PHE A  68      54.744   0.885 -10.866  1.00 45.69           C  
ATOM   1055  CD1 PHE A  68      54.831  -0.518 -10.762  1.00 47.42           C  
ATOM   1056  CD2 PHE A  68      55.714   1.597 -11.606  1.00 52.05           C  
ATOM   1057  CE1 PHE A  68      55.886  -1.204 -11.390  1.00 53.29           C  
ATOM   1058  CE2 PHE A  68      56.788   0.911 -12.200  1.00 52.01           C  
ATOM   1059  CZ  PHE A  68      56.874  -0.488 -12.087  1.00 47.63           C  
ATOM   1060  H   PHE A  68      52.200   2.388 -12.237  1.00 -1.00           H  
ATOM   1061  HA  PHE A  68      52.082   0.156 -10.226  1.00 -1.00           H  
ATOM   1062  HB2 PHE A  68      53.769   2.696 -10.373  1.00 -1.00           H  
ATOM   1063  HB3 PHE A  68      53.825   1.555  -9.080  1.00 -1.00           H  
ATOM   1064  HD1 PHE A  68      54.093  -1.069 -10.200  1.00 -1.00           H  
ATOM   1065  HD2 PHE A  68      55.656   2.672 -11.699  1.00 -1.00           H  
ATOM   1066  HE1 PHE A  68      55.958  -2.278 -11.322  1.00 -1.00           H  
ATOM   1067  HE2 PHE A  68      57.543   1.456 -12.747  1.00 -1.00           H  
ATOM   1068  HZ  PHE A  68      57.689  -1.020 -12.548  1.00 -1.00           H  
ATOM   1069  N   PRO A  69      49.932   1.527  -9.441  1.00 49.57           N  
ATOM   1070  CA  PRO A  69      49.030   2.048  -8.407  1.00 49.10           C  
ATOM   1071  C   PRO A  69      49.454   1.537  -7.012  1.00 47.70           C  
ATOM   1072  O   PRO A  69      50.215   0.574  -6.883  1.00 45.99           O  
ATOM   1073  CB  PRO A  69      47.638   1.552  -8.818  1.00 46.78           C  
ATOM   1074  CG  PRO A  69      47.891   0.291  -9.627  1.00 51.46           C  
ATOM   1075  CD  PRO A  69      49.285   0.474 -10.226  1.00 50.59           C  
ATOM   1076  HA  PRO A  69      49.043   3.140  -8.398  1.00 -1.00           H  
ATOM   1077  HB2 PRO A  69      46.976   1.370  -7.970  1.00 -1.00           H  
ATOM   1078  HB3 PRO A  69      47.160   2.306  -9.444  1.00 -1.00           H  
ATOM   1079  HG2 PRO A  69      47.889  -0.557  -8.952  1.00 -1.00           H  
ATOM   1080  HG3 PRO A  69      47.131   0.106 -10.383  1.00 -1.00           H  
ATOM   1081  HD2 PRO A  69      49.844  -0.462 -10.208  1.00 -1.00           H  
ATOM   1082  HD3 PRO A  69      49.201   0.796 -11.261  1.00 -1.00           H  
ATOM   1083  N   GLU A  70      49.004   2.230  -5.960  1.00 44.56           N  
ATOM   1084  CA  GLU A  70      49.265   1.959  -4.541  1.00 48.24           C  
ATOM   1085  C   GLU A  70      50.780   1.893  -4.236  1.00 47.85           C  
ATOM   1086  O   GLU A  70      51.243   1.032  -3.493  1.00 45.30           O  
ATOM   1087  CB  GLU A  70      48.481   0.711  -4.069  1.00 48.14           C  
ATOM   1088  CG  GLU A  70      46.963   0.842  -4.317  1.00 55.86           C  
ATOM   1089  CD  GLU A  70      46.167  -0.250  -3.621  1.00 52.22           C  
ATOM   1090  OE1 GLU A  70      45.919  -0.131  -2.402  1.00 64.71           O  
ATOM   1091  OE2 GLU A  70      45.799  -1.227  -4.296  1.00 61.00           O1-
ATOM   1092  H   GLU A  70      48.287   2.927  -6.159  1.00 -1.00           H  
ATOM   1093  HA  GLU A  70      48.888   2.815  -3.983  1.00 -1.00           H  
ATOM   1094  HB2 GLU A  70      48.853  -0.186  -4.565  1.00 -1.00           H  
ATOM   1095  HB3 GLU A  70      48.656   0.558  -3.002  1.00 -1.00           H  
ATOM   1096  HG2 GLU A  70      46.600   1.804  -3.954  1.00 -1.00           H  
ATOM   1097  HG3 GLU A  70      46.746   0.807  -5.384  1.00 -1.00           H  
ATOM   1098  N   ASN A  71      51.565   2.755  -4.897  1.00 48.81           N  
ATOM   1099  CA  ASN A  71      53.017   2.944  -4.781  1.00 46.43           C  
ATOM   1100  C   ASN A  71      53.844   1.884  -5.525  1.00 48.20           C  
ATOM   1101  O   ASN A  71      55.074   1.954  -5.525  1.00 50.44           O  
ATOM   1102  CB  ASN A  71      53.520   3.188  -3.333  1.00 48.25           C  
ATOM   1103  CG  ASN A  71      52.984   4.461  -2.674  1.00 45.39           C  
ATOM   1104  OD1 ASN A  71      52.670   5.446  -3.336  1.00 50.85           O  
ATOM   1105  ND2 ASN A  71      52.856   4.462  -1.353  1.00 41.65           N  
ATOM   1106  H   ASN A  71      51.108   3.382  -5.558  1.00 -1.00           H  
ATOM   1107  HA  ASN A  71      53.218   3.858  -5.343  1.00 -1.00           H  
ATOM   1108  HB2 ASN A  71      53.303   2.327  -2.702  1.00 -1.00           H  
ATOM   1109  HB3 ASN A  71      54.604   3.267  -3.340  1.00 -1.00           H  
ATOM   1110 HD21 ASN A  71      52.487   5.278  -0.893  1.00 -1.00           H  
ATOM   1111 HD22 ASN A  71      53.225   3.684  -0.801  1.00 -1.00           H  
ATOM   1112  N   GLY A  72      53.192   0.897  -6.152  1.00 48.28           N  
ATOM   1113  CA  GLY A  72      53.829  -0.222  -6.837  1.00 47.37           C  
ATOM   1114  C   GLY A  72      53.619  -1.555  -6.121  1.00 49.01           C  
ATOM   1115  O   GLY A  72      54.259  -2.541  -6.489  1.00 51.39           O  
ATOM   1116  H   GLY A  72      52.176   0.926  -6.153  1.00 -1.00           H  
ATOM   1117  HA2 GLY A  72      53.387  -0.315  -7.828  1.00 -1.00           H  
ATOM   1118  HA3 GLY A  72      54.898  -0.070  -6.983  1.00 -1.00           H  
ATOM   1119  N   LEU A  73      52.753  -1.599  -5.097  1.00 45.50           N  
ATOM   1120  CA  LEU A  73      52.348  -2.830  -4.413  1.00 47.47           C  
ATOM   1121  C   LEU A  73      51.439  -3.661  -5.330  1.00 49.08           C  
ATOM   1122  O   LEU A  73      51.591  -4.880  -5.431  1.00 50.97           O  
ATOM   1123  CB  LEU A  73      51.567  -2.470  -3.132  1.00 45.93           C  
ATOM   1124  CG  LEU A  73      52.392  -1.713  -2.074  1.00 44.38           C  
ATOM   1125  CD1 LEU A  73      51.472  -1.140  -0.996  1.00 44.66           C  
ATOM   1126  CD2 LEU A  73      53.458  -2.603  -1.427  1.00 36.88           C  
ATOM   1127  H   LEU A  73      52.318  -0.735  -4.801  1.00 -1.00           H  
ATOM   1128  HA  LEU A  73      53.229  -3.427  -4.176  1.00 -1.00           H  
ATOM   1129  HB2 LEU A  73      50.697  -1.869  -3.404  1.00 -1.00           H  
ATOM   1130  HB3 LEU A  73      51.162  -3.378  -2.682  1.00 -1.00           H  
ATOM   1131  HG  LEU A  73      52.900  -0.871  -2.549  1.00 -1.00           H  
ATOM   1132 HD11 LEU A  73      52.042  -0.561  -0.270  1.00 -1.00           H  
ATOM   1133 HD12 LEU A  73      50.718  -0.478  -1.423  1.00 -1.00           H  
ATOM   1134 HD13 LEU A  73      50.949  -1.939  -0.470  1.00 -1.00           H  
ATOM   1135 HD21 LEU A  73      54.099  -2.028  -0.760  1.00 -1.00           H  
ATOM   1136 HD22 LEU A  73      53.004  -3.405  -0.850  1.00 -1.00           H  
ATOM   1137 HD23 LEU A  73      54.104  -3.063  -2.165  1.00 -1.00           H  
ATOM   1138  N   VAL A  74      50.554  -2.976  -6.060  1.00 47.37           N  
ATOM   1139  CA  VAL A  74      49.949  -3.468  -7.282  1.00 49.68           C  
ATOM   1140  C   VAL A  74      50.868  -2.946  -8.398  1.00 50.01           C  
ATOM   1141  O   VAL A  74      51.235  -1.769  -8.416  1.00 51.71           O  
ATOM   1142  CB  VAL A  74      48.517  -2.894  -7.414  1.00 51.68           C  
ATOM   1143  CG1 VAL A  74      47.854  -3.253  -8.761  1.00 52.46           C  
ATOM   1144  CG2 VAL A  74      47.615  -3.355  -6.253  1.00 54.59           C  
ATOM   1145  H   VAL A  74      50.571  -1.969  -5.974  1.00 -1.00           H  
ATOM   1146  HA  VAL A  74      49.911  -4.552  -7.291  1.00 -1.00           H  
ATOM   1147  HB  VAL A  74      48.585  -1.808  -7.342  1.00 -1.00           H  
ATOM   1148 HG11 VAL A  74      46.832  -2.879  -8.808  1.00 -1.00           H  
ATOM   1149 HG12 VAL A  74      48.386  -2.817  -9.608  1.00 -1.00           H  
ATOM   1150 HG13 VAL A  74      47.831  -4.331  -8.921  1.00 -1.00           H  
ATOM   1151 HG21 VAL A  74      46.609  -2.945  -6.347  1.00 -1.00           H  
ATOM   1152 HG22 VAL A  74      47.533  -4.441  -6.211  1.00 -1.00           H  
ATOM   1153 HG23 VAL A  74      47.994  -3.016  -5.288  1.00 -1.00           H  
ATOM   1154  N   ALA A  75      51.269  -3.826  -9.313  1.00 49.83           N  
ATOM   1155  CA  ALA A  75      52.167  -3.502 -10.406  1.00 48.41           C  
ATOM   1156  C   ALA A  75      51.699  -4.222 -11.658  1.00 48.25           C  
ATOM   1157  O   ALA A  75      51.534  -5.441 -11.632  1.00 49.74           O  
ATOM   1158  CB  ALA A  75      53.609  -3.863 -10.030  1.00 47.69           C  
ATOM   1159  H   ALA A  75      50.928  -4.781  -9.254  1.00 -1.00           H  
ATOM   1160  HA  ALA A  75      52.131  -2.431 -10.614  1.00 -1.00           H  
ATOM   1161  HB1 ALA A  75      54.288  -3.668 -10.858  1.00 -1.00           H  
ATOM   1162  HB2 ALA A  75      53.950  -3.290  -9.168  1.00 -1.00           H  
ATOM   1163  HB3 ALA A  75      53.704  -4.919  -9.785  1.00 -1.00           H  
ATOM   1164  N   TYR A  76      51.528  -3.484 -12.752  1.00 49.22           N  
ATOM   1165  CA  TYR A  76      51.394  -4.018 -14.098  1.00 47.21           C  
ATOM   1166  C   TYR A  76      52.705  -3.696 -14.824  1.00 47.66           C  
ATOM   1167  O   TYR A  76      53.276  -2.621 -14.624  1.00 48.45           O  
ATOM   1168  CB  TYR A  76      50.236  -3.329 -14.838  1.00 46.94           C  
ATOM   1169  CG  TYR A  76      48.865  -3.553 -14.222  1.00 53.03           C  
ATOM   1170  CD1 TYR A  76      48.000  -4.537 -14.748  1.00 54.08           C  
ATOM   1171  CD2 TYR A  76      48.446  -2.771 -13.125  1.00 60.12           C  
ATOM   1172  CE1 TYR A  76      46.718  -4.720 -14.193  1.00 57.15           C  
ATOM   1173  CE2 TYR A  76      47.173  -2.967 -12.560  1.00 62.08           C  
ATOM   1174  CZ  TYR A  76      46.303  -3.928 -13.106  1.00 60.19           C  
ATOM   1175  OH  TYR A  76      45.045  -4.068 -12.597  1.00 61.28           O  
ATOM   1176  H   TYR A  76      51.666  -2.477 -12.679  1.00 -1.00           H  
ATOM   1177  HA  TYR A  76      51.231  -5.091 -14.068  1.00 -1.00           H  
ATOM   1178  HB2 TYR A  76      50.425  -2.261 -14.910  1.00 -1.00           H  
ATOM   1179  HB3 TYR A  76      50.206  -3.686 -15.869  1.00 -1.00           H  
ATOM   1180  HD1 TYR A  76      48.307  -5.143 -15.589  1.00 -1.00           H  
ATOM   1181  HD2 TYR A  76      49.099  -2.017 -12.709  1.00 -1.00           H  
ATOM   1182  HE1 TYR A  76      46.052  -5.459 -14.615  1.00 -1.00           H  
ATOM   1183  HE2 TYR A  76      46.857  -2.357 -11.726  1.00 -1.00           H  
ATOM   1184  HH  TYR A  76      44.484  -3.374 -12.959  1.00 -1.00           H  
ATOM   1185  N   LYS A  77      53.173  -4.624 -15.658  1.00 49.07           N  
ATOM   1186  CA  LYS A  77      54.426  -4.579 -16.394  1.00 51.39           C  
ATOM   1187  C   LYS A  77      54.181  -5.242 -17.751  1.00 49.97           C  
ATOM   1188  O   LYS A  77      53.652  -6.353 -17.806  1.00 49.86           O  
ATOM   1189  CB  LYS A  77      55.531  -5.228 -15.537  1.00 51.35           C  
ATOM   1190  CG  LYS A  77      56.912  -5.317 -16.208  1.00 54.14           C  
ATOM   1191  CD  LYS A  77      57.999  -5.724 -15.203  1.00 52.23           C  
ATOM   1192  CE  LYS A  77      59.382  -5.892 -15.845  1.00 58.78           C  
ATOM   1193  NZ  LYS A  77      60.414  -6.072 -14.816  1.00 59.87           N1+
ATOM   1194  H   LYS A  77      52.599  -5.455 -15.817  1.00 -1.00           H  
ATOM   1195  HA  LYS A  77      54.702  -3.537 -16.571  1.00 -1.00           H  
ATOM   1196  HB2 LYS A  77      55.622  -4.654 -14.614  1.00 -1.00           H  
ATOM   1197  HB3 LYS A  77      55.219  -6.231 -15.245  1.00 -1.00           H  
ATOM   1198  HG2 LYS A  77      56.880  -6.037 -17.028  1.00 -1.00           H  
ATOM   1199  HG3 LYS A  77      57.166  -4.356 -16.658  1.00 -1.00           H  
ATOM   1200  HD2 LYS A  77      58.049  -4.968 -14.418  1.00 -1.00           H  
ATOM   1201  HD3 LYS A  77      57.715  -6.656 -14.715  1.00 -1.00           H  
ATOM   1202  HE2 LYS A  77      59.393  -6.746 -16.523  1.00 -1.00           H  
ATOM   1203  HE3 LYS A  77      59.640  -5.019 -16.445  1.00 -1.00           H  
ATOM   1204  HZ1 LYS A  77      61.347  -6.048 -15.275  1.00 -1.00           H  
ATOM   1205  HZ2 LYS A  77      60.440  -5.272 -14.186  1.00 -1.00           H  
ATOM   1206  HZ3 LYS A  77      60.321  -6.928 -14.304  1.00 -1.00           H  
ATOM   1207  N   ASP A  78      54.469  -4.527 -18.845  1.00 50.29           N  
ATOM   1208  CA  ASP A  78      54.360  -4.960 -20.252  1.00 52.84           C  
ATOM   1209  C   ASP A  78      52.903  -5.036 -20.746  1.00 54.10           C  
ATOM   1210  O   ASP A  78      52.651  -5.384 -21.898  1.00 52.98           O  
ATOM   1211  CB  ASP A  78      55.151  -6.255 -20.588  1.00 52.36           C  
ATOM   1212  CG  ASP A  78      56.641  -6.199 -20.274  1.00 52.75           C  
ATOM   1213  OD1 ASP A  78      57.125  -7.108 -19.571  1.00 55.12           O  
ATOM   1214  OD2 ASP A  78      57.302  -5.261 -20.761  1.00 59.72           O1-
ATOM   1215  H   ASP A  78      54.835  -3.583 -18.709  1.00 -1.00           H  
ATOM   1216  HA  ASP A  78      54.813  -4.153 -20.831  1.00 -1.00           H  
ATOM   1217  HB2 ASP A  78      54.716  -7.112 -20.074  1.00 -1.00           H  
ATOM   1218  HB3 ASP A  78      55.063  -6.474 -21.652  1.00 -1.00           H  
ATOM   1219  N   GLY A  79      51.944  -4.749 -19.861  1.00 52.74           N  
ATOM   1220  CA  GLY A  79      50.504  -4.852 -20.059  1.00 54.81           C  
ATOM   1221  C   GLY A  79      49.885  -5.952 -19.190  1.00 55.73           C  
ATOM   1222  O   GLY A  79      48.668  -5.996 -19.033  1.00 58.81           O  
ATOM   1223  H   GLY A  79      52.266  -4.474 -18.945  1.00 -1.00           H  
ATOM   1224  HA2 GLY A  79      50.058  -3.906 -19.768  1.00 -1.00           H  
ATOM   1225  HA3 GLY A  79      50.242  -5.021 -21.105  1.00 -1.00           H  
ATOM   1226  N   LYS A  80      50.715  -6.834 -18.619  1.00 55.87           N  
ATOM   1227  CA  LYS A  80      50.324  -7.939 -17.753  1.00 55.44           C  
ATOM   1228  C   LYS A  80      50.422  -7.477 -16.288  1.00 53.53           C  
ATOM   1229  O   LYS A  80      51.222  -6.600 -15.962  1.00 52.18           O  
ATOM   1230  CB  LYS A  80      51.339  -9.079 -18.001  1.00 54.92           C  
ATOM   1231  CG  LYS A  80      50.965 -10.435 -17.369  1.00 56.78           C  
ATOM   1232  CD  LYS A  80      51.864 -11.595 -17.829  1.00 57.55           C  
ATOM   1233  CE  LYS A  80      53.317 -11.482 -17.337  1.00 63.53           C  
ATOM   1234  NZ  LYS A  80      54.124 -12.630 -17.777  1.00 59.58           N1+
ATOM   1235  H   LYS A  80      51.711  -6.663 -18.701  1.00 -1.00           H  
ATOM   1236  HA  LYS A  80      49.309  -8.269 -17.986  1.00 -1.00           H  
ATOM   1237  HB2 LYS A  80      51.433  -9.225 -19.078  1.00 -1.00           H  
ATOM   1238  HB3 LYS A  80      52.327  -8.767 -17.656  1.00 -1.00           H  
ATOM   1239  HG2 LYS A  80      50.990 -10.369 -16.281  1.00 -1.00           H  
ATOM   1240  HG3 LYS A  80      49.934 -10.674 -17.633  1.00 -1.00           H  
ATOM   1241  HD2 LYS A  80      51.433 -12.526 -17.458  1.00 -1.00           H  
ATOM   1242  HD3 LYS A  80      51.838 -11.662 -18.917  1.00 -1.00           H  
ATOM   1243  HE2 LYS A  80      53.784 -10.573 -17.716  1.00 -1.00           H  
ATOM   1244  HE3 LYS A  80      53.346 -11.426 -16.248  1.00 -1.00           H  
ATOM   1245  HZ1 LYS A  80      55.069 -12.529 -17.449  1.00 -1.00           H  
ATOM   1246  HZ2 LYS A  80      53.742 -13.484 -17.408  1.00 -1.00           H  
ATOM   1247  HZ3 LYS A  80      54.134 -12.680 -18.781  1.00 -1.00           H  
ATOM   1248  N   LEU A  81      49.630  -8.086 -15.400  1.00 52.39           N  
ATOM   1249  CA  LEU A  81      49.679  -7.899 -13.950  1.00 56.06           C  
ATOM   1250  C   LEU A  81      50.912  -8.650 -13.413  1.00 57.83           C  
ATOM   1251  O   LEU A  81      51.077  -9.839 -13.687  1.00 59.12           O  
ATOM   1252  CB  LEU A  81      48.366  -8.488 -13.372  1.00 57.47           C  
ATOM   1253  CG  LEU A  81      48.099  -8.338 -11.854  1.00 60.23           C  
ATOM   1254  CD1 LEU A  81      48.764  -9.431 -11.000  1.00 59.16           C  
ATOM   1255  CD2 LEU A  81      48.394  -6.927 -11.324  1.00 48.69           C  
ATOM   1256  H   LEU A  81      49.044  -8.833 -15.737  1.00 -1.00           H  
ATOM   1257  HA  LEU A  81      49.745  -6.835 -13.721  1.00 -1.00           H  
ATOM   1258  HB2 LEU A  81      47.542  -7.989 -13.886  1.00 -1.00           H  
ATOM   1259  HB3 LEU A  81      48.276  -9.540 -13.648  1.00 -1.00           H  
ATOM   1260  HG  LEU A  81      47.027  -8.496 -11.736  1.00 -1.00           H  
ATOM   1261 HD11 LEU A  81      48.376  -9.428  -9.983  1.00 -1.00           H  
ATOM   1262 HD12 LEU A  81      48.577 -10.424 -11.409  1.00 -1.00           H  
ATOM   1263 HD13 LEU A  81      49.842  -9.302 -10.929  1.00 -1.00           H  
ATOM   1264 HD21 LEU A  81      47.986  -6.777 -10.327  1.00 -1.00           H  
ATOM   1265 HD22 LEU A  81      49.463  -6.746 -11.253  1.00 -1.00           H  
ATOM   1266 HD23 LEU A  81      47.965  -6.156 -11.963  1.00 -1.00           H  
ATOM   1267  N   LEU A  82      51.787  -7.952 -12.682  1.00 59.63           N  
ATOM   1268  CA  LEU A  82      53.042  -8.472 -12.147  1.00 61.90           C  
ATOM   1269  C   LEU A  82      52.850  -8.909 -10.683  1.00 62.83           C  
ATOM   1270  O   LEU A  82      53.296  -9.994 -10.315  1.00 63.12           O  
ATOM   1271  CB  LEU A  82      54.098  -7.340 -12.217  1.00 61.35           C  
ATOM   1272  CG  LEU A  82      55.556  -7.747 -11.910  1.00 60.89           C  
ATOM   1273  CD1 LEU A  82      56.139  -8.678 -12.986  1.00 68.02           C  
ATOM   1274  CD2 LEU A  82      56.430  -6.496 -11.743  1.00 62.35           C  
ATOM   1275  H   LEU A  82      51.564  -6.986 -12.447  1.00 -1.00           H  
ATOM   1276  HA  LEU A  82      53.372  -9.328 -12.737  1.00 -1.00           H  
ATOM   1277  HB2 LEU A  82      54.065  -6.881 -13.206  1.00 -1.00           H  
ATOM   1278  HB3 LEU A  82      53.817  -6.547 -11.524  1.00 -1.00           H  
ATOM   1279  HG  LEU A  82      55.584  -8.276 -10.956  1.00 -1.00           H  
ATOM   1280 HD11 LEU A  82      57.191  -8.891 -12.792  1.00 -1.00           H  
ATOM   1281 HD12 LEU A  82      55.622  -9.637 -13.010  1.00 -1.00           H  
ATOM   1282 HD13 LEU A  82      56.066  -8.237 -13.980  1.00 -1.00           H  
ATOM   1283 HD21 LEU A  82      57.460  -6.758 -11.500  1.00 -1.00           H  
ATOM   1284 HD22 LEU A  82      56.442  -5.888 -12.647  1.00 -1.00           H  
ATOM   1285 HD23 LEU A  82      56.063  -5.868 -10.930  1.00 -1.00           H  
ATOM   1286  N   CYS A  83      52.191  -8.094  -9.845  1.00 64.06           N  
ATOM   1287  CA  CYS A  83      51.924  -8.403  -8.439  1.00 64.93           C  
ATOM   1288  C   CYS A  83      50.720  -7.621  -7.899  1.00 62.42           C  
ATOM   1289  O   CYS A  83      50.313  -6.623  -8.495  1.00 62.60           O  
ATOM   1290  CB  CYS A  83      53.198  -8.258  -7.568  1.00 64.57           C  
ATOM   1291  SG  CYS A  83      53.789  -6.541  -7.448  1.00 83.74           S  
ATOM   1292  H   CYS A  83      51.819  -7.218 -10.193  1.00 -1.00           H  
ATOM   1293  HA  CYS A  83      51.624  -9.452  -8.402  1.00 -1.00           H  
ATOM   1294  HB2 CYS A  83      53.005  -8.617  -6.557  1.00 -1.00           H  
ATOM   1295  HB3 CYS A  83      54.006  -8.878  -7.959  1.00 -1.00           H  
ATOM   1296  HG  CYS A  83      52.717  -6.032  -6.823  1.00 -1.00           H  
ATOM   1297  N   ARG A  84      50.194  -8.069  -6.750  1.00 60.28           N  
ATOM   1298  CA  ARG A  84      49.232  -7.395  -5.880  1.00 58.32           C  
ATOM   1299  C   ARG A  84      49.632  -7.698  -4.428  1.00 58.25           C  
ATOM   1300  O   ARG A  84      49.017  -8.539  -3.773  1.00 60.99           O  
ATOM   1301  CB  ARG A  84      47.767  -7.770  -6.209  1.00 57.26           C  
ATOM   1302  CG  ARG A  84      47.314  -7.382  -7.623  1.00 56.00           C  
ATOM   1303  CD  ARG A  84      45.805  -7.549  -7.852  1.00 58.45           C  
ATOM   1304  NE  ARG A  84      45.483  -7.491  -9.286  1.00 56.60           N  
ATOM   1305  CZ  ARG A  84      45.221  -6.395 -10.012  1.00 61.57           C  
ATOM   1306  NH1 ARG A  84      45.186  -5.187  -9.457  1.00 54.54           N  
ATOM   1307  NH2 ARG A  84      45.005  -6.498 -11.318  1.00 53.07           N1+
ATOM   1308  H   ARG A  84      50.602  -8.901  -6.350  1.00 -1.00           H  
ATOM   1309  HA  ARG A  84      49.334  -6.316  -6.005  1.00 -1.00           H  
ATOM   1310  HB2 ARG A  84      47.617  -8.841  -6.063  1.00 -1.00           H  
ATOM   1311  HB3 ARG A  84      47.117  -7.275  -5.485  1.00 -1.00           H  
ATOM   1312  HG2 ARG A  84      47.592  -6.347  -7.815  1.00 -1.00           H  
ATOM   1313  HG3 ARG A  84      47.864  -7.982  -8.345  1.00 -1.00           H  
ATOM   1314  HD2 ARG A  84      45.487  -8.526  -7.486  1.00 -1.00           H  
ATOM   1315  HD3 ARG A  84      45.233  -6.809  -7.292  1.00 -1.00           H  
ATOM   1316  HE  ARG A  84      45.515  -8.388  -9.751  1.00 -1.00           H  
ATOM   1317 HH11 ARG A  84      45.010  -4.372 -10.028  1.00 -1.00           H  
ATOM   1318 HH12 ARG A  84      45.340  -5.049  -8.472  1.00 -1.00           H  
ATOM   1319 HH21 ARG A  84      44.941  -5.643 -11.889  1.00 -1.00           H  
ATOM   1320 HH22 ARG A  84      45.000  -7.374 -11.812  1.00 -1.00           H  
ATOM   1321  N   GLN A  85      50.704  -7.061  -3.949  1.00 52.87           N  
ATOM   1322  CA  GLN A  85      51.200  -7.152  -2.576  1.00 51.43           C  
ATOM   1323  C   GLN A  85      50.255  -6.386  -1.626  1.00 51.82           C  
ATOM   1324  O   GLN A  85      49.586  -5.437  -2.037  1.00 54.09           O  
ATOM   1325  CB  GLN A  85      52.633  -6.557  -2.549  1.00 50.42           C  
ATOM   1326  CG  GLN A  85      53.330  -6.387  -1.180  1.00 53.49           C  
ATOM   1327  CD  GLN A  85      53.533  -7.685  -0.395  1.00 57.51           C  
ATOM   1328  OE1 GLN A  85      52.587  -8.419  -0.129  1.00 57.88           O  
ATOM   1329  NE2 GLN A  85      54.762  -7.974   0.010  1.00 57.34           N  
ATOM   1330  H   GLN A  85      51.095  -6.317  -4.527  1.00 -1.00           H  
ATOM   1331  HA  GLN A  85      51.223  -8.204  -2.287  1.00 -1.00           H  
ATOM   1332  HB2 GLN A  85      53.277  -7.162  -3.189  1.00 -1.00           H  
ATOM   1333  HB3 GLN A  85      52.611  -5.571  -3.012  1.00 -1.00           H  
ATOM   1334  HG2 GLN A  85      54.289  -5.893  -1.329  1.00 -1.00           H  
ATOM   1335  HG3 GLN A  85      52.752  -5.705  -0.561  1.00 -1.00           H  
ATOM   1336 HE21 GLN A  85      54.922  -8.831   0.515  1.00 -1.00           H  
ATOM   1337 HE22 GLN A  85      55.533  -7.376  -0.241  1.00 -1.00           H  
ATOM   1338  N   ASN A  86      50.207  -6.799  -0.355  1.00 49.71           N  
ATOM   1339  CA  ASN A  86      49.369  -6.216   0.689  1.00 51.30           C  
ATOM   1340  C   ASN A  86      50.054  -6.263   2.062  1.00 51.68           C  
ATOM   1341  O   ASN A  86      50.809  -7.191   2.359  1.00 48.99           O  
ATOM   1342  CB  ASN A  86      47.920  -6.754   0.664  1.00 49.69           C  
ATOM   1343  CG  ASN A  86      47.822  -8.270   0.837  1.00 54.61           C  
ATOM   1344  OD1 ASN A  86      48.102  -8.803   1.907  1.00 57.35           O  
ATOM   1345  ND2 ASN A  86      47.461  -8.998  -0.214  1.00 52.21           N  
ATOM   1346  H   ASN A  86      50.851  -7.533  -0.064  1.00 -1.00           H  
ATOM   1347  HA  ASN A  86      49.298  -5.158   0.446  1.00 -1.00           H  
ATOM   1348  HB2 ASN A  86      47.337  -6.278   1.452  1.00 -1.00           H  
ATOM   1349  HB3 ASN A  86      47.437  -6.457  -0.268  1.00 -1.00           H  
ATOM   1350 HD21 ASN A  86      47.404 -10.000  -0.127  1.00 -1.00           H  
ATOM   1351 HD22 ASN A  86      47.280  -8.561  -1.106  1.00 -1.00           H  
ATOM   1352  N   ILE A  87      49.826  -5.229   2.879  1.00 53.03           N  
ATOM   1353  CA  ILE A  87      50.417  -4.955   4.189  1.00 54.99           C  
ATOM   1354  C   ILE A  87      50.357  -6.144   5.168  1.00 56.17           C  
ATOM   1355  O   ILE A  87      51.356  -6.460   5.815  1.00 58.21           O  
ATOM   1356  CB  ILE A  87      49.845  -3.613   4.742  1.00 55.66           C  
ATOM   1357  CG1 ILE A  87      50.539  -3.161   6.045  1.00 58.32           C  
ATOM   1358  CG2 ILE A  87      48.309  -3.620   4.898  1.00 50.43           C  
ATOM   1359  CD1 ILE A  87      50.280  -1.695   6.422  1.00 62.34           C  
ATOM   1360  H   ILE A  87      49.244  -4.484   2.500  1.00 -1.00           H  
ATOM   1361  HA  ILE A  87      51.480  -4.796   4.010  1.00 -1.00           H  
ATOM   1362  HB  ILE A  87      50.080  -2.854   3.994  1.00 -1.00           H  
ATOM   1363 HG12 ILE A  87      50.218  -3.797   6.866  1.00 -1.00           H  
ATOM   1364 HG13 ILE A  87      51.616  -3.304   5.951  1.00 -1.00           H  
ATOM   1365 HG21 ILE A  87      47.919  -2.631   5.135  1.00 -1.00           H  
ATOM   1366 HG22 ILE A  87      47.806  -3.926   3.980  1.00 -1.00           H  
ATOM   1367 HG23 ILE A  87      47.984  -4.296   5.689  1.00 -1.00           H  
ATOM   1368 HD11 ILE A  87      50.792  -1.436   7.349  1.00 -1.00           H  
ATOM   1369 HD12 ILE A  87      50.642  -1.024   5.645  1.00 -1.00           H  
ATOM   1370 HD13 ILE A  87      49.221  -1.493   6.578  1.00 -1.00           H  
ATOM   1371  N   GLN A  88      49.218  -6.840   5.236  1.00 54.67           N  
ATOM   1372  CA  GLN A  88      48.988  -7.995   6.094  1.00 54.58           C  
ATOM   1373  C   GLN A  88      49.793  -9.234   5.666  1.00 52.65           C  
ATOM   1374  O   GLN A  88      50.234  -9.984   6.536  1.00 53.37           O  
ATOM   1375  CB  GLN A  88      47.474  -8.295   6.212  1.00 54.39           C  
ATOM   1376  CG  GLN A  88      46.682  -8.697   4.945  1.00 50.31           C  
ATOM   1377  CD  GLN A  88      46.177  -7.514   4.111  1.00 55.61           C  
ATOM   1378  OE1 GLN A  88      46.843  -6.492   3.981  1.00 57.71           O  
ATOM   1379  NE2 GLN A  88      44.990  -7.625   3.530  1.00 59.70           N  
ATOM   1380  H   GLN A  88      48.431  -6.542   4.655  1.00 -1.00           H  
ATOM   1381  HA  GLN A  88      49.360  -7.735   7.084  1.00 -1.00           H  
ATOM   1382  HB2 GLN A  88      47.368  -9.110   6.928  1.00 -1.00           H  
ATOM   1383  HB3 GLN A  88      46.978  -7.454   6.693  1.00 -1.00           H  
ATOM   1384  HG2 GLN A  88      47.257  -9.375   4.316  1.00 -1.00           H  
ATOM   1385  HG3 GLN A  88      45.814  -9.273   5.271  1.00 -1.00           H  
ATOM   1386 HE21 GLN A  88      44.633  -6.851   2.994  1.00 -1.00           H  
ATOM   1387 HE22 GLN A  88      44.445  -8.465   3.638  1.00 -1.00           H  
ATOM   1388  N   SER A  89      50.091  -9.398   4.368  1.00 52.45           N  
ATOM   1389  CA  SER A  89      50.967 -10.467   3.880  1.00 53.05           C  
ATOM   1390  C   SER A  89      52.452 -10.161   4.166  1.00 53.90           C  
ATOM   1391  O   SER A  89      53.270 -11.079   4.183  1.00 54.01           O  
ATOM   1392  CB  SER A  89      50.794 -10.631   2.356  1.00 52.79           C  
ATOM   1393  OG  SER A  89      49.495 -11.109   2.055  1.00 55.25           O  
ATOM   1394  H   SER A  89      49.724  -8.740   3.690  1.00 -1.00           H  
ATOM   1395  HA  SER A  89      50.715 -11.408   4.374  1.00 -1.00           H  
ATOM   1396  HB2 SER A  89      50.981  -9.701   1.819  1.00 -1.00           H  
ATOM   1397  HB3 SER A  89      51.513 -11.359   1.974  1.00 -1.00           H  
ATOM   1398  HG  SER A  89      48.895 -10.362   2.122  1.00 -1.00           H  
ATOM   1399  N   HIS A  90      52.805  -8.890   4.402  1.00 52.27           N  
ATOM   1400  CA  HIS A  90      54.169  -8.453   4.687  1.00 55.00           C  
ATOM   1401  C   HIS A  90      54.423  -8.412   6.203  1.00 55.71           C  
ATOM   1402  O   HIS A  90      55.419  -8.963   6.666  1.00 55.59           O  
ATOM   1403  CB  HIS A  90      54.360  -7.049   4.086  1.00 54.36           C  
ATOM   1404  CG  HIS A  90      55.755  -6.479   4.194  1.00 53.83           C  
ATOM   1405  ND1 HIS A  90      56.129  -5.551   5.153  1.00 55.56           N  
ATOM   1406  CD2 HIS A  90      56.887  -6.705   3.442  1.00 56.58           C  
ATOM   1407  CE1 HIS A  90      57.409  -5.243   4.934  1.00 57.00           C  
ATOM   1408  NE2 HIS A  90      57.931  -5.905   3.909  1.00 57.50           N  
ATOM   1409  H   HIS A  90      52.071  -8.193   4.372  1.00 -1.00           H  
ATOM   1410  HA  HIS A  90      54.892  -9.130   4.228  1.00 -1.00           H  
ATOM   1411  HB2 HIS A  90      54.122  -7.106   3.023  1.00 -1.00           H  
ATOM   1412  HB3 HIS A  90      53.654  -6.332   4.506  1.00 -1.00           H  
ATOM   1413  HD1 HIS A  90      55.546  -5.141   5.869  1.00 -1.00           H  
ATOM   1414  HD2 HIS A  90      57.022  -7.363   2.594  1.00 -1.00           H  
ATOM   1415  HE1 HIS A  90      57.966  -4.527   5.523  1.00 -1.00           H  
ATOM   1416  N   LEU A  91      53.535  -7.777   6.982  1.00 54.64           N  
ATOM   1417  CA  LEU A  91      53.710  -7.605   8.426  1.00 54.36           C  
ATOM   1418  C   LEU A  91      53.276  -8.853   9.210  1.00 54.83           C  
ATOM   1419  O   LEU A  91      53.874  -9.164  10.239  1.00 54.53           O  
ATOM   1420  CB  LEU A  91      52.836  -6.422   8.910  1.00 52.79           C  
ATOM   1421  CG  LEU A  91      53.278  -5.022   8.426  1.00 54.77           C  
ATOM   1422  CD1 LEU A  91      52.358  -3.949   9.026  1.00 58.09           C  
ATOM   1423  CD2 LEU A  91      54.746  -4.701   8.767  1.00 57.13           C  
ATOM   1424  H   LEU A  91      52.723  -7.343   6.548  1.00 -1.00           H  
ATOM   1425  HA  LEU A  91      54.759  -7.428   8.664  1.00 -1.00           H  
ATOM   1426  HB2 LEU A  91      51.800  -6.592   8.611  1.00 -1.00           H  
ATOM   1427  HB3 LEU A  91      52.812  -6.413   9.999  1.00 -1.00           H  
ATOM   1428  HG  LEU A  91      53.167  -4.985   7.342  1.00 -1.00           H  
ATOM   1429 HD11 LEU A  91      52.583  -2.960   8.625  1.00 -1.00           H  
ATOM   1430 HD12 LEU A  91      51.311  -4.159   8.814  1.00 -1.00           H  
ATOM   1431 HD13 LEU A  91      52.458  -3.900  10.111  1.00 -1.00           H  
ATOM   1432 HD21 LEU A  91      55.000  -3.672   8.512  1.00 -1.00           H  
ATOM   1433 HD22 LEU A  91      54.943  -4.822   9.832  1.00 -1.00           H  
ATOM   1434 HD23 LEU A  91      55.442  -5.340   8.225  1.00 -1.00           H  
ATOM   1435  N   GLY A  92      52.227  -9.544   8.754  1.00 54.26           N  
ATOM   1436  CA  GLY A  92      51.654 -10.707   9.414  1.00 54.51           C  
ATOM   1437  C   GLY A  92      50.368 -10.293  10.128  1.00 53.99           C  
ATOM   1438  O   GLY A  92      50.327  -9.238  10.765  1.00 50.41           O  
ATOM   1439  H   GLY A  92      51.770  -9.240   7.905  1.00 -1.00           H  
ATOM   1440  HA2 GLY A  92      51.438 -11.460   8.656  1.00 -1.00           H  
ATOM   1441  HA3 GLY A  92      52.339 -11.161  10.132  1.00 -1.00           H  
ATOM   1442  N   GLU A  93      49.333 -11.139  10.073  1.00 54.66           N  
ATOM   1443  CA  GLU A  93      47.989 -10.878  10.605  1.00 57.65           C  
ATOM   1444  C   GLU A  93      47.975 -10.563  12.113  1.00 58.02           C  
ATOM   1445  O   GLU A  93      47.153  -9.775  12.575  1.00 60.83           O  
ATOM   1446  CB  GLU A  93      47.079 -12.095  10.318  1.00 56.47           C  
ATOM   1447  CG  GLU A  93      46.948 -12.495   8.829  1.00 57.62           C  
ATOM   1448  CD  GLU A  93      46.205 -11.485   7.957  1.00 61.78           C  
ATOM   1449  OE1 GLU A  93      45.676 -10.495   8.501  1.00 59.00           O  
ATOM   1450  OE2 GLU A  93      46.176 -11.712   6.733  1.00 55.92           O1-
ATOM   1451  H   GLU A  93      49.436 -11.971   9.513  1.00 -1.00           H  
ATOM   1452  HA  GLU A  93      47.597 -10.000  10.090  1.00 -1.00           H  
ATOM   1453  HB2 GLU A  93      47.441 -12.958  10.878  1.00 -1.00           H  
ATOM   1454  HB3 GLU A  93      46.081 -11.892  10.712  1.00 -1.00           H  
ATOM   1455  HG2 GLU A  93      47.924 -12.685   8.383  1.00 -1.00           H  
ATOM   1456  HG3 GLU A  93      46.398 -13.434   8.762  1.00 -1.00           H  
ATOM   1457  N   ALA A  94      48.920 -11.134  12.873  1.00 57.87           N  
ATOM   1458  CA  ALA A  94      49.101 -10.884  14.300  1.00 57.08           C  
ATOM   1459  C   ALA A  94      49.555  -9.439  14.569  1.00 57.02           C  
ATOM   1460  O   ALA A  94      49.002  -8.783  15.446  1.00 56.73           O  
ATOM   1461  CB  ALA A  94      50.150 -11.862  14.850  1.00 58.30           C  
ATOM   1462  H   ALA A  94      49.572 -11.742  12.405  1.00 -1.00           H  
ATOM   1463  HA  ALA A  94      48.150 -11.051  14.811  1.00 -1.00           H  
ATOM   1464  HB1 ALA A  94      50.306 -11.702  15.918  1.00 -1.00           H  
ATOM   1465  HB2 ALA A  94      49.830 -12.896  14.721  1.00 -1.00           H  
ATOM   1466  HB3 ALA A  94      51.116 -11.744  14.356  1.00 -1.00           H  
ATOM   1467  N   LEU A  95      50.504  -8.918  13.777  1.00 57.12           N  
ATOM   1468  CA  LEU A  95      51.026  -7.558  13.930  1.00 54.65           C  
ATOM   1469  C   LEU A  95      49.983  -6.523  13.468  1.00 54.38           C  
ATOM   1470  O   LEU A  95      49.850  -5.468  14.086  1.00 51.21           O  
ATOM   1471  CB  LEU A  95      52.348  -7.435  13.131  1.00 57.48           C  
ATOM   1472  CG  LEU A  95      53.072  -6.065  13.180  1.00 58.43           C  
ATOM   1473  CD1 LEU A  95      53.201  -5.490  14.600  1.00 52.65           C  
ATOM   1474  CD2 LEU A  95      54.465  -6.166  12.536  1.00 55.74           C  
ATOM   1475  H   LEU A  95      50.814  -9.456  12.981  1.00 -1.00           H  
ATOM   1476  HA  LEU A  95      51.232  -7.395  14.990  1.00 -1.00           H  
ATOM   1477  HB2 LEU A  95      53.033  -8.198  13.502  1.00 -1.00           H  
ATOM   1478  HB3 LEU A  95      52.164  -7.693  12.087  1.00 -1.00           H  
ATOM   1479  HG  LEU A  95      52.491  -5.354  12.590  1.00 -1.00           H  
ATOM   1480 HD11 LEU A  95      53.787  -4.571  14.594  1.00 -1.00           H  
ATOM   1481 HD12 LEU A  95      52.232  -5.231  15.025  1.00 -1.00           H  
ATOM   1482 HD13 LEU A  95      53.675  -6.197  15.281  1.00 -1.00           H  
ATOM   1483 HD21 LEU A  95      54.928  -5.184  12.441  1.00 -1.00           H  
ATOM   1484 HD22 LEU A  95      55.132  -6.794  13.126  1.00 -1.00           H  
ATOM   1485 HD23 LEU A  95      54.420  -6.602  11.539  1.00 -1.00           H  
ATOM   1486  N   ILE A  96      49.188  -6.856  12.440  1.00 54.59           N  
ATOM   1487  CA  ILE A  96      48.009  -6.100  12.008  1.00 54.46           C  
ATOM   1488  C   ILE A  96      46.987  -5.989  13.157  1.00 53.70           C  
ATOM   1489  O   ILE A  96      46.564  -4.882  13.490  1.00 53.16           O  
ATOM   1490  CB  ILE A  96      47.415  -6.761  10.734  1.00 52.77           C  
ATOM   1491  CG1 ILE A  96      48.391  -6.743   9.540  1.00 54.68           C  
ATOM   1492  CG2 ILE A  96      46.032  -6.231  10.309  1.00 57.45           C  
ATOM   1493  CD1 ILE A  96      48.556  -5.384   8.844  1.00 52.65           C  
ATOM   1494  H   ILE A  96      49.377  -7.737  11.978  1.00 -1.00           H  
ATOM   1495  HA  ILE A  96      48.328  -5.085  11.768  1.00 -1.00           H  
ATOM   1496  HB  ILE A  96      47.253  -7.811  10.970  1.00 -1.00           H  
ATOM   1497 HG12 ILE A  96      49.375  -7.098   9.838  1.00 -1.00           H  
ATOM   1498 HG13 ILE A  96      48.027  -7.473   8.821  1.00 -1.00           H  
ATOM   1499 HG21 ILE A  96      45.723  -6.678   9.363  1.00 -1.00           H  
ATOM   1500 HG22 ILE A  96      45.262  -6.487  11.036  1.00 -1.00           H  
ATOM   1501 HG23 ILE A  96      46.033  -5.147  10.189  1.00 -1.00           H  
ATOM   1502 HD11 ILE A  96      49.280  -5.469   8.035  1.00 -1.00           H  
ATOM   1503 HD12 ILE A  96      47.623  -5.031   8.403  1.00 -1.00           H  
ATOM   1504 HD13 ILE A  96      48.917  -4.617   9.529  1.00 -1.00           H  
ATOM   1505  N   GLN A  97      46.646  -7.120  13.799  1.00 55.19           N  
ATOM   1506  CA  GLN A  97      45.791  -7.179  14.985  1.00 54.24           C  
ATOM   1507  C   GLN A  97      46.363  -6.346  16.141  1.00 53.31           C  
ATOM   1508  O   GLN A  97      45.655  -5.477  16.641  1.00 55.07           O  
ATOM   1509  CB  GLN A  97      45.547  -8.638  15.415  1.00 54.64           C  
ATOM   1510  CG  GLN A  97      44.590  -9.393  14.474  1.00 56.57           C  
ATOM   1511  CD  GLN A  97      44.631 -10.901  14.713  1.00 58.07           C  
ATOM   1512  OE1 GLN A  97      44.638 -11.361  15.850  1.00 62.39           O  
ATOM   1513  NE2 GLN A  97      44.667 -11.691  13.650  1.00 53.22           N  
ATOM   1514  H   GLN A  97      47.029  -7.995  13.457  1.00 -1.00           H  
ATOM   1515  HA  GLN A  97      44.830  -6.734  14.722  1.00 -1.00           H  
ATOM   1516  HB2 GLN A  97      46.495  -9.168  15.491  1.00 -1.00           H  
ATOM   1517  HB3 GLN A  97      45.121  -8.656  16.421  1.00 -1.00           H  
ATOM   1518  HG2 GLN A  97      43.569  -9.042  14.626  1.00 -1.00           H  
ATOM   1519  HG3 GLN A  97      44.832  -9.180  13.433  1.00 -1.00           H  
ATOM   1520 HE21 GLN A  97      44.698 -12.691  13.770  1.00 -1.00           H  
ATOM   1521 HE22 GLN A  97      44.712 -11.288  12.725  1.00 -1.00           H  
ATOM   1522  N   ASP A  98      47.645  -6.529  16.500  1.00 52.92           N  
ATOM   1523  CA  ASP A  98      48.350  -5.763  17.542  1.00 51.82           C  
ATOM   1524  C   ASP A  98      48.257  -4.248  17.323  1.00 51.99           C  
ATOM   1525  O   ASP A  98      47.894  -3.517  18.246  1.00 50.04           O  
ATOM   1526  CB  ASP A  98      49.842  -6.155  17.686  1.00 54.65           C  
ATOM   1527  CG  ASP A  98      50.127  -7.534  18.266  1.00 57.15           C  
ATOM   1528  OD1 ASP A  98      51.217  -8.059  17.963  1.00 60.82           O  
ATOM   1529  OD2 ASP A  98      49.305  -8.027  19.063  1.00 61.80           O1-
ATOM   1530  H   ASP A  98      48.152  -7.303  16.073  1.00 -1.00           H  
ATOM   1531  HA  ASP A  98      47.845  -5.973  18.488  1.00 -1.00           H  
ATOM   1532  HB2 ASP A  98      50.345  -6.069  16.724  1.00 -1.00           H  
ATOM   1533  HB3 ASP A  98      50.341  -5.450  18.352  1.00 -1.00           H  
ATOM   1534  N   LEU A  99      48.535  -3.781  16.097  1.00 50.86           N  
ATOM   1535  CA  LEU A  99      48.428  -2.379  15.694  1.00 50.55           C  
ATOM   1536  C   LEU A  99      46.991  -1.855  15.828  1.00 51.00           C  
ATOM   1537  O   LEU A  99      46.774  -0.838  16.490  1.00 52.42           O  
ATOM   1538  CB  LEU A  99      48.933  -2.195  14.243  1.00 50.35           C  
ATOM   1539  CG  LEU A  99      50.468  -2.240  14.103  1.00 58.84           C  
ATOM   1540  CD1 LEU A  99      50.883  -2.540  12.653  1.00 54.78           C  
ATOM   1541  CD2 LEU A  99      51.120  -0.935  14.592  1.00 57.79           C  
ATOM   1542  H   LEU A  99      48.836  -4.454  15.396  1.00 -1.00           H  
ATOM   1543  HA  LEU A  99      49.041  -1.788  16.374  1.00 -1.00           H  
ATOM   1544  HB2 LEU A  99      48.482  -2.965  13.615  1.00 -1.00           H  
ATOM   1545  HB3 LEU A  99      48.575  -1.247  13.836  1.00 -1.00           H  
ATOM   1546  HG  LEU A  99      50.844  -3.056  14.722  1.00 -1.00           H  
ATOM   1547 HD11 LEU A  99      51.962  -2.657  12.567  1.00 -1.00           H  
ATOM   1548 HD12 LEU A  99      50.432  -3.467  12.296  1.00 -1.00           H  
ATOM   1549 HD13 LEU A  99      50.579  -1.741  11.975  1.00 -1.00           H  
ATOM   1550 HD21 LEU A  99      52.202  -1.039  14.646  1.00 -1.00           H  
ATOM   1551 HD22 LEU A  99      50.892  -0.098  13.931  1.00 -1.00           H  
ATOM   1552 HD23 LEU A  99      50.791  -0.659  15.592  1.00 -1.00           H  
ATOM   1553  N   ILE A 100      46.014  -2.562  15.244  1.00 48.26           N  
ATOM   1554  CA  ILE A 100      44.589  -2.232  15.289  1.00 50.42           C  
ATOM   1555  C   ILE A 100      44.058  -2.231  16.737  1.00 50.95           C  
ATOM   1556  O   ILE A 100      43.457  -1.245  17.167  1.00 52.59           O  
ATOM   1557  CB  ILE A 100      43.805  -3.175  14.324  1.00 50.76           C  
ATOM   1558  CG1 ILE A 100      44.146  -2.823  12.853  1.00 51.61           C  
ATOM   1559  CG2 ILE A 100      42.274  -3.173  14.537  1.00 43.65           C  
ATOM   1560  CD1 ILE A 100      43.638  -3.837  11.818  1.00 51.05           C  
ATOM   1561  H   ILE A 100      46.277  -3.410  14.745  1.00 -1.00           H  
ATOM   1562  HA  ILE A 100      44.485  -1.210  14.926  1.00 -1.00           H  
ATOM   1563  HB  ILE A 100      44.142  -4.195  14.516  1.00 -1.00           H  
ATOM   1564 HG12 ILE A 100      43.759  -1.834  12.607  1.00 -1.00           H  
ATOM   1565 HG13 ILE A 100      45.227  -2.750  12.732  1.00 -1.00           H  
ATOM   1566 HG21 ILE A 100      41.768  -3.839  13.839  1.00 -1.00           H  
ATOM   1567 HG22 ILE A 100      41.999  -3.524  15.531  1.00 -1.00           H  
ATOM   1568 HG23 ILE A 100      41.853  -2.178  14.405  1.00 -1.00           H  
ATOM   1569 HD11 ILE A 100      44.044  -3.614  10.830  1.00 -1.00           H  
ATOM   1570 HD12 ILE A 100      43.939  -4.850  12.081  1.00 -1.00           H  
ATOM   1571 HD13 ILE A 100      42.552  -3.819  11.724  1.00 -1.00           H  
ATOM   1572  N   ASN A 101      44.318  -3.297  17.507  1.00 53.90           N  
ATOM   1573  CA  ASN A 101      43.881  -3.449  18.896  1.00 51.84           C  
ATOM   1574  C   ASN A 101      44.511  -2.396  19.812  1.00 53.55           C  
ATOM   1575  O   ASN A 101      43.801  -1.840  20.652  1.00 53.84           O  
ATOM   1576  CB  ASN A 101      44.175  -4.862  19.459  1.00 49.13           C  
ATOM   1577  CG  ASN A 101      43.269  -5.970  18.912  1.00 54.67           C  
ATOM   1578  OD1 ASN A 101      43.743  -6.979  18.402  1.00 51.70           O  
ATOM   1579  ND2 ASN A 101      41.956  -5.846  19.069  1.00 51.86           N  
ATOM   1580  H   ASN A 101      44.852  -4.068  17.095  1.00 -1.00           H  
ATOM   1581  HA  ASN A 101      42.804  -3.272  18.919  1.00 -1.00           H  
ATOM   1582  HB2 ASN A 101      45.217  -5.130  19.278  1.00 -1.00           H  
ATOM   1583  HB3 ASN A 101      44.054  -4.867  20.543  1.00 -1.00           H  
ATOM   1584 HD21 ASN A 101      41.357  -6.583  18.731  1.00 -1.00           H  
ATOM   1585 HD22 ASN A 101      41.552  -5.039  19.517  1.00 -1.00           H  
ATOM   1586  N   TYR A 102      45.800  -2.066  19.622  1.00 53.14           N  
ATOM   1587  CA  TYR A 102      46.468  -0.963  20.316  1.00 52.46           C  
ATOM   1588  C   TYR A 102      45.811   0.374  19.944  1.00 52.45           C  
ATOM   1589  O   TYR A 102      45.430   1.125  20.839  1.00 50.17           O  
ATOM   1590  CB  TYR A 102      47.983  -0.927  20.006  1.00 55.25           C  
ATOM   1591  CG  TYR A 102      48.745   0.169  20.743  1.00 56.37           C  
ATOM   1592  CD1 TYR A 102      49.321  -0.088  22.006  1.00 53.98           C  
ATOM   1593  CD2 TYR A 102      48.849   1.462  20.187  1.00 56.60           C  
ATOM   1594  CE1 TYR A 102      49.984   0.941  22.703  1.00 60.29           C  
ATOM   1595  CE2 TYR A 102      49.513   2.489  20.882  1.00 60.58           C  
ATOM   1596  CZ  TYR A 102      50.082   2.228  22.142  1.00 58.37           C  
ATOM   1597  OH  TYR A 102      50.719   3.220  22.823  1.00 62.51           O  
ATOM   1598  H   TYR A 102      46.342  -2.581  18.931  1.00 -1.00           H  
ATOM   1599  HA  TYR A 102      46.344  -1.116  21.390  1.00 -1.00           H  
ATOM   1600  HB2 TYR A 102      48.432  -1.885  20.271  1.00 -1.00           H  
ATOM   1601  HB3 TYR A 102      48.152  -0.810  18.934  1.00 -1.00           H  
ATOM   1602  HD1 TYR A 102      49.266  -1.073  22.447  1.00 -1.00           H  
ATOM   1603  HD2 TYR A 102      48.397   1.677  19.230  1.00 -1.00           H  
ATOM   1604  HE1 TYR A 102      50.432   0.733  23.665  1.00 -1.00           H  
ATOM   1605  HE2 TYR A 102      49.568   3.476  20.446  1.00 -1.00           H  
ATOM   1606  HH  TYR A 102      50.861   3.992  22.296  1.00 -1.00           H  
ATOM   1607  N   CYS A 103      45.634   0.656  18.644  1.00 49.13           N  
ATOM   1608  CA  CYS A 103      45.037   1.894  18.143  1.00 52.27           C  
ATOM   1609  C   CYS A 103      43.615   2.121  18.678  1.00 53.53           C  
ATOM   1610  O   CYS A 103      43.334   3.197  19.200  1.00 55.34           O  
ATOM   1611  CB  CYS A 103      45.063   1.943  16.604  1.00 51.39           C  
ATOM   1612  SG  CYS A 103      46.743   2.298  16.020  1.00 55.52           S  
ATOM   1613  H   CYS A 103      45.962  -0.016  17.952  1.00 -1.00           H  
ATOM   1614  HA  CYS A 103      45.641   2.717  18.526  1.00 -1.00           H  
ATOM   1615  HB2 CYS A 103      44.717   1.007  16.167  1.00 -1.00           H  
ATOM   1616  HB3 CYS A 103      44.411   2.736  16.232  1.00 -1.00           H  
ATOM   1617  HG  CYS A 103      47.213   1.069  16.280  1.00 -1.00           H  
ATOM   1618  N   LEU A 104      42.753   1.095  18.650  1.00 52.57           N  
ATOM   1619  CA  LEU A 104      41.399   1.147  19.206  1.00 51.16           C  
ATOM   1620  C   LEU A 104      41.408   1.344  20.734  1.00 51.17           C  
ATOM   1621  O   LEU A 104      40.623   2.139  21.251  1.00 51.45           O  
ATOM   1622  CB  LEU A 104      40.633  -0.146  18.850  1.00 52.94           C  
ATOM   1623  CG  LEU A 104      40.305  -0.317  17.349  1.00 50.03           C  
ATOM   1624  CD1 LEU A 104      39.856  -1.756  17.056  1.00 52.47           C  
ATOM   1625  CD2 LEU A 104      39.254   0.690  16.851  1.00 61.34           C  
ATOM   1626  H   LEU A 104      43.052   0.227  18.207  1.00 -1.00           H  
ATOM   1627  HA  LEU A 104      40.884   2.008  18.779  1.00 -1.00           H  
ATOM   1628  HB2 LEU A 104      41.220  -1.000  19.192  1.00 -1.00           H  
ATOM   1629  HB3 LEU A 104      39.701  -0.188  19.416  1.00 -1.00           H  
ATOM   1630  HG  LEU A 104      41.212  -0.148  16.773  1.00 -1.00           H  
ATOM   1631 HD11 LEU A 104      39.666  -1.901  15.992  1.00 -1.00           H  
ATOM   1632 HD12 LEU A 104      40.624  -2.474  17.347  1.00 -1.00           H  
ATOM   1633 HD13 LEU A 104      38.943  -2.008  17.596  1.00 -1.00           H  
ATOM   1634 HD21 LEU A 104      39.026   0.525  15.797  1.00 -1.00           H  
ATOM   1635 HD22 LEU A 104      38.321   0.602  17.408  1.00 -1.00           H  
ATOM   1636 HD23 LEU A 104      39.602   1.719  16.939  1.00 -1.00           H  
ATOM   1637  N   SER A 105      42.327   0.683  21.454  1.00 49.21           N  
ATOM   1638  CA  SER A 105      42.471   0.824  22.905  1.00 51.94           C  
ATOM   1639  C   SER A 105      43.029   2.209  23.286  1.00 54.53           C  
ATOM   1640  O   SER A 105      42.660   2.759  24.322  1.00 56.97           O  
ATOM   1641  CB  SER A 105      43.431  -0.256  23.442  1.00 51.31           C  
ATOM   1642  OG  SER A 105      42.911  -1.552  23.204  1.00 59.17           O  
ATOM   1643  H   SER A 105      42.959   0.053  20.974  1.00 -1.00           H  
ATOM   1644  HA  SER A 105      41.494   0.707  23.378  1.00 -1.00           H  
ATOM   1645  HB2 SER A 105      44.422  -0.173  22.993  1.00 -1.00           H  
ATOM   1646  HB3 SER A 105      43.561  -0.134  24.518  1.00 -1.00           H  
ATOM   1647  HG  SER A 105      43.069  -1.756  22.281  1.00 -1.00           H  
ATOM   1648  N   TYR A 106      43.891   2.792  22.445  1.00 54.36           N  
ATOM   1649  CA  TYR A 106      44.441   4.131  22.612  1.00 52.98           C  
ATOM   1650  C   TYR A 106      43.348   5.178  22.334  1.00 54.16           C  
ATOM   1651  O   TYR A 106      43.112   6.042  23.176  1.00 57.20           O  
ATOM   1652  CB  TYR A 106      45.652   4.311  21.670  1.00 52.46           C  
ATOM   1653  CG  TYR A 106      46.565   5.471  22.026  1.00 51.94           C  
ATOM   1654  CD1 TYR A 106      47.775   5.244  22.715  1.00 44.70           C  
ATOM   1655  CD2 TYR A 106      46.211   6.784  21.658  1.00 49.64           C  
ATOM   1656  CE1 TYR A 106      48.627   6.323  23.019  1.00 41.70           C  
ATOM   1657  CE2 TYR A 106      47.054   7.865  21.975  1.00 49.76           C  
ATOM   1658  CZ  TYR A 106      48.268   7.633  22.645  1.00 48.58           C  
ATOM   1659  OH  TYR A 106      49.095   8.679  22.919  1.00 52.30           O  
ATOM   1660  H   TYR A 106      44.210   2.252  21.643  1.00 -1.00           H  
ATOM   1661  HA  TYR A 106      44.780   4.240  23.643  1.00 -1.00           H  
ATOM   1662  HB2 TYR A 106      46.265   3.409  21.686  1.00 -1.00           H  
ATOM   1663  HB3 TYR A 106      45.327   4.420  20.635  1.00 -1.00           H  
ATOM   1664  HD1 TYR A 106      48.062   4.243  23.002  1.00 -1.00           H  
ATOM   1665  HD2 TYR A 106      45.297   6.959  21.114  1.00 -1.00           H  
ATOM   1666  HE1 TYR A 106      49.556   6.137  23.540  1.00 -1.00           H  
ATOM   1667  HE2 TYR A 106      46.780   8.867  21.678  1.00 -1.00           H  
ATOM   1668  HH  TYR A 106      50.000   8.386  23.138  1.00 -1.00           H  
ATOM   1669  N   ILE A 107      42.618   5.066  21.212  1.00 51.61           N  
ATOM   1670  CA  ILE A 107      41.502   5.943  20.830  1.00 54.15           C  
ATOM   1671  C   ILE A 107      40.358   5.925  21.864  1.00 54.96           C  
ATOM   1672  O   ILE A 107      39.691   6.944  22.048  1.00 53.91           O  
ATOM   1673  CB  ILE A 107      41.030   5.614  19.381  1.00 52.74           C  
ATOM   1674  CG1 ILE A 107      42.136   6.010  18.379  1.00 52.50           C  
ATOM   1675  CG2 ILE A 107      39.697   6.286  18.977  1.00 53.64           C  
ATOM   1676  CD1 ILE A 107      41.903   5.543  16.937  1.00 49.35           C  
ATOM   1677  H   ILE A 107      42.856   4.322  20.558  1.00 -1.00           H  
ATOM   1678  HA  ILE A 107      41.883   6.965  20.835  1.00 -1.00           H  
ATOM   1679  HB  ILE A 107      40.875   4.535  19.317  1.00 -1.00           H  
ATOM   1680 HG12 ILE A 107      42.275   7.089  18.399  1.00 -1.00           H  
ATOM   1681 HG13 ILE A 107      43.088   5.604  18.709  1.00 -1.00           H  
ATOM   1682 HG21 ILE A 107      39.422   6.044  17.953  1.00 -1.00           H  
ATOM   1683 HG22 ILE A 107      38.860   5.951  19.588  1.00 -1.00           H  
ATOM   1684 HG23 ILE A 107      39.758   7.371  19.052  1.00 -1.00           H  
ATOM   1685 HD11 ILE A 107      42.789   5.720  16.333  1.00 -1.00           H  
ATOM   1686 HD12 ILE A 107      41.679   4.477  16.890  1.00 -1.00           H  
ATOM   1687 HD13 ILE A 107      41.090   6.090  16.462  1.00 -1.00           H  
ATOM   1688  N   ALA A 108      40.169   4.819  22.593  1.00 57.20           N  
ATOM   1689  CA  ALA A 108      39.230   4.713  23.709  1.00 56.81           C  
ATOM   1690  C   ALA A 108      39.647   5.553  24.936  1.00 58.78           C  
ATOM   1691  O   ALA A 108      38.797   5.848  25.773  1.00 60.21           O  
ATOM   1692  CB  ALA A 108      39.114   3.239  24.123  1.00 54.86           C  
ATOM   1693  H   ALA A 108      40.695   3.990  22.338  1.00 -1.00           H  
ATOM   1694  HA  ALA A 108      38.251   5.062  23.376  1.00 -1.00           H  
ATOM   1695  HB1 ALA A 108      38.381   3.113  24.921  1.00 -1.00           H  
ATOM   1696  HB2 ALA A 108      38.792   2.618  23.286  1.00 -1.00           H  
ATOM   1697  HB3 ALA A 108      40.063   2.844  24.486  1.00 -1.00           H  
ATOM   1698  N   LYS A 109      40.922   5.955  25.043  1.00 58.44           N  
ATOM   1699  CA  LYS A 109      41.460   6.743  26.153  1.00 61.28           C  
ATOM   1700  C   LYS A 109      41.653   8.229  25.793  1.00 60.49           C  
ATOM   1701  O   LYS A 109      41.774   9.044  26.707  1.00 59.41           O  
ATOM   1702  CB  LYS A 109      42.819   6.149  26.583  1.00 61.38           C  
ATOM   1703  CG  LYS A 109      42.681   4.767  27.252  1.00 62.92           C  
ATOM   1704  CD  LYS A 109      44.002   4.210  27.809  1.00 63.32           C  
ATOM   1705  CE  LYS A 109      44.981   3.740  26.721  1.00 64.56           C  
ATOM   1706  NZ  LYS A 109      46.228   3.222  27.306  1.00 57.81           N1+
ATOM   1707  H   LYS A 109      41.573   5.691  24.310  1.00 -1.00           H  
ATOM   1708  HA  LYS A 109      40.784   6.714  27.010  1.00 -1.00           H  
ATOM   1709  HB2 LYS A 109      43.492   6.098  25.728  1.00 -1.00           H  
ATOM   1710  HB3 LYS A 109      43.294   6.826  27.296  1.00 -1.00           H  
ATOM   1711  HG2 LYS A 109      41.972   4.853  28.077  1.00 -1.00           H  
ATOM   1712  HG3 LYS A 109      42.238   4.052  26.559  1.00 -1.00           H  
ATOM   1713  HD2 LYS A 109      44.471   4.962  28.445  1.00 -1.00           H  
ATOM   1714  HD3 LYS A 109      43.767   3.367  28.460  1.00 -1.00           H  
ATOM   1715  HE2 LYS A 109      44.527   2.953  26.119  1.00 -1.00           H  
ATOM   1716  HE3 LYS A 109      45.229   4.558  26.044  1.00 -1.00           H  
ATOM   1717  HZ1 LYS A 109      46.849   2.917  26.575  1.00 -1.00           H  
ATOM   1718  HZ2 LYS A 109      46.685   3.942  27.840  1.00 -1.00           H  
ATOM   1719  HZ3 LYS A 109      46.029   2.442  27.908  1.00 -1.00           H  
ATOM   1720  N   ILE A 110      41.652   8.615  24.505  1.00 60.39           N  
ATOM   1721  CA  ILE A 110      41.718  10.024  24.091  1.00 59.20           C  
ATOM   1722  C   ILE A 110      40.339  10.658  24.379  1.00 59.91           C  
ATOM   1723  O   ILE A 110      39.310  10.138  23.938  1.00 58.24           O  
ATOM   1724  CB  ILE A 110      42.055  10.167  22.570  1.00 58.40           C  
ATOM   1725  CG1 ILE A 110      43.344   9.418  22.155  1.00 57.15           C  
ATOM   1726  CG2 ILE A 110      42.189  11.652  22.152  1.00 55.99           C  
ATOM   1727  CD1 ILE A 110      43.616   9.431  20.641  1.00 58.46           C  
ATOM   1728  H   ILE A 110      41.571   7.902  23.795  1.00 -1.00           H  
ATOM   1729  HA  ILE A 110      42.491  10.531  24.674  1.00 -1.00           H  
ATOM   1730  HB  ILE A 110      41.228   9.735  22.002  1.00 -1.00           H  
ATOM   1731 HG12 ILE A 110      44.204   9.834  22.683  1.00 -1.00           H  
ATOM   1732 HG13 ILE A 110      43.287   8.380  22.469  1.00 -1.00           H  
ATOM   1733 HG21 ILE A 110      42.217  11.764  21.070  1.00 -1.00           H  
ATOM   1734 HG22 ILE A 110      41.365  12.273  22.495  1.00 -1.00           H  
ATOM   1735 HG23 ILE A 110      43.101  12.093  22.555  1.00 -1.00           H  
ATOM   1736 HD11 ILE A 110      44.484   8.827  20.388  1.00 -1.00           H  
ATOM   1737 HD12 ILE A 110      42.769   9.037  20.080  1.00 -1.00           H  
ATOM   1738 HD13 ILE A 110      43.830  10.433  20.273  1.00 -1.00           H  
ATOM   1739  N   LYS A 111      40.312  11.783  25.096  1.00 60.57           N  
ATOM   1740  CA  LYS A 111      39.127  12.606  25.303  1.00 61.65           C  
ATOM   1741  C   LYS A 111      39.082  13.640  24.167  1.00 59.07           C  
ATOM   1742  O   LYS A 111      40.035  14.395  23.982  1.00 58.74           O  
ATOM   1743  CB  LYS A 111      39.270  13.355  26.646  1.00 62.64           C  
ATOM   1744  CG  LYS A 111      39.317  12.449  27.896  1.00 69.75           C  
ATOM   1745  CD  LYS A 111      37.988  11.746  28.239  1.00 75.67           C  
ATOM   1746  CE  LYS A 111      37.913  10.283  27.767  1.00 79.28           C  
ATOM   1747  NZ  LYS A 111      36.635   9.664  28.157  1.00 66.35           N1+
ATOM   1748  H   LYS A 111      41.192  12.181  25.386  1.00 -1.00           H  
ATOM   1749  HA  LYS A 111      38.213  12.011  25.298  1.00 -1.00           H  
ATOM   1750  HB2 LYS A 111      40.177  13.962  26.629  1.00 -1.00           H  
ATOM   1751  HB3 LYS A 111      38.451  14.068  26.755  1.00 -1.00           H  
ATOM   1752  HG2 LYS A 111      40.132  11.727  27.827  1.00 -1.00           H  
ATOM   1753  HG3 LYS A 111      39.578  13.089  28.740  1.00 -1.00           H  
ATOM   1754  HD2 LYS A 111      37.874  11.758  29.324  1.00 -1.00           H  
ATOM   1755  HD3 LYS A 111      37.149  12.323  27.849  1.00 -1.00           H  
ATOM   1756  HE2 LYS A 111      38.023  10.212  26.685  1.00 -1.00           H  
ATOM   1757  HE3 LYS A 111      38.729   9.704  28.201  1.00 -1.00           H  
ATOM   1758  HZ1 LYS A 111      36.614   8.707  27.846  1.00 -1.00           H  
ATOM   1759  HZ2 LYS A 111      36.533   9.679  29.157  1.00 -1.00           H  
ATOM   1760  HZ3 LYS A 111      35.865  10.158  27.740  1.00 -1.00           H  
ATOM   1761  N   LEU A 112      37.983  13.653  23.408  1.00 57.10           N  
ATOM   1762  CA  LEU A 112      37.680  14.594  22.330  1.00 56.26           C  
ATOM   1763  C   LEU A 112      36.248  15.109  22.546  1.00 54.68           C  
ATOM   1764  O   LEU A 112      35.450  14.386  23.153  1.00 52.99           O  
ATOM   1765  CB  LEU A 112      37.806  13.902  20.950  1.00 55.14           C  
ATOM   1766  CG  LEU A 112      39.188  13.313  20.605  1.00 52.85           C  
ATOM   1767  CD1 LEU A 112      39.126  12.561  19.273  1.00 46.25           C  
ATOM   1768  CD2 LEU A 112      40.294  14.378  20.548  1.00 47.16           C  
ATOM   1769  H   LEU A 112      37.205  13.069  23.681  1.00 -1.00           H  
ATOM   1770  HA  LEU A 112      38.364  15.442  22.388  1.00 -1.00           H  
ATOM   1771  HB2 LEU A 112      37.062  13.108  20.895  1.00 -1.00           H  
ATOM   1772  HB3 LEU A 112      37.525  14.600  20.161  1.00 -1.00           H  
ATOM   1773  HG  LEU A 112      39.446  12.585  21.373  1.00 -1.00           H  
ATOM   1774 HD11 LEU A 112      40.068  12.054  19.072  1.00 -1.00           H  
ATOM   1775 HD12 LEU A 112      38.341  11.807  19.270  1.00 -1.00           H  
ATOM   1776 HD13 LEU A 112      38.925  13.235  18.440  1.00 -1.00           H  
ATOM   1777 HD21 LEU A 112      41.260  13.930  20.317  1.00 -1.00           H  
ATOM   1778 HD22 LEU A 112      40.083  15.124  19.782  1.00 -1.00           H  
ATOM   1779 HD23 LEU A 112      40.415  14.900  21.495  1.00 -1.00           H  
ATOM   1780  N   PRO A 113      35.881  16.303  22.032  1.00 51.06           N  
ATOM   1781  CA  PRO A 113      34.508  16.820  22.128  1.00 52.03           C  
ATOM   1782  C   PRO A 113      33.524  16.113  21.176  1.00 52.87           C  
ATOM   1783  O   PRO A 113      32.321  16.128  21.430  1.00 55.07           O  
ATOM   1784  CB  PRO A 113      34.637  18.312  21.785  1.00 53.27           C  
ATOM   1785  CG  PRO A 113      35.856  18.398  20.878  1.00 51.74           C  
ATOM   1786  CD  PRO A 113      36.760  17.260  21.353  1.00 53.24           C  
ATOM   1787  HA  PRO A 113      34.131  16.709  23.147  1.00 -1.00           H  
ATOM   1788  HB2 PRO A 113      33.745  18.734  21.317  1.00 -1.00           H  
ATOM   1789  HB3 PRO A 113      34.820  18.881  22.697  1.00 -1.00           H  
ATOM   1790  HG2 PRO A 113      35.548  18.221  19.845  1.00 -1.00           H  
ATOM   1791  HG3 PRO A 113      36.341  19.374  20.907  1.00 -1.00           H  
ATOM   1792  HD2 PRO A 113      37.312  16.824  20.520  1.00 -1.00           H  
ATOM   1793  HD3 PRO A 113      37.480  17.640  22.078  1.00 -1.00           H  
ATOM   1794  N   LYS A 114      34.019  15.497  20.095  1.00 51.91           N  
ATOM   1795  CA  LYS A 114      33.259  14.756  19.099  1.00 53.12           C  
ATOM   1796  C   LYS A 114      34.053  13.504  18.712  1.00 51.24           C  
ATOM   1797  O   LYS A 114      35.282  13.554  18.638  1.00 47.97           O  
ATOM   1798  CB  LYS A 114      32.936  15.649  17.880  1.00 55.01           C  
ATOM   1799  CG  LYS A 114      32.012  16.840  18.195  1.00 51.58           C  
ATOM   1800  CD  LYS A 114      31.627  17.624  16.933  1.00 55.48           C  
ATOM   1801  CE  LYS A 114      30.557  18.703  17.168  1.00 49.50           C  
ATOM   1802  NZ  LYS A 114      31.070  19.817  17.976  1.00 53.91           N1+
ATOM   1803  H   LYS A 114      35.018  15.486  19.954  1.00 -1.00           H  
ATOM   1804  HA  LYS A 114      32.320  14.419  19.543  1.00 -1.00           H  
ATOM   1805  HB2 LYS A 114      33.864  16.013  17.435  1.00 -1.00           H  
ATOM   1806  HB3 LYS A 114      32.462  15.032  17.113  1.00 -1.00           H  
ATOM   1807  HG2 LYS A 114      31.112  16.473  18.690  1.00 -1.00           H  
ATOM   1808  HG3 LYS A 114      32.504  17.514  18.897  1.00 -1.00           H  
ATOM   1809  HD2 LYS A 114      32.516  18.067  16.480  1.00 -1.00           H  
ATOM   1810  HD3 LYS A 114      31.241  16.919  16.200  1.00 -1.00           H  
ATOM   1811  HE2 LYS A 114      30.227  19.103  16.209  1.00 -1.00           H  
ATOM   1812  HE3 LYS A 114      29.678  18.275  17.651  1.00 -1.00           H  
ATOM   1813  HZ1 LYS A 114      30.396  20.548  18.106  1.00 -1.00           H  
ATOM   1814  HZ2 LYS A 114      31.438  19.506  18.861  1.00 -1.00           H  
ATOM   1815  HZ3 LYS A 114      31.908  20.217  17.505  1.00 -1.00           H  
ATOM   1816  N   LYS A 115      33.343  12.404  18.446  1.00 51.05           N  
ATOM   1817  CA  LYS A 115      33.831  11.156  17.872  1.00 52.97           C  
ATOM   1818  C   LYS A 115      32.763  10.617  16.918  1.00 52.03           C  
ATOM   1819  O   LYS A 115      31.569  10.862  17.121  1.00 52.56           O  
ATOM   1820  CB  LYS A 115      34.263  10.139  18.946  1.00 53.14           C  
ATOM   1821  CG  LYS A 115      35.671  10.403  19.495  1.00 53.20           C  
ATOM   1822  CD  LYS A 115      36.137   9.332  20.485  1.00 54.52           C  
ATOM   1823  CE  LYS A 115      37.478   9.705  21.125  1.00 57.76           C  
ATOM   1824  NZ  LYS A 115      37.806   8.804  22.233  1.00 49.15           N1+
ATOM   1825  H   LYS A 115      32.336  12.465  18.495  1.00 -1.00           H  
ATOM   1826  HA  LYS A 115      34.698  11.390  17.253  1.00 -1.00           H  
ATOM   1827  HB2 LYS A 115      33.531  10.115  19.754  1.00 -1.00           H  
ATOM   1828  HB3 LYS A 115      34.255   9.141  18.507  1.00 -1.00           H  
ATOM   1829  HG2 LYS A 115      36.382  10.461  18.670  1.00 -1.00           H  
ATOM   1830  HG3 LYS A 115      35.684  11.375  19.985  1.00 -1.00           H  
ATOM   1831  HD2 LYS A 115      35.377   9.220  21.259  1.00 -1.00           H  
ATOM   1832  HD3 LYS A 115      36.216   8.368  19.978  1.00 -1.00           H  
ATOM   1833  HE2 LYS A 115      38.288   9.691  20.393  1.00 -1.00           H  
ATOM   1834  HE3 LYS A 115      37.429  10.718  21.528  1.00 -1.00           H  
ATOM   1835  HZ1 LYS A 115      38.417   9.300  22.888  1.00 -1.00           H  
ATOM   1836  HZ2 LYS A 115      36.987   8.503  22.729  1.00 -1.00           H  
ATOM   1837  HZ3 LYS A 115      38.348   7.997  21.922  1.00 -1.00           H  
ATOM   1838  N   ARG A 116      33.195   9.935  15.859  1.00 48.69           N  
ATOM   1839  CA  ARG A 116      32.389   9.491  14.731  1.00 48.08           C  
ATOM   1840  C   ARG A 116      32.717   8.026  14.410  1.00 51.42           C  
ATOM   1841  O   ARG A 116      32.909   7.236  15.331  1.00 52.62           O  
ATOM   1842  CB  ARG A 116      32.532  10.501  13.565  1.00 47.91           C  
ATOM   1843  CG  ARG A 116      32.126  11.946  13.913  1.00 44.69           C  
ATOM   1844  CD  ARG A 116      30.624  12.106  14.166  1.00 43.32           C  
ATOM   1845  NE  ARG A 116      30.304  13.436  14.687  1.00 41.53           N  
ATOM   1846  CZ  ARG A 116      29.737  13.735  15.863  1.00 50.67           C  
ATOM   1847  NH1 ARG A 116      29.274  14.963  16.055  1.00 51.72           N  
ATOM   1848  NH2 ARG A 116      29.631  12.833  16.841  1.00 53.35           N1+
ATOM   1849  H   ARG A 116      34.200   9.773  15.773  1.00 -1.00           H  
ATOM   1850  HA  ARG A 116      31.342   9.448  15.033  1.00 -1.00           H  
ATOM   1851  HB2 ARG A 116      33.564  10.499  13.209  1.00 -1.00           H  
ATOM   1852  HB3 ARG A 116      31.919  10.183  12.725  1.00 -1.00           H  
ATOM   1853  HG2 ARG A 116      32.706  12.333  14.750  1.00 -1.00           H  
ATOM   1854  HG3 ARG A 116      32.389  12.587  13.081  1.00 -1.00           H  
ATOM   1855  HD2 ARG A 116      30.078  11.967  13.232  1.00 -1.00           H  
ATOM   1856  HD3 ARG A 116      30.243  11.348  14.847  1.00 -1.00           H  
ATOM   1857  HE  ARG A 116      30.539  14.212  14.019  1.00 -1.00           H  
ATOM   1858 HH11 ARG A 116      28.794  15.273  16.883  1.00 -1.00           H  
ATOM   1859 HH12 ARG A 116      29.380  15.646  15.255  1.00 -1.00           H  
ATOM   1860 HH21 ARG A 116      29.143  13.027  17.701  1.00 -1.00           H  
ATOM   1861 HH22 ARG A 116      30.165  11.962  16.799  1.00 -1.00           H  
ATOM   1862  N   GLY A 117      32.732   7.641  13.132  1.00 50.97           N  
ATOM   1863  CA  GLY A 117      33.042   6.300  12.663  1.00 49.94           C  
ATOM   1864  C   GLY A 117      34.266   6.339  11.752  1.00 50.46           C  
ATOM   1865  O   GLY A 117      34.658   7.398  11.258  1.00 48.89           O  
ATOM   1866  H   GLY A 117      32.593   8.318  12.386  1.00 -1.00           H  
ATOM   1867  HA2 GLY A 117      33.217   5.604  13.486  1.00 -1.00           H  
ATOM   1868  HA3 GLY A 117      32.191   5.924  12.096  1.00 -1.00           H  
ATOM   1869  N   THR A 118      34.873   5.168  11.529  1.00 50.59           N  
ATOM   1870  CA  THR A 118      36.082   4.952  10.728  1.00 49.62           C  
ATOM   1871  C   THR A 118      37.297   5.515  11.494  1.00 50.26           C  
ATOM   1872  O   THR A 118      38.001   6.403  11.010  1.00 51.44           O  
ATOM   1873  CB  THR A 118      35.911   5.455   9.265  1.00 50.41           C  
ATOM   1874  OG1 THR A 118      34.694   4.950   8.745  1.00 51.31           O  
ATOM   1875  CG2 THR A 118      37.020   4.984   8.311  1.00 52.62           C  
ATOM   1876  H   THR A 118      34.476   4.352  11.967  1.00 -1.00           H  
ATOM   1877  HA  THR A 118      36.228   3.871  10.683  1.00 -1.00           H  
ATOM   1878  HB  THR A 118      35.866   6.542   9.241  1.00 -1.00           H  
ATOM   1879  HG1 THR A 118      34.000   5.253   9.316  1.00 -1.00           H  
ATOM   1880 HG21 THR A 118      36.844   5.338   7.294  1.00 -1.00           H  
ATOM   1881 HG22 THR A 118      37.998   5.354   8.615  1.00 -1.00           H  
ATOM   1882 HG23 THR A 118      37.080   3.896   8.275  1.00 -1.00           H  
ATOM   1883  N   PHE A 119      37.510   5.025  12.725  1.00 49.53           N  
ATOM   1884  CA  PHE A 119      38.653   5.368  13.583  1.00 48.77           C  
ATOM   1885  C   PHE A 119      39.968   4.791  13.036  1.00 53.18           C  
ATOM   1886  O   PHE A 119      41.052   5.281  13.351  1.00 54.21           O  
ATOM   1887  CB  PHE A 119      38.436   4.779  14.989  1.00 50.49           C  
ATOM   1888  CG  PHE A 119      37.283   5.377  15.770  1.00 52.78           C  
ATOM   1889  CD1 PHE A 119      37.354   6.713  16.216  1.00 50.25           C  
ATOM   1890  CD2 PHE A 119      36.153   4.593  16.082  1.00 45.14           C  
ATOM   1891  CE1 PHE A 119      36.309   7.258  16.983  1.00 47.92           C  
ATOM   1892  CE2 PHE A 119      35.104   5.142  16.843  1.00 42.43           C  
ATOM   1893  CZ  PHE A 119      35.185   6.472  17.299  1.00 42.38           C  
ATOM   1894  H   PHE A 119      36.832   4.384  13.107  1.00 -1.00           H  
ATOM   1895  HA  PHE A 119      38.752   6.449  13.643  1.00 -1.00           H  
ATOM   1896  HB2 PHE A 119      38.318   3.696  14.932  1.00 -1.00           H  
ATOM   1897  HB3 PHE A 119      39.332   4.935  15.590  1.00 -1.00           H  
ATOM   1898  HD1 PHE A 119      38.214   7.327  15.986  1.00 -1.00           H  
ATOM   1899  HD2 PHE A 119      36.086   3.567  15.751  1.00 -1.00           H  
ATOM   1900  HE1 PHE A 119      36.373   8.283  17.319  1.00 -1.00           H  
ATOM   1901  HE2 PHE A 119      34.233   4.547  17.076  1.00 -1.00           H  
ATOM   1902  HZ  PHE A 119      34.369   6.891  17.869  1.00 -1.00           H  
ATOM   1903  N   ILE A 120      39.860   3.750  12.207  1.00 53.60           N  
ATOM   1904  CA  ILE A 120      40.908   3.153  11.403  1.00 52.11           C  
ATOM   1905  C   ILE A 120      40.282   2.947  10.012  1.00 51.56           C  
ATOM   1906  O   ILE A 120      39.080   2.683   9.909  1.00 51.38           O  
ATOM   1907  CB  ILE A 120      41.488   1.869  12.076  1.00 51.88           C  
ATOM   1908  CG1 ILE A 120      41.972   2.125  13.527  1.00 57.32           C  
ATOM   1909  CG2 ILE A 120      42.622   1.232  11.238  1.00 50.88           C  
ATOM   1910  CD1 ILE A 120      42.417   0.869  14.280  1.00 53.60           C  
ATOM   1911  H   ILE A 120      38.930   3.459  11.942  1.00 -1.00           H  
ATOM   1912  HA  ILE A 120      41.702   3.887  11.309  1.00 -1.00           H  
ATOM   1913  HB  ILE A 120      40.678   1.138  12.124  1.00 -1.00           H  
ATOM   1914 HG12 ILE A 120      42.776   2.862  13.528  1.00 -1.00           H  
ATOM   1915 HG13 ILE A 120      41.166   2.558  14.118  1.00 -1.00           H  
ATOM   1916 HG21 ILE A 120      42.961   0.289  11.664  1.00 -1.00           H  
ATOM   1917 HG22 ILE A 120      42.303   0.996  10.224  1.00 -1.00           H  
ATOM   1918 HG23 ILE A 120      43.486   1.893  11.170  1.00 -1.00           H  
ATOM   1919 HD11 ILE A 120      42.576   1.092  15.333  1.00 -1.00           H  
ATOM   1920 HD12 ILE A 120      41.656   0.091  14.224  1.00 -1.00           H  
ATOM   1921 HD13 ILE A 120      43.349   0.471  13.882  1.00 -1.00           H  
ATOM   1922  N   GLU A 121      41.090   3.070   8.959  1.00 53.02           N  
ATOM   1923  CA  GLU A 121      40.779   2.721   7.582  1.00 53.34           C  
ATOM   1924  C   GLU A 121      41.928   1.840   7.078  1.00 52.30           C  
ATOM   1925  O   GLU A 121      43.093   2.241   7.148  1.00 52.05           O  
ATOM   1926  CB  GLU A 121      40.493   3.992   6.745  1.00 53.15           C  
ATOM   1927  CG  GLU A 121      40.600   3.828   5.212  1.00 55.07           C  
ATOM   1928  CD  GLU A 121      40.338   5.136   4.480  1.00 58.52           C  
ATOM   1929  OE1 GLU A 121      41.274   5.609   3.797  1.00 58.16           O  
ATOM   1930  OE2 GLU A 121      39.232   5.685   4.646  1.00 59.17           O1-
ATOM   1931  H   GLU A 121      42.063   3.314   9.147  1.00 -1.00           H  
ATOM   1932  HA  GLU A 121      39.874   2.109   7.560  1.00 -1.00           H  
ATOM   1933  HB2 GLU A 121      39.497   4.357   6.994  1.00 -1.00           H  
ATOM   1934  HB3 GLU A 121      41.175   4.784   7.048  1.00 -1.00           H  
ATOM   1935  HG2 GLU A 121      41.589   3.474   4.921  1.00 -1.00           H  
ATOM   1936  HG3 GLU A 121      39.883   3.087   4.858  1.00 -1.00           H  
ATOM   1937  N   PHE A 122      41.598   0.642   6.591  1.00 49.04           N  
ATOM   1938  CA  PHE A 122      42.544  -0.314   6.034  1.00 50.97           C  
ATOM   1939  C   PHE A 122      42.688  -0.012   4.533  1.00 51.57           C  
ATOM   1940  O   PHE A 122      41.689   0.094   3.819  1.00 52.23           O  
ATOM   1941  CB  PHE A 122      41.958  -1.737   6.218  1.00 52.09           C  
ATOM   1942  CG  PHE A 122      43.000  -2.840   6.309  1.00 54.37           C  
ATOM   1943  CD1 PHE A 122      43.118  -3.585   7.501  1.00 52.77           C  
ATOM   1944  CD2 PHE A 122      43.848  -3.138   5.221  1.00 48.35           C  
ATOM   1945  CE1 PHE A 122      44.087  -4.598   7.613  1.00 48.40           C  
ATOM   1946  CE2 PHE A 122      44.830  -4.138   5.340  1.00 55.32           C  
ATOM   1947  CZ  PHE A 122      44.954  -4.865   6.538  1.00 56.30           C  
ATOM   1948  H   PHE A 122      40.623   0.382   6.552  1.00 -1.00           H  
ATOM   1949  HA  PHE A 122      43.504  -0.238   6.549  1.00 -1.00           H  
ATOM   1950  HB2 PHE A 122      41.369  -1.770   7.136  1.00 -1.00           H  
ATOM   1951  HB3 PHE A 122      41.246  -1.990   5.430  1.00 -1.00           H  
ATOM   1952  HD1 PHE A 122      42.441  -3.406   8.328  1.00 -1.00           H  
ATOM   1953  HD2 PHE A 122      43.758  -2.607   4.287  1.00 -1.00           H  
ATOM   1954  HE1 PHE A 122      44.142  -5.174   8.523  1.00 -1.00           H  
ATOM   1955  HE2 PHE A 122      45.481  -4.349   4.505  1.00 -1.00           H  
ATOM   1956  HZ  PHE A 122      45.699  -5.640   6.621  1.00 -1.00           H  
ATOM   1957  N   ARG A 123      43.926   0.113   4.049  1.00 53.28           N  
ATOM   1958  CA  ARG A 123      44.305   0.152   2.640  1.00 54.05           C  
ATOM   1959  C   ARG A 123      45.398  -0.910   2.446  1.00 52.79           C  
ATOM   1960  O   ARG A 123      46.031  -1.321   3.420  1.00 50.09           O  
ATOM   1961  CB  ARG A 123      44.814   1.558   2.258  1.00 51.57           C  
ATOM   1962  CG  ARG A 123      43.865   2.713   2.626  1.00 51.05           C  
ATOM   1963  CD  ARG A 123      44.371   4.076   2.129  1.00 55.79           C  
ATOM   1964  NE  ARG A 123      43.763   5.170   2.898  1.00 60.39           N  
ATOM   1965  CZ  ARG A 123      44.349   6.143   3.600  1.00 67.99           C  
ATOM   1966  NH1 ARG A 123      45.675   6.271   3.679  1.00 58.63           N  
ATOM   1967  NH2 ARG A 123      43.541   6.976   4.242  1.00 66.37           N1+
ATOM   1968  H   ARG A 123      44.712   0.013   4.687  1.00 -1.00           H  
ATOM   1969  HA  ARG A 123      43.454  -0.115   2.009  1.00 -1.00           H  
ATOM   1970  HB2 ARG A 123      45.768   1.725   2.752  1.00 -1.00           H  
ATOM   1971  HB3 ARG A 123      45.016   1.584   1.186  1.00 -1.00           H  
ATOM   1972  HG2 ARG A 123      42.875   2.518   2.212  1.00 -1.00           H  
ATOM   1973  HG3 ARG A 123      43.739   2.748   3.710  1.00 -1.00           H  
ATOM   1974  HD2 ARG A 123      45.454   4.126   2.225  1.00 -1.00           H  
ATOM   1975  HD3 ARG A 123      44.148   4.205   1.070  1.00 -1.00           H  
ATOM   1976  HE  ARG A 123      42.728   5.158   2.992  1.00 -1.00           H  
ATOM   1977 HH11 ARG A 123      46.170   6.810   4.434  1.00 -1.00           H  
ATOM   1978 HH12 ARG A 123      46.310   5.721   3.119  1.00 -1.00           H  
ATOM   1979 HH21 ARG A 123      43.863   7.736   4.825  1.00 -1.00           H  
ATOM   1980 HH22 ARG A 123      42.530   6.751   4.193  1.00 -1.00           H  
ATOM   1981  N   ASN A 124      45.674  -1.340   1.207  1.00 54.15           N  
ATOM   1982  CA  ASN A 124      46.610  -2.448   0.930  1.00 53.94           C  
ATOM   1983  C   ASN A 124      48.059  -2.118   1.309  1.00 53.85           C  
ATOM   1984  O   ASN A 124      48.847  -3.030   1.538  1.00 51.21           O  
ATOM   1985  CB  ASN A 124      46.611  -2.857  -0.560  1.00 53.31           C  
ATOM   1986  CG  ASN A 124      45.265  -3.377  -1.051  1.00 63.75           C  
ATOM   1987  OD1 ASN A 124      44.804  -4.425  -0.609  1.00 62.54           O  
ATOM   1988  ND2 ASN A 124      44.609  -2.645  -1.940  1.00 58.20           N  
ATOM   1989  H   ASN A 124      45.175  -0.950   0.417  1.00 -1.00           H  
ATOM   1990  HA  ASN A 124      46.304  -3.309   1.529  1.00 -1.00           H  
ATOM   1991  HB2 ASN A 124      46.956  -2.034  -1.185  1.00 -1.00           H  
ATOM   1992  HB3 ASN A 124      47.333  -3.660  -0.722  1.00 -1.00           H  
ATOM   1993 HD21 ASN A 124      43.731  -2.959  -2.316  1.00 -1.00           H  
ATOM   1994 HD22 ASN A 124      45.060  -1.807  -2.349  1.00 -1.00           H  
ATOM   1995  N   GLY A 125      48.411  -0.832   1.409  1.00 54.19           N  
ATOM   1996  CA  GLY A 125      49.763  -0.376   1.698  1.00 51.68           C  
ATOM   1997  C   GLY A 125      49.915   0.349   3.029  1.00 52.23           C  
ATOM   1998  O   GLY A 125      51.036   0.711   3.378  1.00 53.00           O  
ATOM   1999  H   GLY A 125      47.705  -0.146   1.194  1.00 -1.00           H  
ATOM   2000  HA2 GLY A 125      50.476  -1.195   1.681  1.00 -1.00           H  
ATOM   2001  HA3 GLY A 125      50.061   0.317   0.912  1.00 -1.00           H  
ATOM   2002  N   MET A 126      48.823   0.599   3.761  1.00 51.11           N  
ATOM   2003  CA  MET A 126      48.828   1.441   4.952  1.00 50.06           C  
ATOM   2004  C   MET A 126      47.576   1.210   5.795  1.00 51.79           C  
ATOM   2005  O   MET A 126      46.488   1.036   5.246  1.00 52.97           O  
ATOM   2006  CB  MET A 126      49.020   2.933   4.580  1.00 45.32           C  
ATOM   2007  CG  MET A 126      47.949   3.501   3.637  1.00 42.79           C  
ATOM   2008  SD  MET A 126      48.444   4.994   2.737  1.00 49.85          Se  
ATOM   2009  CE  MET A 126      49.534   4.267   1.478  1.00 57.88           C  
ATOM   2010  H   MET A 126      47.944   0.151   3.528  1.00 -1.00           H  
ATOM   2011  HA  MET A 126      49.680   1.127   5.554  1.00 -1.00           H  
ATOM   2012  HB2 MET A 126      49.072   3.541   5.484  1.00 -1.00           H  
ATOM   2013  HB3 MET A 126      49.986   3.052   4.098  1.00 -1.00           H  
ATOM   2014  HG2 MET A 126      47.681   2.767   2.881  1.00 -1.00           H  
ATOM   2015  HG3 MET A 126      47.043   3.710   4.207  1.00 -1.00           H  
ATOM   2016  HE1 MET A 126      49.905   5.042   0.808  1.00 -1.00           H  
ATOM   2017  HE2 MET A 126      50.394   3.776   1.936  1.00 -1.00           H  
ATOM   2018  HE3 MET A 126      48.995   3.531   0.881  1.00 -1.00           H  
ATOM   2019  N   LEU A 127      47.721   1.292   7.119  1.00 51.96           N  
ATOM   2020  CA  LEU A 127      46.610   1.484   8.042  1.00 52.07           C  
ATOM   2021  C   LEU A 127      46.569   2.998   8.296  1.00 52.91           C  
ATOM   2022  O   LEU A 127      47.548   3.567   8.785  1.00 53.50           O  
ATOM   2023  CB  LEU A 127      46.907   0.770   9.386  1.00 52.37           C  
ATOM   2024  CG  LEU A 127      47.058  -0.766   9.307  1.00 58.75           C  
ATOM   2025  CD1 LEU A 127      47.492  -1.337  10.668  1.00 62.58           C  
ATOM   2026  CD2 LEU A 127      45.776  -1.463   8.821  1.00 69.54           C  
ATOM   2027  H   LEU A 127      48.645   1.534   7.468  1.00 -1.00           H  
ATOM   2028  HA  LEU A 127      45.659   1.143   7.629  1.00 -1.00           H  
ATOM   2029  HB2 LEU A 127      47.816   1.183   9.824  1.00 -1.00           H  
ATOM   2030  HB3 LEU A 127      46.110   1.010  10.093  1.00 -1.00           H  
ATOM   2031  HG  LEU A 127      47.851  -0.998   8.595  1.00 -1.00           H  
ATOM   2032 HD11 LEU A 127      47.644  -2.416  10.616  1.00 -1.00           H  
ATOM   2033 HD12 LEU A 127      48.430  -0.893  11.002  1.00 -1.00           H  
ATOM   2034 HD13 LEU A 127      46.744  -1.146  11.438  1.00 -1.00           H  
ATOM   2035 HD21 LEU A 127      45.895  -2.547   8.820  1.00 -1.00           H  
ATOM   2036 HD22 LEU A 127      44.922  -1.228   9.458  1.00 -1.00           H  
ATOM   2037 HD23 LEU A 127      45.522  -1.178   7.800  1.00 -1.00           H  
ATOM   2038  N   ASN A 128      45.463   3.656   7.944  1.00 51.30           N  
ATOM   2039  CA  ASN A 128      45.196   5.045   8.315  1.00 53.26           C  
ATOM   2040  C   ASN A 128      44.424   4.989   9.635  1.00 52.45           C  
ATOM   2041  O   ASN A 128      43.509   4.179   9.771  1.00 50.37           O  
ATOM   2042  CB  ASN A 128      44.314   5.710   7.242  1.00 51.87           C  
ATOM   2043  CG  ASN A 128      44.071   7.202   7.503  1.00 56.85           C  
ATOM   2044  OD1 ASN A 128      43.113   7.583   8.175  1.00 64.33           O  
ATOM   2045  ND2 ASN A 128      44.890   8.085   6.944  1.00 59.73           N  
ATOM   2046  H   ASN A 128      44.669   3.114   7.603  1.00 -1.00           H  
ATOM   2047  HA  ASN A 128      46.119   5.607   8.424  1.00 -1.00           H  
ATOM   2048  HB2 ASN A 128      44.794   5.594   6.271  1.00 -1.00           H  
ATOM   2049  HB3 ASN A 128      43.354   5.202   7.161  1.00 -1.00           H  
ATOM   2050 HD21 ASN A 128      44.794   9.073   7.113  1.00 -1.00           H  
ATOM   2051 HD22 ASN A 128      45.755   7.765   6.455  1.00 -1.00           H  
ATOM   2052  N   VAL A 129      44.799   5.833  10.593  1.00 50.51           N  
ATOM   2053  CA  VAL A 129      44.230   5.929  11.929  1.00 52.84           C  
ATOM   2054  C   VAL A 129      43.702   7.365  12.100  1.00 51.65           C  
ATOM   2055  O   VAL A 129      44.338   8.319  11.645  1.00 50.87           O  
ATOM   2056  CB  VAL A 129      45.326   5.557  12.967  1.00 54.35           C  
ATOM   2057  CG1 VAL A 129      44.793   5.539  14.409  1.00 57.03           C  
ATOM   2058  CG2 VAL A 129      46.008   4.206  12.663  1.00 59.68           C  
ATOM   2059  H   VAL A 129      45.559   6.482  10.385  1.00 -1.00           H  
ATOM   2060  HA  VAL A 129      43.397   5.235  12.038  1.00 -1.00           H  
ATOM   2061  HB  VAL A 129      46.100   6.324  12.913  1.00 -1.00           H  
ATOM   2062 HG11 VAL A 129      45.573   5.238  15.108  1.00 -1.00           H  
ATOM   2063 HG12 VAL A 129      44.444   6.522  14.725  1.00 -1.00           H  
ATOM   2064 HG13 VAL A 129      43.967   4.834  14.512  1.00 -1.00           H  
ATOM   2065 HG21 VAL A 129      46.759   3.968  13.417  1.00 -1.00           H  
ATOM   2066 HG22 VAL A 129      45.285   3.390  12.644  1.00 -1.00           H  
ATOM   2067 HG23 VAL A 129      46.526   4.214  11.704  1.00 -1.00           H  
ATOM   2068  N   SER A 130      42.549   7.527  12.760  1.00 54.13           N  
ATOM   2069  CA  SER A 130      41.897   8.798  13.050  1.00 54.61           C  
ATOM   2070  C   SER A 130      41.314   8.770  14.476  1.00 54.94           C  
ATOM   2071  O   SER A 130      40.360   8.027  14.698  1.00 52.11           O  
ATOM   2072  CB  SER A 130      40.837   9.101  11.968  1.00 56.05           C  
ATOM   2073  OG  SER A 130      40.212  10.357  12.185  1.00 59.11           O  
ATOM   2074  H   SER A 130      42.060   6.692  13.088  1.00 -1.00           H  
ATOM   2075  HA  SER A 130      42.641   9.587  12.980  1.00 -1.00           H  
ATOM   2076  HB2 SER A 130      41.293   9.101  10.978  1.00 -1.00           H  
ATOM   2077  HB3 SER A 130      40.070   8.324  11.959  1.00 -1.00           H  
ATOM   2078  HG  SER A 130      40.891  11.033  12.129  1.00 -1.00           H  
ATOM   2079  N   PRO A 131      41.838   9.557  15.445  1.00 54.59           N  
ATOM   2080  CA  PRO A 131      41.252   9.719  16.789  1.00 52.76           C  
ATOM   2081  C   PRO A 131      39.756  10.095  16.846  1.00 52.49           C  
ATOM   2082  O   PRO A 131      39.043   9.603  17.722  1.00 52.28           O  
ATOM   2083  CB  PRO A 131      42.087  10.828  17.443  1.00 51.33           C  
ATOM   2084  CG  PRO A 131      43.442  10.731  16.771  1.00 58.04           C  
ATOM   2085  CD  PRO A 131      43.130  10.246  15.357  1.00 55.93           C  
ATOM   2086  HA  PRO A 131      41.388   8.780  17.323  1.00 -1.00           H  
ATOM   2087  HB2 PRO A 131      41.659  11.804  17.225  1.00 -1.00           H  
ATOM   2088  HB3 PRO A 131      42.139  10.731  18.526  1.00 -1.00           H  
ATOM   2089  HG2 PRO A 131      44.011  11.660  16.795  1.00 -1.00           H  
ATOM   2090  HG3 PRO A 131      44.029   9.975  17.289  1.00 -1.00           H  
ATOM   2091  HD2 PRO A 131      43.037  11.100  14.684  1.00 -1.00           H  
ATOM   2092  HD3 PRO A 131      43.921   9.594  14.979  1.00 -1.00           H  
ATOM   2093  N   ILE A 132      39.291  10.988  15.959  1.00 52.74           N  
ATOM   2094  CA  ILE A 132      37.891  11.412  15.879  1.00 50.72           C  
ATOM   2095  C   ILE A 132      37.070  10.407  15.045  1.00 52.72           C  
ATOM   2096  O   ILE A 132      35.934  10.100  15.407  1.00 52.75           O  
ATOM   2097  CB  ILE A 132      37.797  12.860  15.296  1.00 49.85           C  
ATOM   2098  CG1 ILE A 132      36.330  13.324  15.105  1.00 52.78           C  
ATOM   2099  CG2 ILE A 132      38.629  13.090  14.014  1.00 48.91           C  
ATOM   2100  CD1 ILE A 132      36.136  14.841  14.991  1.00 48.92           C  
ATOM   2101  H   ILE A 132      39.927  11.373  15.280  1.00 -1.00           H  
ATOM   2102  HA  ILE A 132      37.461  11.432  16.881  1.00 -1.00           H  
ATOM   2103  HB  ILE A 132      38.227  13.509  16.060  1.00 -1.00           H  
ATOM   2104 HG12 ILE A 132      35.899  12.840  14.228  1.00 -1.00           H  
ATOM   2105 HG13 ILE A 132      35.737  12.987  15.955  1.00 -1.00           H  
ATOM   2106 HG21 ILE A 132      38.595  14.135  13.705  1.00 -1.00           H  
ATOM   2107 HG22 ILE A 132      39.684  12.855  14.155  1.00 -1.00           H  
ATOM   2108 HG23 ILE A 132      38.259  12.499  13.176  1.00 -1.00           H  
ATOM   2109 HD11 ILE A 132      35.079  15.083  14.880  1.00 -1.00           H  
ATOM   2110 HD12 ILE A 132      36.489  15.350  15.888  1.00 -1.00           H  
ATOM   2111 HD13 ILE A 132      36.654  15.260  14.129  1.00 -1.00           H  
ATOM   2112  N   GLY A 133      37.631   9.906  13.941  1.00 52.04           N  
ATOM   2113  CA  GLY A 133      36.961   9.043  12.984  1.00 48.91           C  
ATOM   2114  C   GLY A 133      36.816   9.802  11.668  1.00 51.57           C  
ATOM   2115  O   GLY A 133      36.413  10.967  11.671  1.00 50.27           O  
ATOM   2116  H   GLY A 133      38.546  10.237  13.665  1.00 -1.00           H  
ATOM   2117  HA2 GLY A 133      37.572   8.157  12.845  1.00 -1.00           H  
ATOM   2118  HA3 GLY A 133      35.979   8.709  13.324  1.00 -1.00           H  
ATOM   2119  N   ARG A 134      37.123   9.157  10.535  1.00 51.51           N  
ATOM   2120  CA  ARG A 134      37.126   9.790   9.213  1.00 54.56           C  
ATOM   2121  C   ARG A 134      35.731  10.231   8.722  1.00 54.27           C  
ATOM   2122  O   ARG A 134      35.655  11.032   7.794  1.00 54.20           O  
ATOM   2123  CB  ARG A 134      37.732   8.845   8.153  1.00 55.70           C  
ATOM   2124  CG  ARG A 134      39.194   8.435   8.404  1.00 66.35           C  
ATOM   2125  CD  ARG A 134      39.830   7.794   7.158  1.00 59.50           C  
ATOM   2126  NE  ARG A 134      40.073   8.806   6.114  1.00 68.35           N  
ATOM   2127  CZ  ARG A 134      40.985   9.785   6.146  1.00 69.52           C  
ATOM   2128  NH1 ARG A 134      41.905   9.808   7.105  1.00 64.60           N  
ATOM   2129  NH2 ARG A 134      40.969  10.743   5.223  1.00 67.60           N1+
ATOM   2130  H   ARG A 134      37.426   8.191  10.612  1.00 -1.00           H  
ATOM   2131  HA  ARG A 134      37.742  10.689   9.273  1.00 -1.00           H  
ATOM   2132  HB2 ARG A 134      37.119   7.954   8.032  1.00 -1.00           H  
ATOM   2133  HB3 ARG A 134      37.686   9.356   7.190  1.00 -1.00           H  
ATOM   2134  HG2 ARG A 134      39.770   9.310   8.708  1.00 -1.00           H  
ATOM   2135  HG3 ARG A 134      39.255   7.738   9.238  1.00 -1.00           H  
ATOM   2136  HD2 ARG A 134      40.760   7.288   7.407  1.00 -1.00           H  
ATOM   2137  HD3 ARG A 134      39.168   7.022   6.767  1.00 -1.00           H  
ATOM   2138  HE  ARG A 134      39.487   8.676   5.296  1.00 -1.00           H  
ATOM   2139 HH11 ARG A 134      42.544  10.589   7.298  1.00 -1.00           H  
ATOM   2140 HH12 ARG A 134      42.105   8.954   7.633  1.00 -1.00           H  
ATOM   2141 HH21 ARG A 134      41.650  11.486   5.215  1.00 -1.00           H  
ATOM   2142 HH22 ARG A 134      40.276  10.760   4.490  1.00 -1.00           H  
ATOM   2143  N   SER A 135      34.631   9.749   9.319  1.00 52.51           N  
ATOM   2144  CA  SER A 135      33.267  10.090   8.906  1.00 53.75           C  
ATOM   2145  C   SER A 135      32.757  11.402   9.554  1.00 53.32           C  
ATOM   2146  O   SER A 135      31.549  11.638   9.579  1.00 54.87           O  
ATOM   2147  CB  SER A 135      32.349   8.884   9.233  1.00 52.79           C  
ATOM   2148  OG  SER A 135      31.933   8.815  10.587  1.00 55.82           O  
ATOM   2149  H   SER A 135      34.734   9.099  10.094  1.00 -1.00           H  
ATOM   2150  HA  SER A 135      33.249  10.232   7.823  1.00 -1.00           H  
ATOM   2151  HB2 SER A 135      31.449   8.943   8.618  1.00 -1.00           H  
ATOM   2152  HB3 SER A 135      32.837   7.947   8.959  1.00 -1.00           H  
ATOM   2153  HG  SER A 135      31.327   9.538  10.707  1.00 -1.00           H  
ATOM   2154  N   CYS A 136      33.644  12.244  10.102  1.00 49.05           N  
ATOM   2155  CA  CYS A 136      33.329  13.574  10.625  1.00 50.43           C  
ATOM   2156  C   CYS A 136      33.142  14.575   9.471  1.00 48.98           C  
ATOM   2157  O   CYS A 136      33.779  14.447   8.423  1.00 50.55           O  
ATOM   2158  CB  CYS A 136      34.467  14.031  11.574  1.00 49.47           C  
ATOM   2159  SG  CYS A 136      36.146  13.944  10.871  1.00 47.39           S  
ATOM   2160  H   CYS A 136      34.624  12.022   9.990  1.00 -1.00           H  
ATOM   2161  HA  CYS A 136      32.387  13.543  11.171  1.00 -1.00           H  
ATOM   2162  HB2 CYS A 136      34.295  15.051  11.903  1.00 -1.00           H  
ATOM   2163  HB3 CYS A 136      34.458  13.423  12.477  1.00 -1.00           H  
ATOM   2164  HG  CYS A 136      36.326  12.633  11.122  1.00 -1.00           H  
ATOM   2165  N   SER A 137      32.255  15.564   9.643  1.00 49.10           N  
ATOM   2166  CA  SER A 137      32.036  16.628   8.663  1.00 49.34           C  
ATOM   2167  C   SER A 137      33.126  17.712   8.812  1.00 50.32           C  
ATOM   2168  O   SER A 137      33.915  17.688   9.759  1.00 48.63           O  
ATOM   2169  CB  SER A 137      30.606  17.185   8.865  1.00 47.74           C  
ATOM   2170  OG  SER A 137      30.443  17.966  10.030  1.00 50.36           O  
ATOM   2171  H   SER A 137      31.783  15.666  10.536  1.00 -1.00           H  
ATOM   2172  HA  SER A 137      32.100  16.207   7.658  1.00 -1.00           H  
ATOM   2173  HB2 SER A 137      30.327  17.805   8.012  1.00 -1.00           H  
ATOM   2174  HB3 SER A 137      29.886  16.366   8.888  1.00 -1.00           H  
ATOM   2175  HG  SER A 137      30.509  18.900   9.762  1.00 -1.00           H  
ATOM   2176  N   GLN A 138      33.187  18.647   7.853  1.00 49.30           N  
ATOM   2177  CA  GLN A 138      34.136  19.760   7.752  1.00 52.48           C  
ATOM   2178  C   GLN A 138      34.349  20.538   9.065  1.00 50.55           C  
ATOM   2179  O   GLN A 138      35.487  20.768   9.470  1.00 48.89           O  
ATOM   2180  CB  GLN A 138      33.727  20.641   6.547  1.00 51.52           C  
ATOM   2181  CG  GLN A 138      34.669  21.820   6.204  1.00 55.28           C  
ATOM   2182  CD  GLN A 138      34.377  23.122   6.957  1.00 44.71           C  
ATOM   2183  OE1 GLN A 138      33.266  23.364   7.414  1.00 47.58           O  
ATOM   2184  NE2 GLN A 138      35.377  23.980   7.100  1.00 56.63           N  
ATOM   2185  H   GLN A 138      32.456  18.630   7.161  1.00 -1.00           H  
ATOM   2186  HA  GLN A 138      35.101  19.312   7.513  1.00 -1.00           H  
ATOM   2187  HB2 GLN A 138      33.678  20.001   5.666  1.00 -1.00           H  
ATOM   2188  HB3 GLN A 138      32.706  21.002   6.689  1.00 -1.00           H  
ATOM   2189  HG2 GLN A 138      35.707  21.521   6.354  1.00 -1.00           H  
ATOM   2190  HG3 GLN A 138      34.567  22.049   5.142  1.00 -1.00           H  
ATOM   2191 HE21 GLN A 138      35.212  24.843   7.594  1.00 -1.00           H  
ATOM   2192 HE22 GLN A 138      36.293  23.769   6.738  1.00 -1.00           H  
ATOM   2193  N   GLU A 139      33.260  20.891   9.749  1.00 49.28           N  
ATOM   2194  CA  GLU A 139      33.227  21.662  10.983  1.00 50.39           C  
ATOM   2195  C   GLU A 139      33.878  20.881  12.137  1.00 46.78           C  
ATOM   2196  O   GLU A 139      34.706  21.416  12.872  1.00 46.14           O  
ATOM   2197  CB  GLU A 139      31.754  21.993  11.340  1.00 51.94           C  
ATOM   2198  CG  GLU A 139      30.898  22.602  10.199  1.00 60.56           C  
ATOM   2199  CD  GLU A 139      30.217  21.593   9.272  1.00 71.48           C  
ATOM   2200  OE1 GLU A 139      30.694  20.438   9.192  1.00 66.62           O  
ATOM   2201  OE2 GLU A 139      29.216  21.979   8.640  1.00 69.51           O1-
ATOM   2202  H   GLU A 139      32.336  20.644   9.368  1.00 -1.00           H  
ATOM   2203  HA  GLU A 139      33.781  22.588  10.824  1.00 -1.00           H  
ATOM   2204  HB2 GLU A 139      31.247  21.102  11.718  1.00 -1.00           H  
ATOM   2205  HB3 GLU A 139      31.758  22.691  12.178  1.00 -1.00           H  
ATOM   2206  HG2 GLU A 139      30.104  23.203  10.643  1.00 -1.00           H  
ATOM   2207  HG3 GLU A 139      31.495  23.286   9.596  1.00 -1.00           H  
ATOM   2208  N   GLU A 140      33.542  19.591  12.241  1.00 45.09           N  
ATOM   2209  CA  GLU A 140      34.019  18.653  13.253  1.00 46.82           C  
ATOM   2210  C   GLU A 140      35.497  18.293  13.010  1.00 44.36           C  
ATOM   2211  O   GLU A 140      36.290  18.207  13.949  1.00 43.58           O  
ATOM   2212  CB  GLU A 140      33.151  17.385  13.160  1.00 46.52           C  
ATOM   2213  CG  GLU A 140      31.641  17.659  13.286  1.00 49.45           C  
ATOM   2214  CD  GLU A 140      30.809  16.393  13.424  1.00 48.98           C  
ATOM   2215  OE1 GLU A 140      31.269  15.295  13.038  1.00 48.44           O  
ATOM   2216  OE2 GLU A 140      29.730  16.488  14.043  1.00 61.30           O1-
ATOM   2217  H   GLU A 140      32.909  19.228  11.540  1.00 -1.00           H  
ATOM   2218  HA  GLU A 140      33.909  19.100  14.242  1.00 -1.00           H  
ATOM   2219  HB2 GLU A 140      33.312  16.903  12.199  1.00 -1.00           H  
ATOM   2220  HB3 GLU A 140      33.463  16.672  13.925  1.00 -1.00           H  
ATOM   2221  HG2 GLU A 140      31.454  18.291  14.152  1.00 -1.00           H  
ATOM   2222  HG3 GLU A 140      31.268  18.211  12.427  1.00 -1.00           H  
ATOM   2223  N   ARG A 141      35.875  18.144  11.734  1.00 44.35           N  
ATOM   2224  CA  ARG A 141      37.241  18.015  11.239  1.00 46.05           C  
ATOM   2225  C   ARG A 141      38.119  19.216  11.637  1.00 49.24           C  
ATOM   2226  O   ARG A 141      39.197  19.021  12.198  1.00 49.95           O  
ATOM   2227  CB  ARG A 141      37.189  17.744   9.715  1.00 50.51           C  
ATOM   2228  CG  ARG A 141      38.448  18.086   8.897  1.00 45.32           C  
ATOM   2229  CD  ARG A 141      38.537  17.301   7.580  1.00 60.61           C  
ATOM   2230  NE  ARG A 141      37.431  17.627   6.666  1.00 48.65           N  
ATOM   2231  CZ  ARG A 141      37.395  18.625   5.774  1.00 56.31           C  
ATOM   2232  NH1 ARG A 141      36.352  18.723   4.953  1.00 58.53           N  
ATOM   2233  NH2 ARG A 141      38.378  19.523   5.692  1.00 49.38           N1+
ATOM   2234  H   ARG A 141      35.132  18.172  11.038  1.00 -1.00           H  
ATOM   2235  HA  ARG A 141      37.675  17.141  11.726  1.00 -1.00           H  
ATOM   2236  HB2 ARG A 141      36.940  16.691   9.579  1.00 -1.00           H  
ATOM   2237  HB3 ARG A 141      36.365  18.292   9.267  1.00 -1.00           H  
ATOM   2238  HG2 ARG A 141      38.463  19.158   8.694  1.00 -1.00           H  
ATOM   2239  HG3 ARG A 141      39.346  17.896   9.479  1.00 -1.00           H  
ATOM   2240  HD2 ARG A 141      39.489  17.478   7.080  1.00 -1.00           H  
ATOM   2241  HD3 ARG A 141      38.509  16.231   7.789  1.00 -1.00           H  
ATOM   2242  HE  ARG A 141      36.647  16.991   6.736  1.00 -1.00           H  
ATOM   2243 HH11 ARG A 141      36.289  19.446   4.253  1.00 -1.00           H  
ATOM   2244 HH12 ARG A 141      35.607  18.043   4.958  1.00 -1.00           H  
ATOM   2245 HH21 ARG A 141      38.372  20.265   5.010  1.00 -1.00           H  
ATOM   2246 HH22 ARG A 141      39.185  19.511   6.329  1.00 -1.00           H  
ATOM   2247  N   ILE A 142      37.652  20.447  11.382  1.00 47.39           N  
ATOM   2248  CA  ILE A 142      38.316  21.686  11.793  1.00 48.12           C  
ATOM   2249  C   ILE A 142      38.410  21.781  13.330  1.00 49.84           C  
ATOM   2250  O   ILE A 142      39.493  22.052  13.844  1.00 50.47           O  
ATOM   2251  CB  ILE A 142      37.619  22.911  11.131  1.00 47.69           C  
ATOM   2252  CG1 ILE A 142      37.858  22.953   9.600  1.00 52.40           C  
ATOM   2253  CG2 ILE A 142      37.963  24.278  11.764  1.00 51.23           C  
ATOM   2254  CD1 ILE A 142      39.281  23.334   9.157  1.00 61.01           C  
ATOM   2255  H   ILE A 142      36.768  20.531  10.885  1.00 -1.00           H  
ATOM   2256  HA  ILE A 142      39.343  21.639  11.433  1.00 -1.00           H  
ATOM   2257  HB  ILE A 142      36.545  22.782  11.274  1.00 -1.00           H  
ATOM   2258 HG12 ILE A 142      37.616  21.990   9.153  1.00 -1.00           H  
ATOM   2259 HG13 ILE A 142      37.157  23.662   9.162  1.00 -1.00           H  
ATOM   2260 HG21 ILE A 142      37.526  25.097  11.193  1.00 -1.00           H  
ATOM   2261 HG22 ILE A 142      37.576  24.365  12.780  1.00 -1.00           H  
ATOM   2262 HG23 ILE A 142      39.040  24.442  11.812  1.00 -1.00           H  
ATOM   2263 HD11 ILE A 142      39.350  23.332   8.069  1.00 -1.00           H  
ATOM   2264 HD12 ILE A 142      39.558  24.333   9.494  1.00 -1.00           H  
ATOM   2265 HD13 ILE A 142      40.025  22.631   9.529  1.00 -1.00           H  
ATOM   2266  N   GLU A 143      37.322  21.493  14.058  1.00 50.23           N  
ATOM   2267  CA  GLU A 143      37.264  21.453  15.523  1.00 50.85           C  
ATOM   2268  C   GLU A 143      38.312  20.500  16.136  1.00 48.60           C  
ATOM   2269  O   GLU A 143      39.014  20.872  17.079  1.00 46.21           O  
ATOM   2270  CB  GLU A 143      35.816  21.132  15.951  1.00 50.37           C  
ATOM   2271  CG  GLU A 143      35.573  20.877  17.454  1.00 54.48           C  
ATOM   2272  CD  GLU A 143      34.112  20.587  17.773  1.00 52.94           C  
ATOM   2273  OE1 GLU A 143      33.240  20.722  16.888  1.00 52.81           O  
ATOM   2274  OE2 GLU A 143      33.816  20.193  18.916  1.00 54.39           O1-
ATOM   2275  H   GLU A 143      36.450  21.323  13.561  1.00 -1.00           H  
ATOM   2276  HA  GLU A 143      37.506  22.455  15.882  1.00 -1.00           H  
ATOM   2277  HB2 GLU A 143      35.168  21.946  15.619  1.00 -1.00           H  
ATOM   2278  HB3 GLU A 143      35.477  20.251  15.411  1.00 -1.00           H  
ATOM   2279  HG2 GLU A 143      36.156  20.027  17.807  1.00 -1.00           H  
ATOM   2280  HG3 GLU A 143      35.885  21.742  18.039  1.00 -1.00           H  
ATOM   2281  N   PHE A 144      38.474  19.302  15.553  1.00 47.32           N  
ATOM   2282  CA  PHE A 144      39.543  18.366  15.901  1.00 50.03           C  
ATOM   2283  C   PHE A 144      40.927  18.955  15.573  1.00 50.40           C  
ATOM   2284  O   PHE A 144      41.818  18.913  16.417  1.00 52.34           O  
ATOM   2285  CB  PHE A 144      39.352  17.012  15.180  1.00 47.79           C  
ATOM   2286  CG  PHE A 144      40.458  16.013  15.491  1.00 51.46           C  
ATOM   2287  CD1 PHE A 144      40.450  15.302  16.708  1.00 52.92           C  
ATOM   2288  CD2 PHE A 144      41.561  15.892  14.621  1.00 52.63           C  
ATOM   2289  CE1 PHE A 144      41.557  14.509  17.066  1.00 50.99           C  
ATOM   2290  CE2 PHE A 144      42.667  15.099  14.979  1.00 48.84           C  
ATOM   2291  CZ  PHE A 144      42.669  14.414  16.207  1.00 54.23           C  
ATOM   2292  H   PHE A 144      37.825  19.044  14.814  1.00 -1.00           H  
ATOM   2293  HA  PHE A 144      39.502  18.192  16.978  1.00 -1.00           H  
ATOM   2294  HB2 PHE A 144      38.399  16.576  15.472  1.00 -1.00           H  
ATOM   2295  HB3 PHE A 144      39.296  17.156  14.100  1.00 -1.00           H  
ATOM   2296  HD1 PHE A 144      39.617  15.399  17.389  1.00 -1.00           H  
ATOM   2297  HD2 PHE A 144      41.592  16.463  13.703  1.00 -1.00           H  
ATOM   2298  HE1 PHE A 144      41.567  13.995  18.014  1.00 -1.00           H  
ATOM   2299  HE2 PHE A 144      43.529  15.055  14.329  1.00 -1.00           H  
ATOM   2300  HZ  PHE A 144      43.534  13.842  16.503  1.00 -1.00           H  
ATOM   2301  N   TYR A 145      41.106  19.521  14.372  1.00 50.01           N  
ATOM   2302  CA  TYR A 145      42.365  20.089  13.882  1.00 50.74           C  
ATOM   2303  C   TYR A 145      42.872  21.242  14.774  1.00 50.30           C  
ATOM   2304  O   TYR A 145      44.066  21.309  15.065  1.00 48.69           O  
ATOM   2305  CB  TYR A 145      42.162  20.524  12.413  1.00 51.55           C  
ATOM   2306  CG  TYR A 145      43.384  20.894  11.582  1.00 54.51           C  
ATOM   2307  CD1 TYR A 145      44.539  20.081  11.588  1.00 52.54           C  
ATOM   2308  CD2 TYR A 145      43.333  22.019  10.731  1.00 52.06           C  
ATOM   2309  CE1 TYR A 145      45.624  20.388  10.745  1.00 53.51           C  
ATOM   2310  CE2 TYR A 145      44.414  22.319   9.879  1.00 55.42           C  
ATOM   2311  CZ  TYR A 145      45.558  21.497   9.881  1.00 55.06           C  
ATOM   2312  OH  TYR A 145      46.610  21.779   9.063  1.00 58.40           O  
ATOM   2313  H   TYR A 145      40.319  19.514  13.730  1.00 -1.00           H  
ATOM   2314  HA  TYR A 145      43.101  19.285  13.920  1.00 -1.00           H  
ATOM   2315  HB2 TYR A 145      41.679  19.710  11.874  1.00 -1.00           H  
ATOM   2316  HB3 TYR A 145      41.462  21.357  12.380  1.00 -1.00           H  
ATOM   2317  HD1 TYR A 145      44.592  19.206  12.221  1.00 -1.00           H  
ATOM   2318  HD2 TYR A 145      42.450  22.642  10.705  1.00 -1.00           H  
ATOM   2319  HE1 TYR A 145      46.506  19.765  10.751  1.00 -1.00           H  
ATOM   2320  HE2 TYR A 145      44.351  23.177   9.226  1.00 -1.00           H  
ATOM   2321  HH  TYR A 145      46.419  22.435   8.406  1.00 -1.00           H  
ATOM   2322  N   GLU A 146      41.966  22.087  15.296  1.00 48.51           N  
ATOM   2323  CA  GLU A 146      42.272  23.131  16.278  1.00 50.24           C  
ATOM   2324  C   GLU A 146      42.748  22.540  17.621  1.00 48.50           C  
ATOM   2325  O   GLU A 146      43.666  23.081  18.237  1.00 47.02           O  
ATOM   2326  CB  GLU A 146      41.026  24.002  16.543  1.00 50.26           C  
ATOM   2327  CG  GLU A 146      40.587  24.875  15.350  1.00 51.93           C  
ATOM   2328  CD  GLU A 146      39.872  26.136  15.813  1.00 55.31           C  
ATOM   2329  OE1 GLU A 146      38.635  26.187  15.682  1.00 61.54           O  
ATOM   2330  OE2 GLU A 146      40.568  27.035  16.324  1.00 53.26           O1-
ATOM   2331  H   GLU A 146      41.002  21.999  14.981  1.00 -1.00           H  
ATOM   2332  HA  GLU A 146      43.076  23.758  15.887  1.00 -1.00           H  
ATOM   2333  HB2 GLU A 146      40.186  23.385  16.866  1.00 -1.00           H  
ATOM   2334  HB3 GLU A 146      41.246  24.655  17.391  1.00 -1.00           H  
ATOM   2335  HG2 GLU A 146      41.449  25.185  14.759  1.00 -1.00           H  
ATOM   2336  HG3 GLU A 146      39.929  24.328  14.681  1.00 -1.00           H  
ATOM   2337  N   LEU A 147      42.145  21.432  18.073  1.00 50.25           N  
ATOM   2338  CA  LEU A 147      42.509  20.756  19.317  1.00 52.28           C  
ATOM   2339  C   LEU A 147      43.828  19.981  19.143  1.00 54.42           C  
ATOM   2340  O   LEU A 147      44.697  20.057  20.008  1.00 55.25           O  
ATOM   2341  CB  LEU A 147      41.374  19.789  19.725  1.00 52.98           C  
ATOM   2342  CG  LEU A 147      41.525  19.143  21.124  1.00 51.59           C  
ATOM   2343  CD1 LEU A 147      41.388  20.169  22.262  1.00 51.85           C  
ATOM   2344  CD2 LEU A 147      40.501  18.016  21.298  1.00 52.82           C  
ATOM   2345  H   LEU A 147      41.412  21.025  17.504  1.00 -1.00           H  
ATOM   2346  HA  LEU A 147      42.645  21.512  20.092  1.00 -1.00           H  
ATOM   2347  HB2 LEU A 147      40.420  20.317  19.684  1.00 -1.00           H  
ATOM   2348  HB3 LEU A 147      41.296  18.998  18.978  1.00 -1.00           H  
ATOM   2349  HG  LEU A 147      42.511  18.684  21.205  1.00 -1.00           H  
ATOM   2350 HD11 LEU A 147      41.458  19.683  23.236  1.00 -1.00           H  
ATOM   2351 HD12 LEU A 147      42.175  20.921  22.232  1.00 -1.00           H  
ATOM   2352 HD13 LEU A 147      40.429  20.686  22.222  1.00 -1.00           H  
ATOM   2353 HD21 LEU A 147      40.612  17.519  22.263  1.00 -1.00           H  
ATOM   2354 HD22 LEU A 147      39.484  18.401  21.230  1.00 -1.00           H  
ATOM   2355 HD23 LEU A 147      40.623  17.261  20.524  1.00 -1.00           H  
ATOM   2356  N   ASP A 148      44.011  19.279  18.018  1.00 54.54           N  
ATOM   2357  CA  ASP A 148      45.225  18.527  17.681  1.00 55.26           C  
ATOM   2358  C   ASP A 148      46.458  19.443  17.560  1.00 55.59           C  
ATOM   2359  O   ASP A 148      47.520  19.102  18.069  1.00 55.10           O  
ATOM   2360  CB  ASP A 148      44.987  17.682  16.415  1.00 54.97           C  
ATOM   2361  CG  ASP A 148      46.187  16.841  15.984  1.00 55.44           C  
ATOM   2362  OD1 ASP A 148      46.616  15.953  16.752  1.00 54.52           O  
ATOM   2363  OD2 ASP A 148      46.610  17.004  14.820  1.00 53.58           O1-
ATOM   2364  H   ASP A 148      43.231  19.231  17.361  1.00 -1.00           H  
ATOM   2365  HA  ASP A 148      45.423  17.837  18.501  1.00 -1.00           H  
ATOM   2366  HB2 ASP A 148      44.151  17.004  16.581  1.00 -1.00           H  
ATOM   2367  HB3 ASP A 148      44.698  18.328  15.586  1.00 -1.00           H  
ATOM   2368  N   LYS A 149      46.293  20.659  17.017  1.00 56.65           N  
ATOM   2369  CA  LYS A 149      47.329  21.699  17.002  1.00 58.58           C  
ATOM   2370  C   LYS A 149      47.697  22.223  18.404  1.00 59.87           C  
ATOM   2371  O   LYS A 149      48.806  22.716  18.598  1.00 59.76           O  
ATOM   2372  CB  LYS A 149      46.838  22.899  16.164  1.00 59.55           C  
ATOM   2373  CG  LYS A 149      47.017  22.719  14.651  1.00 63.04           C  
ATOM   2374  CD  LYS A 149      46.536  23.957  13.881  1.00 62.72           C  
ATOM   2375  CE  LYS A 149      46.747  23.818  12.371  1.00 64.55           C  
ATOM   2376  NZ  LYS A 149      46.292  25.014  11.648  1.00 66.60           N1+
ATOM   2377  H   LYS A 149      45.404  20.865  16.572  1.00 -1.00           H  
ATOM   2378  HA  LYS A 149      48.239  21.287  16.561  1.00 -1.00           H  
ATOM   2379  HB2 LYS A 149      45.795  23.117  16.399  1.00 -1.00           H  
ATOM   2380  HB3 LYS A 149      47.392  23.797  16.448  1.00 -1.00           H  
ATOM   2381  HG2 LYS A 149      48.070  22.537  14.431  1.00 -1.00           H  
ATOM   2382  HG3 LYS A 149      46.477  21.835  14.312  1.00 -1.00           H  
ATOM   2383  HD2 LYS A 149      45.478  24.118  14.092  1.00 -1.00           H  
ATOM   2384  HD3 LYS A 149      47.066  24.838  14.246  1.00 -1.00           H  
ATOM   2385  HE2 LYS A 149      47.800  23.647  12.143  1.00 -1.00           H  
ATOM   2386  HE3 LYS A 149      46.197  22.951  12.012  1.00 -1.00           H  
ATOM   2387  HZ1 LYS A 149      46.446  24.888  10.662  1.00 -1.00           H  
ATOM   2388  HZ2 LYS A 149      45.310  25.159  11.808  1.00 -1.00           H  
ATOM   2389  HZ3 LYS A 149      46.803  25.823  11.957  1.00 -1.00           H  
ATOM   2390  N   LYS A 150      46.765  22.157  19.362  1.00 60.40           N  
ATOM   2391  CA  LYS A 150      46.924  22.699  20.707  1.00 62.90           C  
ATOM   2392  C   LYS A 150      47.492  21.628  21.656  1.00 62.14           C  
ATOM   2393  O   LYS A 150      48.379  21.929  22.450  1.00 60.75           O  
ATOM   2394  CB  LYS A 150      45.521  23.132  21.195  1.00 62.36           C  
ATOM   2395  CG  LYS A 150      45.519  24.035  22.443  1.00 65.37           C  
ATOM   2396  CD  LYS A 150      44.107  24.319  22.994  1.00 66.20           C  
ATOM   2397  CE  LYS A 150      43.136  24.996  22.009  1.00 72.99           C  
ATOM   2398  NZ  LYS A 150      43.617  26.318  21.580  1.00 66.35           N1+
ATOM   2399  H   LYS A 150      45.893  21.699  19.134  1.00 -1.00           H  
ATOM   2400  HA  LYS A 150      47.591  23.563  20.692  1.00 -1.00           H  
ATOM   2401  HB2 LYS A 150      45.034  23.671  20.384  1.00 -1.00           H  
ATOM   2402  HB3 LYS A 150      44.898  22.258  21.388  1.00 -1.00           H  
ATOM   2403  HG2 LYS A 150      46.090  23.552  23.238  1.00 -1.00           H  
ATOM   2404  HG3 LYS A 150      46.042  24.967  22.227  1.00 -1.00           H  
ATOM   2405  HD2 LYS A 150      43.668  23.376  23.322  1.00 -1.00           H  
ATOM   2406  HD3 LYS A 150      44.194  24.924  23.897  1.00 -1.00           H  
ATOM   2407  HE2 LYS A 150      42.967  24.368  21.133  1.00 -1.00           H  
ATOM   2408  HE3 LYS A 150      42.164  25.122  22.486  1.00 -1.00           H  
ATOM   2409  HZ1 LYS A 150      42.951  26.734  20.950  1.00 -1.00           H  
ATOM   2410  HZ2 LYS A 150      43.734  26.920  22.377  1.00 -1.00           H  
ATOM   2411  HZ3 LYS A 150      44.498  26.219  21.104  1.00 -1.00           H  
ATOM   2412  N   GLU A 151      46.964  20.399  21.588  1.00 59.98           N  
ATOM   2413  CA  GLU A 151      47.245  19.326  22.541  1.00 60.31           C  
ATOM   2414  C   GLU A 151      48.210  18.270  21.970  1.00 60.18           C  
ATOM   2415  O   GLU A 151      48.734  17.460  22.732  1.00 62.71           O  
ATOM   2416  CB  GLU A 151      45.911  18.626  22.890  1.00 59.62           C  
ATOM   2417  CG  GLU A 151      44.799  19.548  23.440  1.00 67.56           C  
ATOM   2418  CD  GLU A 151      45.173  20.291  24.717  1.00 82.14           C  
ATOM   2419  OE1 GLU A 151      45.944  19.731  25.520  1.00 88.45           O  
ATOM   2420  OE2 GLU A 151      44.675  21.420  24.886  1.00 86.33           O1-
ATOM   2421  H   GLU A 151      46.190  20.254  20.944  1.00 -1.00           H  
ATOM   2422  HA  GLU A 151      47.698  19.721  23.454  1.00 -1.00           H  
ATOM   2423  HB2 GLU A 151      45.522  18.133  22.002  1.00 -1.00           H  
ATOM   2424  HB3 GLU A 151      46.100  17.833  23.616  1.00 -1.00           H  
ATOM   2425  HG2 GLU A 151      44.502  20.278  22.689  1.00 -1.00           H  
ATOM   2426  HG3 GLU A 151      43.911  18.954  23.653  1.00 -1.00           H  
ATOM   2427  N   ASN A 152      48.436  18.247  20.647  1.00 57.85           N  
ATOM   2428  CA  ASN A 152      49.435  17.423  19.945  1.00 57.61           C  
ATOM   2429  C   ASN A 152      49.023  15.939  19.897  1.00 56.57           C  
ATOM   2430  O   ASN A 152      49.875  15.051  19.973  1.00 54.35           O  
ATOM   2431  CB  ASN A 152      50.894  17.676  20.426  1.00 54.94           C  
ATOM   2432  CG  ASN A 152      51.366  19.116  20.202  1.00 60.91           C  
ATOM   2433  OD1 ASN A 152      50.957  20.026  20.914  1.00 53.86           O  
ATOM   2434  ND2 ASN A 152      52.228  19.363  19.224  1.00 65.89           N  
ATOM   2435  H   ASN A 152      47.979  18.951  20.080  1.00 -1.00           H  
ATOM   2436  HA  ASN A 152      49.412  17.733  18.901  1.00 -1.00           H  
ATOM   2437  HB2 ASN A 152      51.001  17.435  21.483  1.00 -1.00           H  
ATOM   2438  HB3 ASN A 152      51.582  17.009  19.909  1.00 -1.00           H  
ATOM   2439 HD21 ASN A 152      52.525  20.314  19.070  1.00 -1.00           H  
ATOM   2440 HD22 ASN A 152      52.622  18.618  18.643  1.00 -1.00           H  
ATOM   2441  N   ILE A 153      47.708  15.678  19.803  1.00 57.48           N  
ATOM   2442  CA  ILE A 153      47.032  14.378  19.903  1.00 57.43           C  
ATOM   2443  C   ILE A 153      47.658  13.310  18.990  1.00 57.53           C  
ATOM   2444  O   ILE A 153      48.110  12.268  19.470  1.00 57.01           O  
ATOM   2445  CB  ILE A 153      45.494  14.535  19.675  1.00 56.62           C  
ATOM   2446  CG1 ILE A 153      44.825  15.596  20.581  1.00 51.67           C  
ATOM   2447  CG2 ILE A 153      44.716  13.202  19.748  1.00 54.62           C  
ATOM   2448  CD1 ILE A 153      44.864  15.285  22.085  1.00 56.37           C  
ATOM   2449  H   ILE A 153      47.118  16.478  19.641  1.00 -1.00           H  
ATOM   2450  HA  ILE A 153      47.191  14.030  20.924  1.00 -1.00           H  
ATOM   2451  HB  ILE A 153      45.356  14.896  18.656  1.00 -1.00           H  
ATOM   2452 HG12 ILE A 153      45.280  16.569  20.406  1.00 -1.00           H  
ATOM   2453 HG13 ILE A 153      43.784  15.715  20.277  1.00 -1.00           H  
ATOM   2454 HG21 ILE A 153      43.644  13.365  19.635  1.00 -1.00           H  
ATOM   2455 HG22 ILE A 153      45.013  12.514  18.957  1.00 -1.00           H  
ATOM   2456 HG23 ILE A 153      44.880  12.695  20.699  1.00 -1.00           H  
ATOM   2457 HD11 ILE A 153      44.329  16.050  22.648  1.00 -1.00           H  
ATOM   2458 HD12 ILE A 153      44.389  14.331  22.316  1.00 -1.00           H  
ATOM   2459 HD13 ILE A 153      45.885  15.256  22.465  1.00 -1.00           H  
ATOM   2460  N   ARG A 154      47.713  13.574  17.678  1.00 56.10           N  
ATOM   2461  CA  ARG A 154      48.235  12.622  16.698  1.00 54.95           C  
ATOM   2462  C   ARG A 154      49.754  12.448  16.815  1.00 53.24           C  
ATOM   2463  O   ARG A 154      50.255  11.348  16.598  1.00 54.25           O  
ATOM   2464  CB  ARG A 154      47.909  13.102  15.277  1.00 54.04           C  
ATOM   2465  CG  ARG A 154      46.408  13.056  14.963  1.00 47.61           C  
ATOM   2466  CD  ARG A 154      46.132  13.435  13.510  1.00 53.29           C  
ATOM   2467  NE  ARG A 154      46.393  14.856  13.275  1.00 55.03           N  
ATOM   2468  CZ  ARG A 154      46.518  15.509  12.122  1.00 57.77           C  
ATOM   2469  NH1 ARG A 154      46.498  14.885  10.946  1.00 53.99           N  
ATOM   2470  NH2 ARG A 154      46.664  16.824  12.190  1.00 52.45           N1+
ATOM   2471  H   ARG A 154      47.336  14.476  17.347  1.00 -1.00           H  
ATOM   2472  HA  ARG A 154      47.773  11.647  16.863  1.00 -1.00           H  
ATOM   2473  HB2 ARG A 154      48.289  14.116  15.132  1.00 -1.00           H  
ATOM   2474  HB3 ARG A 154      48.438  12.477  14.555  1.00 -1.00           H  
ATOM   2475  HG2 ARG A 154      46.026  12.051  15.147  1.00 -1.00           H  
ATOM   2476  HG3 ARG A 154      45.855  13.714  15.634  1.00 -1.00           H  
ATOM   2477  HD2 ARG A 154      46.756  12.832  12.856  1.00 -1.00           H  
ATOM   2478  HD3 ARG A 154      45.092  13.228  13.267  1.00 -1.00           H  
ATOM   2479  HE  ARG A 154      46.468  15.470  14.114  1.00 -1.00           H  
ATOM   2480 HH11 ARG A 154      46.509  15.410  10.062  1.00 -1.00           H  
ATOM   2481 HH12 ARG A 154      46.600  13.867  10.868  1.00 -1.00           H  
ATOM   2482 HH21 ARG A 154      46.785  17.439  11.402  1.00 -1.00           H  
ATOM   2483 HH22 ARG A 154      46.684  17.205  13.159  1.00 -1.00           H  
ATOM   2484  N   GLN A 155      50.479  13.506  17.195  1.00 55.32           N  
ATOM   2485  CA  GLN A 155      51.928  13.491  17.378  1.00 55.95           C  
ATOM   2486  C   GLN A 155      52.317  12.625  18.589  1.00 55.42           C  
ATOM   2487  O   GLN A 155      53.255  11.834  18.493  1.00 56.41           O  
ATOM   2488  CB  GLN A 155      52.414  14.942  17.549  1.00 53.79           C  
ATOM   2489  CG  GLN A 155      53.945  15.113  17.639  1.00 57.97           C  
ATOM   2490  CD  GLN A 155      54.345  16.554  17.949  1.00 53.48           C  
ATOM   2491  OE1 GLN A 155      53.573  17.487  17.742  1.00 59.30           O  
ATOM   2492  NE2 GLN A 155      55.542  16.757  18.481  1.00 53.21           N  
ATOM   2493  H   GLN A 155      49.970  14.345  17.434  1.00 -1.00           H  
ATOM   2494  HA  GLN A 155      52.389  13.059  16.488  1.00 -1.00           H  
ATOM   2495  HB2 GLN A 155      52.048  15.538  16.711  1.00 -1.00           H  
ATOM   2496  HB3 GLN A 155      51.958  15.367  18.441  1.00 -1.00           H  
ATOM   2497  HG2 GLN A 155      54.359  14.470  18.417  1.00 -1.00           H  
ATOM   2498  HG3 GLN A 155      54.411  14.810  16.700  1.00 -1.00           H  
ATOM   2499 HE21 GLN A 155      55.834  17.696  18.705  1.00 -1.00           H  
ATOM   2500 HE22 GLN A 155      56.164  15.984  18.660  1.00 -1.00           H  
ATOM   2501  N   LYS A 156      51.568  12.727  19.698  1.00 54.25           N  
ATOM   2502  CA  LYS A 156      51.736  11.886  20.881  1.00 56.91           C  
ATOM   2503  C   LYS A 156      51.413  10.420  20.544  1.00 54.17           C  
ATOM   2504  O   LYS A 156      52.185   9.530  20.888  1.00 54.22           O  
ATOM   2505  CB  LYS A 156      50.819  12.389  22.019  1.00 58.43           C  
ATOM   2506  CG  LYS A 156      51.079  11.680  23.366  1.00 70.84           C  
ATOM   2507  CD  LYS A 156      49.990  11.951  24.414  1.00 76.98           C  
ATOM   2508  CE  LYS A 156      50.160  11.113  25.694  1.00 80.92           C  
ATOM   2509  NZ  LYS A 156      49.901   9.682  25.462  1.00 72.94           N1+
ATOM   2510  H   LYS A 156      50.827  13.425  19.712  1.00 -1.00           H  
ATOM   2511  HA  LYS A 156      52.777  11.951  21.203  1.00 -1.00           H  
ATOM   2512  HB2 LYS A 156      50.954  13.463  22.155  1.00 -1.00           H  
ATOM   2513  HB3 LYS A 156      49.775  12.256  21.728  1.00 -1.00           H  
ATOM   2514  HG2 LYS A 156      51.141  10.605  23.208  1.00 -1.00           H  
ATOM   2515  HG3 LYS A 156      52.054  11.976  23.754  1.00 -1.00           H  
ATOM   2516  HD2 LYS A 156      50.008  13.010  24.675  1.00 -1.00           H  
ATOM   2517  HD3 LYS A 156      49.004  11.765  23.985  1.00 -1.00           H  
ATOM   2518  HE2 LYS A 156      51.158  11.238  26.114  1.00 -1.00           H  
ATOM   2519  HE3 LYS A 156      49.454  11.464  26.447  1.00 -1.00           H  
ATOM   2520  HZ1 LYS A 156      49.825   9.179  26.328  1.00 -1.00           H  
ATOM   2521  HZ2 LYS A 156      49.065   9.549  24.911  1.00 -1.00           H  
ATOM   2522  HZ3 LYS A 156      50.650   9.233  24.913  1.00 -1.00           H  
ATOM   2523  N   PHE A 157      50.304  10.179  19.834  1.00 53.69           N  
ATOM   2524  CA  PHE A 157      49.851   8.854  19.410  1.00 53.40           C  
ATOM   2525  C   PHE A 157      50.898   8.177  18.503  1.00 56.74           C  
ATOM   2526  O   PHE A 157      51.299   7.048  18.781  1.00 58.66           O  
ATOM   2527  CB  PHE A 157      48.476   9.020  18.732  1.00 50.12           C  
ATOM   2528  CG  PHE A 157      47.574   7.814  18.514  1.00 50.56           C  
ATOM   2529  CD1 PHE A 157      47.987   6.477  18.718  1.00 54.27           C  
ATOM   2530  CD2 PHE A 157      46.261   8.065  18.075  1.00 51.38           C  
ATOM   2531  CE1 PHE A 157      47.108   5.413  18.439  1.00 46.86           C  
ATOM   2532  CE2 PHE A 157      45.387   7.006  17.780  1.00 50.12           C  
ATOM   2533  CZ  PHE A 157      45.811   5.677  17.959  1.00 51.97           C  
ATOM   2534  H   PHE A 157      49.710  10.972  19.613  1.00 -1.00           H  
ATOM   2535  HA  PHE A 157      49.734   8.246  20.307  1.00 -1.00           H  
ATOM   2536  HB2 PHE A 157      47.885   9.706  19.339  1.00 -1.00           H  
ATOM   2537  HB3 PHE A 157      48.603   9.511  17.767  1.00 -1.00           H  
ATOM   2538  HD1 PHE A 157      48.973   6.240  19.085  1.00 -1.00           H  
ATOM   2539  HD2 PHE A 157      45.936   9.084  17.933  1.00 -1.00           H  
ATOM   2540  HE1 PHE A 157      47.438   4.394  18.581  1.00 -1.00           H  
ATOM   2541  HE2 PHE A 157      44.400   7.218  17.402  1.00 -1.00           H  
ATOM   2542  HZ  PHE A 157      45.142   4.864  17.722  1.00 -1.00           H  
ATOM   2543  N   VAL A 158      51.416   8.890  17.490  1.00 57.30           N  
ATOM   2544  CA  VAL A 158      52.530   8.463  16.640  1.00 55.05           C  
ATOM   2545  C   VAL A 158      53.813   8.185  17.451  1.00 55.15           C  
ATOM   2546  O   VAL A 158      54.480   7.184  17.194  1.00 56.28           O  
ATOM   2547  CB  VAL A 158      52.733   9.497  15.492  1.00 53.74           C  
ATOM   2548  CG1 VAL A 158      54.101   9.422  14.785  1.00 57.32           C  
ATOM   2549  CG2 VAL A 158      51.610   9.362  14.446  1.00 46.25           C  
ATOM   2550  H   VAL A 158      51.030   9.814  17.308  1.00 -1.00           H  
ATOM   2551  HA  VAL A 158      52.246   7.509  16.190  1.00 -1.00           H  
ATOM   2552  HB  VAL A 158      52.669  10.498  15.921  1.00 -1.00           H  
ATOM   2553 HG11 VAL A 158      54.119  10.038  13.885  1.00 -1.00           H  
ATOM   2554 HG12 VAL A 158      54.903   9.779  15.433  1.00 -1.00           H  
ATOM   2555 HG13 VAL A 158      54.332   8.396  14.505  1.00 -1.00           H  
ATOM   2556 HG21 VAL A 158      51.677  10.140  13.687  1.00 -1.00           H  
ATOM   2557 HG22 VAL A 158      51.655   8.398  13.939  1.00 -1.00           H  
ATOM   2558 HG23 VAL A 158      50.621   9.436  14.898  1.00 -1.00           H  
ATOM   2559  N   ALA A 159      54.160   9.031  18.431  1.00 55.28           N  
ATOM   2560  CA  ALA A 159      55.331   8.850  19.291  1.00 54.43           C  
ATOM   2561  C   ALA A 159      55.193   7.608  20.188  1.00 53.85           C  
ATOM   2562  O   ALA A 159      56.120   6.802  20.268  1.00 52.23           O  
ATOM   2563  CB  ALA A 159      55.538  10.101  20.157  1.00 53.10           C  
ATOM   2564  H   ALA A 159      53.584   9.854  18.583  1.00 -1.00           H  
ATOM   2565  HA  ALA A 159      56.208   8.715  18.655  1.00 -1.00           H  
ATOM   2566  HB1 ALA A 159      56.425   9.998  20.784  1.00 -1.00           H  
ATOM   2567  HB2 ALA A 159      55.677  10.988  19.539  1.00 -1.00           H  
ATOM   2568  HB3 ALA A 159      54.692  10.286  20.819  1.00 -1.00           H  
ATOM   2569  N   ASP A 160      54.022   7.420  20.811  1.00 54.54           N  
ATOM   2570  CA  ASP A 160      53.708   6.276  21.674  1.00 55.48           C  
ATOM   2571  C   ASP A 160      53.626   4.974  20.862  1.00 55.11           C  
ATOM   2572  O   ASP A 160      54.127   3.946  21.313  1.00 54.05           O  
ATOM   2573  CB  ASP A 160      52.383   6.494  22.451  1.00 58.64           C  
ATOM   2574  CG  ASP A 160      52.449   7.552  23.553  1.00 59.53           C  
ATOM   2575  OD1 ASP A 160      53.544   7.776  24.103  1.00 51.67           O  
ATOM   2576  OD2 ASP A 160      51.374   8.104  23.894  1.00 62.03           O1-
ATOM   2577  H   ASP A 160      53.324   8.159  20.736  1.00 -1.00           H  
ATOM   2578  HA  ASP A 160      54.523   6.154  22.391  1.00 -1.00           H  
ATOM   2579  HB2 ASP A 160      51.578   6.749  21.760  1.00 -1.00           H  
ATOM   2580  HB3 ASP A 160      52.094   5.568  22.945  1.00 -1.00           H  
ATOM   2581  N   LEU A 161      53.081   5.012  19.636  1.00 52.81           N  
ATOM   2582  CA  LEU A 161      53.097   3.897  18.684  1.00 56.01           C  
ATOM   2583  C   LEU A 161      54.527   3.532  18.254  1.00 56.38           C  
ATOM   2584  O   LEU A 161      54.894   2.359  18.263  1.00 56.51           O  
ATOM   2585  CB  LEU A 161      52.294   4.261  17.417  1.00 54.20           C  
ATOM   2586  CG  LEU A 161      50.784   3.984  17.484  1.00 57.98           C  
ATOM   2587  CD1 LEU A 161      50.056   4.746  16.372  1.00 49.10           C  
ATOM   2588  CD2 LEU A 161      50.491   2.480  17.358  1.00 55.49           C  
ATOM   2589  H   LEU A 161      52.644   5.881  19.336  1.00 -1.00           H  
ATOM   2590  HA  LEU A 161      52.664   3.019  19.165  1.00 -1.00           H  
ATOM   2591  HB2 LEU A 161      52.478   5.304  17.161  1.00 -1.00           H  
ATOM   2592  HB3 LEU A 161      52.684   3.698  16.572  1.00 -1.00           H  
ATOM   2593  HG  LEU A 161      50.402   4.346  18.438  1.00 -1.00           H  
ATOM   2594 HD11 LEU A 161      48.983   4.553  16.394  1.00 -1.00           H  
ATOM   2595 HD12 LEU A 161      50.194   5.823  16.474  1.00 -1.00           H  
ATOM   2596 HD13 LEU A 161      50.423   4.455  15.388  1.00 -1.00           H  
ATOM   2597 HD21 LEU A 161      49.420   2.291  17.334  1.00 -1.00           H  
ATOM   2598 HD22 LEU A 161      50.911   2.063  16.442  1.00 -1.00           H  
ATOM   2599 HD23 LEU A 161      50.905   1.921  18.195  1.00 -1.00           H  
ATOM   2600  N   ARG A 162      55.343   4.534  17.905  1.00 55.23           N  
ATOM   2601  CA  ARG A 162      56.726   4.363  17.463  1.00 57.63           C  
ATOM   2602  C   ARG A 162      57.628   3.845  18.601  1.00 58.03           C  
ATOM   2603  O   ARG A 162      58.623   3.180  18.327  1.00 58.60           O  
ATOM   2604  CB  ARG A 162      57.223   5.716  16.912  1.00 58.10           C  
ATOM   2605  CG  ARG A 162      58.586   5.688  16.194  1.00 60.80           C  
ATOM   2606  CD  ARG A 162      59.066   7.083  15.760  1.00 67.29           C  
ATOM   2607  NE  ARG A 162      58.080   7.771  14.904  1.00 64.47           N  
ATOM   2608  CZ  ARG A 162      58.222   8.160  13.629  1.00 59.48           C  
ATOM   2609  NH1 ARG A 162      59.324   7.873  12.938  1.00 50.37           N  
ATOM   2610  NH2 ARG A 162      57.239   8.841  13.042  1.00 53.64           N1+
ATOM   2611  H   ARG A 162      54.955   5.474  17.878  1.00 -1.00           H  
ATOM   2612  HA  ARG A 162      56.737   3.624  16.660  1.00 -1.00           H  
ATOM   2613  HB2 ARG A 162      56.487   6.068  16.190  1.00 -1.00           H  
ATOM   2614  HB3 ARG A 162      57.247   6.452  17.717  1.00 -1.00           H  
ATOM   2615  HG2 ARG A 162      59.347   5.261  16.848  1.00 -1.00           H  
ATOM   2616  HG3 ARG A 162      58.532   5.028  15.326  1.00 -1.00           H  
ATOM   2617  HD2 ARG A 162      59.232   7.701  16.643  1.00 -1.00           H  
ATOM   2618  HD3 ARG A 162      60.034   7.005  15.266  1.00 -1.00           H  
ATOM   2619  HE  ARG A 162      57.211   7.964  15.385  1.00 -1.00           H  
ATOM   2620 HH11 ARG A 162      59.459   8.175  11.986  1.00 -1.00           H  
ATOM   2621 HH12 ARG A 162      60.067   7.337  13.355  1.00 -1.00           H  
ATOM   2622 HH21 ARG A 162      57.261   9.099  12.063  1.00 -1.00           H  
ATOM   2623 HH22 ARG A 162      56.414   9.120  13.546  1.00 -1.00           H  
ATOM   2624  N   LYS A 163      57.264   4.105  19.866  1.00 56.56           N  
ATOM   2625  CA  LYS A 163      57.895   3.534  21.052  1.00 58.74           C  
ATOM   2626  C   LYS A 163      57.416   2.083  21.266  1.00 58.45           C  
ATOM   2627  O   LYS A 163      58.241   1.201  21.493  1.00 58.41           O  
ATOM   2628  CB  LYS A 163      57.519   4.399  22.279  1.00 59.50           C  
ATOM   2629  CG  LYS A 163      58.237   3.999  23.583  1.00 63.72           C  
ATOM   2630  CD  LYS A 163      57.835   4.881  24.774  1.00 72.09           C  
ATOM   2631  CE  LYS A 163      58.514   4.438  26.081  1.00 71.22           C  
ATOM   2632  NZ  LYS A 163      58.110   5.280  27.216  1.00 67.97           N1+
ATOM   2633  H   LYS A 163      56.480   4.733  20.000  1.00 -1.00           H  
ATOM   2634  HA  LYS A 163      58.979   3.538  20.923  1.00 -1.00           H  
ATOM   2635  HB2 LYS A 163      57.759   5.440  22.060  1.00 -1.00           H  
ATOM   2636  HB3 LYS A 163      56.442   4.373  22.441  1.00 -1.00           H  
ATOM   2637  HG2 LYS A 163      58.013   2.959  23.828  1.00 -1.00           H  
ATOM   2638  HG3 LYS A 163      59.316   4.052  23.434  1.00 -1.00           H  
ATOM   2639  HD2 LYS A 163      58.090   5.919  24.556  1.00 -1.00           H  
ATOM   2640  HD3 LYS A 163      56.751   4.847  24.895  1.00 -1.00           H  
ATOM   2641  HE2 LYS A 163      58.258   3.402  26.308  1.00 -1.00           H  
ATOM   2642  HE3 LYS A 163      59.599   4.483  25.979  1.00 -1.00           H  
ATOM   2643  HZ1 LYS A 163      58.565   4.962  28.054  1.00 -1.00           H  
ATOM   2644  HZ2 LYS A 163      58.370   6.236  27.048  1.00 -1.00           H  
ATOM   2645  HZ3 LYS A 163      57.115   5.228  27.347  1.00 -1.00           H  
ATOM   2646  N   GLU A 164      56.101   1.828  21.187  1.00 55.91           N  
ATOM   2647  CA  GLU A 164      55.481   0.516  21.412  1.00 57.79           C  
ATOM   2648  C   GLU A 164      55.932  -0.519  20.363  1.00 56.68           C  
ATOM   2649  O   GLU A 164      56.278  -1.649  20.699  1.00 55.43           O  
ATOM   2650  CB  GLU A 164      53.940   0.697  21.406  1.00 56.72           C  
ATOM   2651  CG  GLU A 164      53.079  -0.582  21.542  1.00 62.87           C  
ATOM   2652  CD  GLU A 164      53.069  -1.201  22.938  1.00 71.47           C  
ATOM   2653  OE1 GLU A 164      53.886  -0.791  23.786  1.00 72.25           O  
ATOM   2654  OE2 GLU A 164      52.223  -2.088  23.159  1.00 76.31           O1-
ATOM   2655  H   GLU A 164      55.468   2.610  21.044  1.00 -1.00           H  
ATOM   2656  HA  GLU A 164      55.801   0.157  22.392  1.00 -1.00           H  
ATOM   2657  HB2 GLU A 164      53.659   1.387  22.203  1.00 -1.00           H  
ATOM   2658  HB3 GLU A 164      53.646   1.191  20.481  1.00 -1.00           H  
ATOM   2659  HG2 GLU A 164      52.048  -0.334  21.296  1.00 -1.00           H  
ATOM   2660  HG3 GLU A 164      53.370  -1.348  20.825  1.00 -1.00           H  
ATOM   2661  N   PHE A 165      55.971  -0.108  19.092  1.00 56.64           N  
ATOM   2662  CA  PHE A 165      56.319  -0.934  17.938  1.00 54.88           C  
ATOM   2663  C   PHE A 165      57.738  -0.594  17.437  1.00 53.58           C  
ATOM   2664  O   PHE A 165      58.047  -0.764  16.254  1.00 54.36           O  
ATOM   2665  CB  PHE A 165      55.245  -0.731  16.842  1.00 53.71           C  
ATOM   2666  CG  PHE A 165      53.878  -1.277  17.231  1.00 54.30           C  
ATOM   2667  CD1 PHE A 165      53.570  -2.636  17.012  1.00 47.51           C  
ATOM   2668  CD2 PHE A 165      52.925  -0.445  17.857  1.00 55.69           C  
ATOM   2669  CE1 PHE A 165      52.335  -3.163  17.434  1.00 53.70           C  
ATOM   2670  CE2 PHE A 165      51.694  -0.974  18.291  1.00 52.25           C  
ATOM   2671  CZ  PHE A 165      51.401  -2.334  18.085  1.00 55.51           C  
ATOM   2672  H   PHE A 165      55.662   0.843  18.899  1.00 -1.00           H  
ATOM   2673  HA  PHE A 165      56.331  -1.990  18.212  1.00 -1.00           H  
ATOM   2674  HB2 PHE A 165      55.159   0.324  16.579  1.00 -1.00           H  
ATOM   2675  HB3 PHE A 165      55.546  -1.235  15.923  1.00 -1.00           H  
ATOM   2676  HD1 PHE A 165      54.284  -3.289  16.534  1.00 -1.00           H  
ATOM   2677  HD2 PHE A 165      53.142   0.596  18.037  1.00 -1.00           H  
ATOM   2678  HE1 PHE A 165      52.110  -4.207  17.272  1.00 -1.00           H  
ATOM   2679  HE2 PHE A 165      50.980  -0.343  18.799  1.00 -1.00           H  
ATOM   2680  HZ  PHE A 165      50.463  -2.740  18.431  1.00 -1.00           H  
ATOM   2681  N   ALA A 166      58.618  -0.140  18.343  1.00 54.17           N  
ATOM   2682  CA  ALA A 166      60.013   0.216  18.089  1.00 53.09           C  
ATOM   2683  C   ALA A 166      60.816  -1.001  17.606  1.00 52.60           C  
ATOM   2684  O   ALA A 166      61.103  -1.912  18.383  1.00 50.92           O  
ATOM   2685  CB  ALA A 166      60.645   0.764  19.381  1.00 52.55           C  
ATOM   2686  H   ALA A 166      58.287  -0.043  19.294  1.00 -1.00           H  
ATOM   2687  HA  ALA A 166      60.037   0.999  17.328  1.00 -1.00           H  
ATOM   2688  HB1 ALA A 166      61.701   0.993  19.234  1.00 -1.00           H  
ATOM   2689  HB2 ALA A 166      60.163   1.684  19.703  1.00 -1.00           H  
ATOM   2690  HB3 ALA A 166      60.573   0.049  20.201  1.00 -1.00           H  
ATOM   2691  N   GLY A 167      61.152  -1.018  16.315  1.00 53.34           N  
ATOM   2692  CA  GLY A 167      61.979  -2.041  15.683  1.00 50.67           C  
ATOM   2693  C   GLY A 167      61.191  -2.930  14.718  1.00 53.15           C  
ATOM   2694  O   GLY A 167      61.791  -3.764  14.044  1.00 52.08           O  
ATOM   2695  H   GLY A 167      60.823  -0.258  15.737  1.00 -1.00           H  
ATOM   2696  HA2 GLY A 167      62.771  -1.544  15.121  1.00 -1.00           H  
ATOM   2697  HA3 GLY A 167      62.477  -2.678  16.416  1.00 -1.00           H  
ATOM   2698  N   LYS A 168      59.860  -2.776  14.641  1.00 53.74           N  
ATOM   2699  CA  LYS A 168      58.993  -3.627  13.821  1.00 55.17           C  
ATOM   2700  C   LYS A 168      59.047  -3.265  12.325  1.00 55.82           C  
ATOM   2701  O   LYS A 168      58.673  -4.087  11.492  1.00 55.13           O  
ATOM   2702  CB  LYS A 168      57.537  -3.486  14.318  1.00 52.98           C  
ATOM   2703  CG  LYS A 168      57.304  -4.016  15.751  1.00 53.98           C  
ATOM   2704  CD  LYS A 168      56.792  -5.464  15.843  1.00 62.07           C  
ATOM   2705  CE  LYS A 168      57.825  -6.542  15.482  1.00 69.04           C  
ATOM   2706  NZ  LYS A 168      57.304  -7.893  15.746  1.00 67.99           N1+
ATOM   2707  H   LYS A 168      59.418  -2.088  15.242  1.00 -1.00           H  
ATOM   2708  HA  LYS A 168      59.320  -4.663  13.912  1.00 -1.00           H  
ATOM   2709  HB2 LYS A 168      57.257  -2.432  14.280  1.00 -1.00           H  
ATOM   2710  HB3 LYS A 168      56.849  -3.982  13.630  1.00 -1.00           H  
ATOM   2711  HG2 LYS A 168      58.187  -3.881  16.377  1.00 -1.00           H  
ATOM   2712  HG3 LYS A 168      56.543  -3.386  16.206  1.00 -1.00           H  
ATOM   2713  HD2 LYS A 168      56.448  -5.630  16.866  1.00 -1.00           H  
ATOM   2714  HD3 LYS A 168      55.914  -5.573  15.210  1.00 -1.00           H  
ATOM   2715  HE2 LYS A 168      58.087  -6.481  14.426  1.00 -1.00           H  
ATOM   2716  HE3 LYS A 168      58.743  -6.399  16.055  1.00 -1.00           H  
ATOM   2717  HZ1 LYS A 168      57.997  -8.580  15.500  1.00 -1.00           H  
ATOM   2718  HZ2 LYS A 168      57.082  -7.994  16.722  1.00 -1.00           H  
ATOM   2719  HZ3 LYS A 168      56.475  -8.058  15.201  1.00 -1.00           H  
ATOM   2720  N   GLY A 169      59.513  -2.058  11.984  1.00 56.86           N  
ATOM   2721  CA  GLY A 169      59.815  -1.658  10.609  1.00 57.21           C  
ATOM   2722  C   GLY A 169      58.712  -0.791  10.003  1.00 57.54           C  
ATOM   2723  O   GLY A 169      58.446  -0.903   8.806  1.00 58.01           O  
ATOM   2724  H   GLY A 169      59.810  -1.452  12.732  1.00 -1.00           H  
ATOM   2725  HA2 GLY A 169      60.739  -1.079  10.606  1.00 -1.00           H  
ATOM   2726  HA3 GLY A 169      59.994  -2.522   9.966  1.00 -1.00           H  
ATOM   2727  N   LEU A 170      58.011  -0.009  10.833  1.00 57.46           N  
ATOM   2728  CA  LEU A 170      56.884   0.829  10.444  1.00 59.64           C  
ATOM   2729  C   LEU A 170      57.320   2.300  10.424  1.00 60.83           C  
ATOM   2730  O   LEU A 170      57.864   2.804  11.409  1.00 58.87           O  
ATOM   2731  CB  LEU A 170      55.768   0.675  11.503  1.00 59.19           C  
ATOM   2732  CG  LEU A 170      55.270  -0.769  11.730  1.00 59.70           C  
ATOM   2733  CD1 LEU A 170      54.329  -0.822  12.937  1.00 51.18           C  
ATOM   2734  CD2 LEU A 170      54.587  -1.358  10.486  1.00 58.69           C  
ATOM   2735  H   LEU A 170      58.331   0.083  11.782  1.00 -1.00           H  
ATOM   2736  HA  LEU A 170      56.502   0.549   9.463  1.00 -1.00           H  
ATOM   2737  HB2 LEU A 170      56.129   1.067  12.456  1.00 -1.00           H  
ATOM   2738  HB3 LEU A 170      54.923   1.312  11.231  1.00 -1.00           H  
ATOM   2739  HG  LEU A 170      56.123  -1.403  11.973  1.00 -1.00           H  
ATOM   2740 HD11 LEU A 170      54.058  -1.849  13.182  1.00 -1.00           H  
ATOM   2741 HD12 LEU A 170      54.795  -0.391  13.823  1.00 -1.00           H  
ATOM   2742 HD13 LEU A 170      53.411  -0.265  12.744  1.00 -1.00           H  
ATOM   2743 HD21 LEU A 170      54.228  -2.367  10.689  1.00 -1.00           H  
ATOM   2744 HD22 LEU A 170      53.733  -0.757  10.173  1.00 -1.00           H  
ATOM   2745 HD23 LEU A 170      55.277  -1.428   9.645  1.00 -1.00           H  
ATOM   2746  N   THR A 171      56.997   2.993   9.333  1.00 60.07           N  
ATOM   2747  CA  THR A 171      57.044   4.434   9.186  1.00 56.59           C  
ATOM   2748  C   THR A 171      55.623   4.938   9.509  1.00 59.42           C  
ATOM   2749  O   THR A 171      54.623   4.382   9.045  1.00 59.57           O  
ATOM   2750  CB  THR A 171      57.426   4.750   7.713  1.00 55.98           C  
ATOM   2751  OG1 THR A 171      58.822   4.567   7.549  1.00 51.48           O  
ATOM   2752  CG2 THR A 171      57.186   6.208   7.276  1.00 58.95           C  
ATOM   2753  H   THR A 171      56.490   2.508   8.595  1.00 -1.00           H  
ATOM   2754  HA  THR A 171      57.766   4.881   9.873  1.00 -1.00           H  
ATOM   2755  HB  THR A 171      56.895   4.086   7.028  1.00 -1.00           H  
ATOM   2756  HG1 THR A 171      59.103   3.706   7.915  1.00 -1.00           H  
ATOM   2757 HG21 THR A 171      57.563   6.378   6.267  1.00 -1.00           H  
ATOM   2758 HG22 THR A 171      56.125   6.457   7.261  1.00 -1.00           H  
ATOM   2759 HG23 THR A 171      57.687   6.913   7.940  1.00 -1.00           H  
ATOM   2760  N   PHE A 172      55.542   5.993  10.322  1.00 60.17           N  
ATOM   2761  CA  PHE A 172      54.316   6.670  10.719  1.00 61.92           C  
ATOM   2762  C   PHE A 172      54.406   8.085  10.137  1.00 64.82           C  
ATOM   2763  O   PHE A 172      55.412   8.765  10.360  1.00 66.11           O  
ATOM   2764  CB  PHE A 172      54.277   6.757  12.261  1.00 61.64           C  
ATOM   2765  CG  PHE A 172      54.305   5.428  12.996  1.00 62.10           C  
ATOM   2766  CD1 PHE A 172      53.101   4.819  13.401  1.00 62.48           C  
ATOM   2767  CD2 PHE A 172      55.534   4.791  13.274  1.00 60.90           C  
ATOM   2768  CE1 PHE A 172      53.121   3.559  14.027  1.00 62.77           C  
ATOM   2769  CE2 PHE A 172      55.555   3.540  13.919  1.00 61.07           C  
ATOM   2770  CZ  PHE A 172      54.347   2.919  14.290  1.00 60.94           C  
ATOM   2771  H   PHE A 172      56.400   6.422  10.631  1.00 -1.00           H  
ATOM   2772  HA  PHE A 172      53.426   6.157  10.352  1.00 -1.00           H  
ATOM   2773  HB2 PHE A 172      55.117   7.345  12.621  1.00 -1.00           H  
ATOM   2774  HB3 PHE A 172      53.381   7.301  12.562  1.00 -1.00           H  
ATOM   2775  HD1 PHE A 172      52.159   5.314  13.224  1.00 -1.00           H  
ATOM   2776  HD2 PHE A 172      56.468   5.244  12.975  1.00 -1.00           H  
ATOM   2777  HE1 PHE A 172      52.193   3.084  14.311  1.00 -1.00           H  
ATOM   2778  HE2 PHE A 172      56.499   3.050  14.109  1.00 -1.00           H  
ATOM   2779  HZ  PHE A 172      54.360   1.955  14.777  1.00 -1.00           H  
ATOM   2780  N   SER A 173      53.380   8.537   9.412  1.00 64.14           N  
ATOM   2781  CA  SER A 173      53.310   9.857   8.795  1.00 62.13           C  
ATOM   2782  C   SER A 173      51.941  10.468   9.113  1.00 60.91           C  
ATOM   2783  O   SER A 173      50.921   9.797   8.969  1.00 56.33           O  
ATOM   2784  CB  SER A 173      53.617   9.731   7.287  1.00 62.31           C  
ATOM   2785  OG  SER A 173      53.711  10.987   6.637  1.00 68.26           O  
ATOM   2786  H   SER A 173      52.591   7.914   9.235  1.00 -1.00           H  
ATOM   2787  HA  SER A 173      54.067  10.508   9.236  1.00 -1.00           H  
ATOM   2788  HB2 SER A 173      54.562   9.205   7.143  1.00 -1.00           H  
ATOM   2789  HB3 SER A 173      52.846   9.137   6.795  1.00 -1.00           H  
ATOM   2790  HG  SER A 173      52.843  11.368   6.576  1.00 -1.00           H  
ATOM   2791  N   ILE A 174      51.901  11.731   9.551  1.00 61.95           N  
ATOM   2792  CA  ILE A 174      50.675  12.458   9.870  1.00 62.47           C  
ATOM   2793  C   ILE A 174      50.176  13.084   8.553  1.00 64.61           C  
ATOM   2794  O   ILE A 174      50.762  14.043   8.054  1.00 66.08           O  
ATOM   2795  CB  ILE A 174      50.979  13.512  10.979  1.00 63.13           C  
ATOM   2796  CG1 ILE A 174      51.528  12.823  12.258  1.00 60.55           C  
ATOM   2797  CG2 ILE A 174      49.735  14.355  11.335  1.00 62.62           C  
ATOM   2798  CD1 ILE A 174      51.988  13.781  13.366  1.00 64.02           C  
ATOM   2799  H   ILE A 174      52.763  12.253   9.592  1.00 -1.00           H  
ATOM   2800  HA  ILE A 174      49.915  11.781  10.244  1.00 -1.00           H  
ATOM   2801  HB  ILE A 174      51.743  14.195  10.604  1.00 -1.00           H  
ATOM   2802 HG12 ILE A 174      50.774  12.147  12.665  1.00 -1.00           H  
ATOM   2803 HG13 ILE A 174      52.383  12.194  12.010  1.00 -1.00           H  
ATOM   2804 HG21 ILE A 174      49.964  15.130  12.065  1.00 -1.00           H  
ATOM   2805 HG22 ILE A 174      49.329  14.872  10.466  1.00 -1.00           H  
ATOM   2806 HG23 ILE A 174      48.945  13.732  11.754  1.00 -1.00           H  
ATOM   2807 HD11 ILE A 174      52.491  13.226  14.158  1.00 -1.00           H  
ATOM   2808 HD12 ILE A 174      52.693  14.521  12.986  1.00 -1.00           H  
ATOM   2809 HD13 ILE A 174      51.152  14.308  13.826  1.00 -1.00           H  
ATOM   2810  N   GLY A 175      49.125  12.493   7.977  1.00 64.52           N  
ATOM   2811  CA  GLY A 175      48.510  12.870   6.714  1.00 64.02           C  
ATOM   2812  C   GLY A 175      47.031  13.172   6.945  1.00 62.99           C  
ATOM   2813  O   GLY A 175      46.281  12.309   7.406  1.00 63.61           O  
ATOM   2814  H   GLY A 175      48.695  11.706   8.437  1.00 -1.00           H  
ATOM   2815  HA2 GLY A 175      49.013  13.717   6.244  1.00 -1.00           H  
ATOM   2816  HA3 GLY A 175      48.589  12.029   6.024  1.00 -1.00           H  
ATOM   2817  N   GLY A 176      46.616  14.406   6.650  1.00 60.76           N  
ATOM   2818  CA  GLY A 176      45.246  14.890   6.768  1.00 58.24           C  
ATOM   2819  C   GLY A 176      45.127  15.884   7.924  1.00 56.14           C  
ATOM   2820  O   GLY A 176      46.103  16.153   8.628  1.00 53.86           O  
ATOM   2821  H   GLY A 176      47.311  15.086   6.380  1.00 -1.00           H  
ATOM   2822  HA2 GLY A 176      44.974  15.391   5.839  1.00 -1.00           H  
ATOM   2823  HA3 GLY A 176      44.535  14.074   6.911  1.00 -1.00           H  
ATOM   2824  N   GLN A 177      43.916  16.396   8.159  1.00 55.77           N  
ATOM   2825  CA  GLN A 177      43.592  17.251   9.307  1.00 53.41           C  
ATOM   2826  C   GLN A 177      43.122  16.421  10.519  1.00 53.68           C  
ATOM   2827  O   GLN A 177      43.011  16.963  11.615  1.00 54.28           O  
ATOM   2828  CB  GLN A 177      42.431  18.182   8.899  1.00 52.05           C  
ATOM   2829  CG  GLN A 177      42.865  19.269   7.899  1.00 51.62           C  
ATOM   2830  CD  GLN A 177      41.720  20.215   7.545  1.00 52.21           C  
ATOM   2831  OE1 GLN A 177      40.615  19.781   7.236  1.00 56.51           O  
ATOM   2832  NE2 GLN A 177      41.962  21.517   7.577  1.00 48.53           N  
ATOM   2833  H   GLN A 177      43.167  16.174   7.522  1.00 -1.00           H  
ATOM   2834  HA  GLN A 177      44.453  17.847   9.615  1.00 -1.00           H  
ATOM   2835  HB2 GLN A 177      41.604  17.600   8.492  1.00 -1.00           H  
ATOM   2836  HB3 GLN A 177      42.033  18.682   9.785  1.00 -1.00           H  
ATOM   2837  HG2 GLN A 177      43.700  19.834   8.314  1.00 -1.00           H  
ATOM   2838  HG3 GLN A 177      43.226  18.815   6.976  1.00 -1.00           H  
ATOM   2839 HE21 GLN A 177      41.227  22.166   7.347  1.00 -1.00           H  
ATOM   2840 HE22 GLN A 177      42.870  21.855   7.855  1.00 -1.00           H  
ATOM   2841  N   ILE A 178      42.829  15.127  10.320  1.00 50.50           N  
ATOM   2842  CA  ILE A 178      42.162  14.246  11.282  1.00 50.57           C  
ATOM   2843  C   ILE A 178      42.865  12.896  11.466  1.00 50.82           C  
ATOM   2844  O   ILE A 178      42.350  12.046  12.194  1.00 53.53           O  
ATOM   2845  CB  ILE A 178      40.646  14.099  10.952  1.00 51.43           C  
ATOM   2846  CG1 ILE A 178      40.290  13.188   9.745  1.00 59.71           C  
ATOM   2847  CG2 ILE A 178      39.916  15.446  10.876  1.00 46.62           C  
ATOM   2848  CD1 ILE A 178      40.843  13.623   8.379  1.00 70.70           C  
ATOM   2849  H   ILE A 178      42.927  14.774   9.383  1.00 -1.00           H  
ATOM   2850  HA  ILE A 178      42.227  14.704  12.266  1.00 -1.00           H  
ATOM   2851  HB  ILE A 178      40.210  13.595  11.815  1.00 -1.00           H  
ATOM   2852 HG12 ILE A 178      40.611  12.164   9.941  1.00 -1.00           H  
ATOM   2853 HG13 ILE A 178      39.203  13.125   9.672  1.00 -1.00           H  
ATOM   2854 HG21 ILE A 178      38.841  15.302  10.771  1.00 -1.00           H  
ATOM   2855 HG22 ILE A 178      40.084  16.042  11.773  1.00 -1.00           H  
ATOM   2856 HG23 ILE A 178      40.261  16.023  10.024  1.00 -1.00           H  
ATOM   2857 HD11 ILE A 178      40.439  12.987   7.590  1.00 -1.00           H  
ATOM   2858 HD12 ILE A 178      40.573  14.651   8.139  1.00 -1.00           H  
ATOM   2859 HD13 ILE A 178      41.927  13.528   8.334  1.00 -1.00           H  
ATOM   2860  N   SER A 179      43.994  12.656  10.789  1.00 50.50           N  
ATOM   2861  CA  SER A 179      44.537  11.313  10.608  1.00 51.60           C  
ATOM   2862  C   SER A 179      46.063  11.231  10.545  1.00 52.39           C  
ATOM   2863  O   SER A 179      46.751  12.248  10.423  1.00 50.79           O  
ATOM   2864  CB  SER A 179      43.812  10.639   9.428  1.00 51.09           C  
ATOM   2865  OG  SER A 179      43.848  11.418   8.229  1.00 53.97           O  
ATOM   2866  H   SER A 179      44.393  13.393  10.232  1.00 -1.00           H  
ATOM   2867  HA  SER A 179      44.301  10.749  11.509  1.00 -1.00           H  
ATOM   2868  HB2 SER A 179      44.257   9.663   9.235  1.00 -1.00           H  
ATOM   2869  HB3 SER A 179      42.773  10.449   9.696  1.00 -1.00           H  
ATOM   2870  HG  SER A 179      44.763  11.643   8.018  1.00 -1.00           H  
ATOM   2871  N   PHE A 180      46.575  10.004  10.620  1.00 51.53           N  
ATOM   2872  CA  PHE A 180      47.940   9.600  10.330  1.00 49.92           C  
ATOM   2873  C   PHE A 180      47.911   8.217   9.674  1.00 49.84           C  
ATOM   2874  O   PHE A 180      46.968   7.454   9.891  1.00 48.78           O  
ATOM   2875  CB  PHE A 180      48.845   9.735  11.573  1.00 48.39           C  
ATOM   2876  CG  PHE A 180      48.491   8.849  12.746  1.00 51.71           C  
ATOM   2877  CD1 PHE A 180      49.006   7.539  12.826  1.00 53.61           C  
ATOM   2878  CD2 PHE A 180      47.651   9.341  13.764  1.00 48.54           C  
ATOM   2879  CE1 PHE A 180      48.686   6.726  13.927  1.00 57.04           C  
ATOM   2880  CE2 PHE A 180      47.334   8.527  14.864  1.00 49.63           C  
ATOM   2881  CZ  PHE A 180      47.857   7.223  14.950  1.00 53.66           C  
ATOM   2882  H   PHE A 180      45.945   9.218  10.781  1.00 -1.00           H  
ATOM   2883  HA  PHE A 180      48.316  10.275   9.562  1.00 -1.00           H  
ATOM   2884  HB2 PHE A 180      49.879   9.522  11.302  1.00 -1.00           H  
ATOM   2885  HB3 PHE A 180      48.840  10.768  11.920  1.00 -1.00           H  
ATOM   2886  HD1 PHE A 180      49.641   7.149  12.043  1.00 -1.00           H  
ATOM   2887  HD2 PHE A 180      47.247  10.339  13.702  1.00 -1.00           H  
ATOM   2888  HE1 PHE A 180      49.065   5.717  13.977  1.00 -1.00           H  
ATOM   2889  HE2 PHE A 180      46.685   8.905  15.636  1.00 -1.00           H  
ATOM   2890  HZ  PHE A 180      47.611   6.596  15.794  1.00 -1.00           H  
ATOM   2891  N   ASP A 181      48.922   7.918   8.859  1.00 52.48           N  
ATOM   2892  CA  ASP A 181      49.069   6.707   8.058  1.00 54.98           C  
ATOM   2893  C   ASP A 181      50.302   5.965   8.571  1.00 54.55           C  
ATOM   2894  O   ASP A 181      51.384   6.552   8.672  1.00 51.76           O  
ATOM   2895  CB  ASP A 181      49.232   7.042   6.554  1.00 55.28           C  
ATOM   2896  CG  ASP A 181      48.085   7.865   5.978  1.00 59.83           C  
ATOM   2897  OD1 ASP A 181      47.035   7.272   5.637  1.00 58.99           O  
ATOM   2898  OD2 ASP A 181      48.222   9.102   5.922  1.00 57.90           O1-
ATOM   2899  H   ASP A 181      49.679   8.596   8.770  1.00 -1.00           H  
ATOM   2900  HA  ASP A 181      48.197   6.067   8.168  1.00 -1.00           H  
ATOM   2901  HB2 ASP A 181      50.160   7.591   6.385  1.00 -1.00           H  
ATOM   2902  HB3 ASP A 181      49.314   6.123   5.973  1.00 -1.00           H  
ATOM   2903  N   VAL A 182      50.126   4.688   8.915  1.00 54.90           N  
ATOM   2904  CA  VAL A 182      51.163   3.755   9.338  1.00 55.26           C  
ATOM   2905  C   VAL A 182      51.409   2.821   8.142  1.00 54.59           C  
ATOM   2906  O   VAL A 182      50.458   2.225   7.629  1.00 55.65           O  
ATOM   2907  CB  VAL A 182      50.637   2.922  10.546  1.00 55.20           C  
ATOM   2908  CG1 VAL A 182      51.751   2.054  11.164  1.00 54.58           C  
ATOM   2909  CG2 VAL A 182      49.965   3.794  11.627  1.00 49.87           C  
ATOM   2910  H   VAL A 182      49.194   4.288   8.810  1.00 -1.00           H  
ATOM   2911  HA  VAL A 182      52.075   4.285   9.615  1.00 -1.00           H  
ATOM   2912  HB  VAL A 182      49.864   2.237  10.194  1.00 -1.00           H  
ATOM   2913 HG11 VAL A 182      51.399   1.521  12.047  1.00 -1.00           H  
ATOM   2914 HG12 VAL A 182      52.112   1.301  10.462  1.00 -1.00           H  
ATOM   2915 HG13 VAL A 182      52.608   2.659  11.457  1.00 -1.00           H  
ATOM   2916 HG21 VAL A 182      49.741   3.221  12.527  1.00 -1.00           H  
ATOM   2917 HG22 VAL A 182      50.597   4.633  11.905  1.00 -1.00           H  
ATOM   2918 HG23 VAL A 182      49.019   4.207  11.274  1.00 -1.00           H  
ATOM   2919  N   PHE A 183      52.663   2.678   7.703  1.00 51.15           N  
ATOM   2920  CA  PHE A 183      53.076   1.819   6.591  1.00 51.65           C  
ATOM   2921  C   PHE A 183      54.480   1.242   6.828  1.00 48.65           C  
ATOM   2922  O   PHE A 183      55.280   1.905   7.487  1.00 50.27           O  
ATOM   2923  CB  PHE A 183      52.910   2.537   5.237  1.00 49.44           C  
ATOM   2924  CG  PHE A 183      53.651   3.852   5.049  1.00 57.65           C  
ATOM   2925  CD1 PHE A 183      54.907   3.880   4.408  1.00 49.98           C  
ATOM   2926  CD2 PHE A 183      53.060   5.060   5.475  1.00 50.33           C  
ATOM   2927  CE1 PHE A 183      55.562   5.106   4.182  1.00 54.86           C  
ATOM   2928  CE2 PHE A 183      53.715   6.286   5.252  1.00 57.60           C  
ATOM   2929  CZ  PHE A 183      54.963   6.310   4.600  1.00 55.75           C  
ATOM   2930  H   PHE A 183      53.410   3.209   8.153  1.00 -1.00           H  
ATOM   2931  HA  PHE A 183      52.382   0.980   6.583  1.00 -1.00           H  
ATOM   2932  HB2 PHE A 183      53.202   1.863   4.431  1.00 -1.00           H  
ATOM   2933  HB3 PHE A 183      51.854   2.727   5.080  1.00 -1.00           H  
ATOM   2934  HD1 PHE A 183      55.373   2.965   4.076  1.00 -1.00           H  
ATOM   2935  HD2 PHE A 183      52.098   5.054   5.968  1.00 -1.00           H  
ATOM   2936  HE1 PHE A 183      56.521   5.121   3.683  1.00 -1.00           H  
ATOM   2937  HE2 PHE A 183      53.252   7.206   5.574  1.00 -1.00           H  
ATOM   2938  HZ  PHE A 183      55.464   7.251   4.424  1.00 -1.00           H  
ATOM   2939  N   PRO A 184      54.812   0.023   6.337  1.00 50.28           N  
ATOM   2940  CA  PRO A 184      56.175  -0.525   6.411  1.00 50.55           C  
ATOM   2941  C   PRO A 184      57.232   0.381   5.737  1.00 51.25           C  
ATOM   2942  O   PRO A 184      56.940   1.053   4.744  1.00 48.20           O  
ATOM   2943  CB  PRO A 184      56.117  -1.891   5.712  1.00 48.47           C  
ATOM   2944  CG  PRO A 184      54.644  -2.256   5.607  1.00 47.31           C  
ATOM   2945  CD  PRO A 184      53.874  -0.947   5.769  1.00 50.69           C  
ATOM   2946  HA  PRO A 184      56.405  -0.661   7.465  1.00 -1.00           H  
ATOM   2947  HB2 PRO A 184      56.547  -1.843   4.713  1.00 -1.00           H  
ATOM   2948  HB3 PRO A 184      56.685  -2.639   6.264  1.00 -1.00           H  
ATOM   2949  HG2 PRO A 184      54.401  -2.778   4.682  1.00 -1.00           H  
ATOM   2950  HG3 PRO A 184      54.377  -2.924   6.424  1.00 -1.00           H  
ATOM   2951  HD2 PRO A 184      53.518  -0.589   4.801  1.00 -1.00           H  
ATOM   2952  HD3 PRO A 184      53.014  -1.106   6.418  1.00 -1.00           H  
ATOM   2953  N   ASP A 185      58.461   0.386   6.264  1.00 53.30           N  
ATOM   2954  CA  ASP A 185      59.595   1.194   5.792  1.00 53.78           C  
ATOM   2955  C   ASP A 185      59.947   0.871   4.331  1.00 54.48           C  
ATOM   2956  O   ASP A 185      60.449  -0.213   4.037  1.00 53.04           O  
ATOM   2957  CB  ASP A 185      60.856   0.976   6.670  1.00 53.45           C  
ATOM   2958  CG  ASP A 185      60.750   1.448   8.113  1.00 57.42           C  
ATOM   2959  OD1 ASP A 185      59.923   2.343   8.381  1.00 67.28           O  
ATOM   2960  OD2 ASP A 185      61.512   0.914   8.946  1.00 68.73           O1-
ATOM   2961  H   ASP A 185      58.602  -0.143   7.123  1.00 -1.00           H  
ATOM   2962  HA  ASP A 185      59.304   2.245   5.856  1.00 -1.00           H  
ATOM   2963  HB2 ASP A 185      61.125  -0.081   6.677  1.00 -1.00           H  
ATOM   2964  HB3 ASP A 185      61.705   1.503   6.232  1.00 -1.00           H  
ATOM   2965  N   GLY A 186      59.667   1.808   3.418  1.00 51.06           N  
ATOM   2966  CA  GLY A 186      59.973   1.708   1.992  1.00 52.43           C  
ATOM   2967  C   GLY A 186      58.722   1.548   1.123  1.00 53.59           C  
ATOM   2968  O   GLY A 186      58.844   1.428  -0.094  1.00 52.70           O  
ATOM   2969  H   GLY A 186      59.224   2.659   3.732  1.00 -1.00           H  
ATOM   2970  HA2 GLY A 186      60.481   2.622   1.684  1.00 -1.00           H  
ATOM   2971  HA3 GLY A 186      60.657   0.887   1.776  1.00 -1.00           H  
ATOM   2972  N   TRP A 187      57.525   1.514   1.731  1.00 53.27           N  
ATOM   2973  CA  TRP A 187      56.239   1.319   1.047  1.00 52.99           C  
ATOM   2974  C   TRP A 187      55.598   2.647   0.596  1.00 53.14           C  
ATOM   2975  O   TRP A 187      54.438   2.693   0.181  1.00 54.72           O  
ATOM   2976  CB  TRP A 187      55.289   0.522   1.959  1.00 52.25           C  
ATOM   2977  CG  TRP A 187      55.573  -0.949   2.043  1.00 53.51           C  
ATOM   2978  CD1 TRP A 187      56.785  -1.556   2.083  1.00 44.64           C  
ATOM   2979  CD2 TRP A 187      54.598  -2.028   2.023  1.00 56.24           C  
ATOM   2980  NE1 TRP A 187      56.620  -2.926   2.070  1.00 48.27           N  
ATOM   2981  CE3 TRP A 187      53.189  -2.077   2.025  1.00 50.43           C  
ATOM   2982  CE2 TRP A 187      55.293  -3.270   1.962  1.00 55.70           C  
ATOM   2983  CZ3 TRP A 187      52.502  -3.301   1.923  1.00 50.78           C  
ATOM   2984  CZ2 TRP A 187      54.623  -4.493   1.831  1.00 53.27           C  
ATOM   2985  CH2 TRP A 187      53.219  -4.508   1.824  1.00 46.47           C  
ATOM   2986  H   TRP A 187      57.507   1.543   2.745  1.00 -1.00           H  
ATOM   2987  HA  TRP A 187      56.385   0.737   0.137  1.00 -1.00           H  
ATOM   2988  HB2 TRP A 187      55.225   0.944   2.959  1.00 -1.00           H  
ATOM   2989  HB3 TRP A 187      54.276   0.593   1.561  1.00 -1.00           H  
ATOM   2990  HD1 TRP A 187      57.736  -1.045   2.113  1.00 -1.00           H  
ATOM   2991  HE1 TRP A 187      57.387  -3.584   2.150  1.00 -1.00           H  
ATOM   2992  HE3 TRP A 187      52.643  -1.148   2.087  1.00 -1.00           H  
ATOM   2993  HZ3 TRP A 187      51.424  -3.309   1.897  1.00 -1.00           H  
ATOM   2994  HZ2 TRP A 187      55.181  -5.410   1.744  1.00 -1.00           H  
ATOM   2995  HH2 TRP A 187      52.698  -5.448   1.736  1.00 -1.00           H  
ATOM   2996  N   ASP A 188      56.399   3.717   0.594  1.00 49.15           N  
ATOM   2997  CA  ASP A 188      56.241   4.932  -0.204  1.00 49.56           C  
ATOM   2998  C   ASP A 188      56.575   4.609  -1.681  1.00 48.01           C  
ATOM   2999  O   ASP A 188      56.835   3.461  -2.053  1.00 48.87           O  
ATOM   3000  CB  ASP A 188      57.217   6.010   0.334  1.00 50.25           C  
ATOM   3001  CG  ASP A 188      58.682   5.591   0.317  1.00 48.11           C  
ATOM   3002  OD1 ASP A 188      59.138   5.034   1.338  1.00 51.46           O  
ATOM   3003  OD2 ASP A 188      59.367   5.786  -0.709  1.00 55.68           O1-
ATOM   3004  H   ASP A 188      57.339   3.552   0.933  1.00 -1.00           H  
ATOM   3005  HA  ASP A 188      55.214   5.292  -0.134  1.00 -1.00           H  
ATOM   3006  HB2 ASP A 188      57.118   6.940  -0.228  1.00 -1.00           H  
ATOM   3007  HB3 ASP A 188      56.948   6.264   1.359  1.00 -1.00           H  
ATOM   3008  N   LYS A 189      56.558   5.629  -2.546  1.00 45.82           N  
ATOM   3009  CA  LYS A 189      56.757   5.517  -3.992  1.00 46.86           C  
ATOM   3010  C   LYS A 189      58.097   4.897  -4.432  1.00 48.66           C  
ATOM   3011  O   LYS A 189      58.193   4.444  -5.572  1.00 49.05           O  
ATOM   3012  CB  LYS A 189      56.553   6.895  -4.643  1.00 46.20           C  
ATOM   3013  CG  LYS A 189      55.086   7.338  -4.667  1.00 44.03           C  
ATOM   3014  CD  LYS A 189      54.916   8.715  -5.316  1.00 47.90           C  
ATOM   3015  CE  LYS A 189      53.458   9.180  -5.281  1.00 59.39           C  
ATOM   3016  NZ  LYS A 189      53.330  10.562  -5.751  1.00 65.72           N1+
ATOM   3017  H   LYS A 189      56.401   6.553  -2.172  1.00 -1.00           H  
ATOM   3018  HA  LYS A 189      55.989   4.844  -4.377  1.00 -1.00           H  
ATOM   3019  HB2 LYS A 189      57.161   7.640  -4.127  1.00 -1.00           H  
ATOM   3020  HB3 LYS A 189      56.906   6.866  -5.675  1.00 -1.00           H  
ATOM   3021  HG2 LYS A 189      54.486   6.601  -5.203  1.00 -1.00           H  
ATOM   3022  HG3 LYS A 189      54.697   7.366  -3.648  1.00 -1.00           H  
ATOM   3023  HD2 LYS A 189      55.545   9.433  -4.785  1.00 -1.00           H  
ATOM   3024  HD3 LYS A 189      55.273   8.689  -6.348  1.00 -1.00           H  
ATOM   3025  HE2 LYS A 189      52.828   8.530  -5.890  1.00 -1.00           H  
ATOM   3026  HE3 LYS A 189      53.079   9.133  -4.258  1.00 -1.00           H  
ATOM   3027  HZ1 LYS A 189      52.398  10.899  -5.604  1.00 -1.00           H  
ATOM   3028  HZ2 LYS A 189      53.984  11.160  -5.250  1.00 -1.00           H  
ATOM   3029  HZ3 LYS A 189      53.509  10.648  -6.772  1.00 -1.00           H  
ATOM   3030  N   ARG A 190      59.108   4.793  -3.553  1.00 47.52           N  
ATOM   3031  CA  ARG A 190      60.333   4.035  -3.827  1.00 45.29           C  
ATOM   3032  C   ARG A 190      60.085   2.521  -3.968  1.00 45.97           C  
ATOM   3033  O   ARG A 190      60.962   1.820  -4.478  1.00 44.90           O  
ATOM   3034  CB  ARG A 190      61.361   4.240  -2.701  1.00 43.84           C  
ATOM   3035  CG  ARG A 190      61.894   5.677  -2.601  1.00 47.53           C  
ATOM   3036  CD  ARG A 190      62.766   5.891  -1.359  1.00 46.63           C  
ATOM   3037  NE  ARG A 190      61.964   5.753  -0.141  1.00 44.84           N  
ATOM   3038  CZ  ARG A 190      62.408   5.689   1.118  1.00 54.78           C  
ATOM   3039  NH1 ARG A 190      63.706   5.827   1.394  1.00 51.25           N  
ATOM   3040  NH2 ARG A 190      61.541   5.476   2.099  1.00 51.33           N1+
ATOM   3041  H   ARG A 190      58.979   5.148  -2.604  1.00 -1.00           H  
ATOM   3042  HA  ARG A 190      60.753   4.390  -4.769  1.00 -1.00           H  
ATOM   3043  HB2 ARG A 190      60.909   3.934  -1.756  1.00 -1.00           H  
ATOM   3044  HB3 ARG A 190      62.212   3.573  -2.846  1.00 -1.00           H  
ATOM   3045  HG2 ARG A 190      62.471   5.911  -3.494  1.00 -1.00           H  
ATOM   3046  HG3 ARG A 190      61.063   6.380  -2.582  1.00 -1.00           H  
ATOM   3047  HD2 ARG A 190      63.582   5.168  -1.345  1.00 -1.00           H  
ATOM   3048  HD3 ARG A 190      63.219   6.882  -1.368  1.00 -1.00           H  
ATOM   3049  HE  ARG A 190      60.927   5.723  -0.317  1.00 -1.00           H  
ATOM   3050 HH11 ARG A 190      64.061   5.777   2.336  1.00 -1.00           H  
ATOM   3051 HH12 ARG A 190      64.370   6.015   0.662  1.00 -1.00           H  
ATOM   3052 HH21 ARG A 190      61.784   5.431   3.074  1.00 -1.00           H  
ATOM   3053 HH22 ARG A 190      60.529   5.304   1.843  1.00 -1.00           H  
ATOM   3054  N   TYR A 191      58.916   2.010  -3.542  1.00 46.76           N  
ATOM   3055  CA  TYR A 191      58.545   0.603  -3.636  1.00 48.51           C  
ATOM   3056  C   TYR A 191      58.580   0.080  -5.082  1.00 46.89           C  
ATOM   3057  O   TYR A 191      59.111  -1.008  -5.306  1.00 48.43           O  
ATOM   3058  CB  TYR A 191      57.172   0.325  -2.984  1.00 51.44           C  
ATOM   3059  CG  TYR A 191      56.914  -1.161  -2.770  1.00 51.03           C  
ATOM   3060  CD1 TYR A 191      57.278  -1.771  -1.553  1.00 52.02           C  
ATOM   3061  CD2 TYR A 191      56.388  -1.955  -3.812  1.00 46.35           C  
ATOM   3062  CE1 TYR A 191      57.166  -3.166  -1.399  1.00 54.79           C  
ATOM   3063  CE2 TYR A 191      56.284  -3.351  -3.663  1.00 58.83           C  
ATOM   3064  CZ  TYR A 191      56.688  -3.959  -2.460  1.00 60.58           C  
ATOM   3065  OH  TYR A 191      56.626  -5.314  -2.326  1.00 64.64           O  
ATOM   3066  H   TYR A 191      58.267   2.634  -3.066  1.00 -1.00           H  
ATOM   3067  HA  TYR A 191      59.297   0.060  -3.065  1.00 -1.00           H  
ATOM   3068  HB2 TYR A 191      57.119   0.823  -2.018  1.00 -1.00           H  
ATOM   3069  HB3 TYR A 191      56.364   0.753  -3.578  1.00 -1.00           H  
ATOM   3070  HD1 TYR A 191      57.673  -1.178  -0.740  1.00 -1.00           H  
ATOM   3071  HD2 TYR A 191      56.106  -1.501  -4.749  1.00 -1.00           H  
ATOM   3072  HE1 TYR A 191      57.464  -3.615  -0.464  1.00 -1.00           H  
ATOM   3073  HE2 TYR A 191      55.903  -3.952  -4.476  1.00 -1.00           H  
ATOM   3074  HH  TYR A 191      57.083  -5.600  -1.549  1.00 -1.00           H  
ATOM   3075  N   CYS A 192      58.057   0.850  -6.050  1.00 45.79           N  
ATOM   3076  CA  CYS A 192      57.902   0.448  -7.453  1.00 43.81           C  
ATOM   3077  C   CYS A 192      59.217   0.092  -8.172  1.00 47.04           C  
ATOM   3078  O   CYS A 192      59.221  -0.681  -9.130  1.00 47.07           O  
ATOM   3079  CB  CYS A 192      57.144   1.537  -8.247  1.00 43.34           C  
ATOM   3080  SG  CYS A 192      58.030   3.124  -8.402  1.00 43.24           S  
ATOM   3081  H   CYS A 192      57.645   1.733  -5.771  1.00 -1.00           H  
ATOM   3082  HA  CYS A 192      57.290  -0.453  -7.447  1.00 -1.00           H  
ATOM   3083  HB2 CYS A 192      56.974   1.165  -9.255  1.00 -1.00           H  
ATOM   3084  HB3 CYS A 192      56.160   1.727  -7.825  1.00 -1.00           H  
ATOM   3085  HG  CYS A 192      57.977   3.498  -7.111  1.00 -1.00           H  
ATOM   3086  N   LEU A 193      60.335   0.654  -7.700  1.00 45.56           N  
ATOM   3087  CA  LEU A 193      61.632   0.661  -8.364  1.00 47.49           C  
ATOM   3088  C   LEU A 193      62.268  -0.737  -8.448  1.00 49.73           C  
ATOM   3089  O   LEU A 193      62.999  -1.021  -9.398  1.00 50.00           O  
ATOM   3090  CB  LEU A 193      62.552   1.645  -7.610  1.00 46.86           C  
ATOM   3091  CG  LEU A 193      61.993   3.086  -7.493  1.00 43.90           C  
ATOM   3092  CD1 LEU A 193      62.909   3.977  -6.650  1.00 38.87           C  
ATOM   3093  CD2 LEU A 193      61.745   3.723  -8.862  1.00 48.79           C  
ATOM   3094  H   LEU A 193      60.236   1.234  -6.877  1.00 -1.00           H  
ATOM   3095  HA  LEU A 193      61.486   1.003  -9.388  1.00 -1.00           H  
ATOM   3096  HB2 LEU A 193      62.722   1.258  -6.606  1.00 -1.00           H  
ATOM   3097  HB3 LEU A 193      63.532   1.668  -8.092  1.00 -1.00           H  
ATOM   3098  HG  LEU A 193      61.033   3.058  -6.977  1.00 -1.00           H  
ATOM   3099 HD11 LEU A 193      62.535   5.000  -6.598  1.00 -1.00           H  
ATOM   3100 HD12 LEU A 193      62.971   3.605  -5.629  1.00 -1.00           H  
ATOM   3101 HD13 LEU A 193      63.915   4.007  -7.067  1.00 -1.00           H  
ATOM   3102 HD21 LEU A 193      61.379   4.744  -8.757  1.00 -1.00           H  
ATOM   3103 HD22 LEU A 193      62.649   3.738  -9.471  1.00 -1.00           H  
ATOM   3104 HD23 LEU A 193      60.978   3.176  -9.408  1.00 -1.00           H  
ATOM   3105  N   ARG A 194      61.899  -1.645  -7.530  1.00 50.12           N  
ATOM   3106  CA  ARG A 194      62.327  -3.047  -7.504  1.00 51.62           C  
ATOM   3107  C   ARG A 194      61.907  -3.812  -8.773  1.00 49.76           C  
ATOM   3108  O   ARG A 194      62.601  -4.729  -9.214  1.00 52.00           O  
ATOM   3109  CB  ARG A 194      61.759  -3.729  -6.239  1.00 52.96           C  
ATOM   3110  CG  ARG A 194      60.230  -3.982  -6.235  1.00 56.74           C  
ATOM   3111  CD  ARG A 194      59.688  -4.366  -4.852  1.00 55.06           C  
ATOM   3112  NE  ARG A 194      59.895  -3.265  -3.898  1.00 53.83           N  
ATOM   3113  CZ  ARG A 194      60.315  -3.351  -2.629  1.00 59.02           C  
ATOM   3114  NH1 ARG A 194      60.533  -4.535  -2.057  1.00 54.06           N  
ATOM   3115  NH2 ARG A 194      60.541  -2.243  -1.927  1.00 54.03           N1+
ATOM   3116  H   ARG A 194      61.254  -1.329  -6.819  1.00 -1.00           H  
ATOM   3117  HA  ARG A 194      63.415  -3.063  -7.445  1.00 -1.00           H  
ATOM   3118  HB2 ARG A 194      62.265  -4.685  -6.097  1.00 -1.00           H  
ATOM   3119  HB3 ARG A 194      62.046  -3.126  -5.377  1.00 -1.00           H  
ATOM   3120  HG2 ARG A 194      59.692  -3.111  -6.608  1.00 -1.00           H  
ATOM   3121  HG3 ARG A 194      59.988  -4.786  -6.932  1.00 -1.00           H  
ATOM   3122  HD2 ARG A 194      58.620  -4.581  -4.914  1.00 -1.00           H  
ATOM   3123  HD3 ARG A 194      60.175  -5.279  -4.513  1.00 -1.00           H  
ATOM   3124  HE  ARG A 194      59.601  -2.365  -4.296  1.00 -1.00           H  
ATOM   3125 HH11 ARG A 194      60.854  -4.627  -1.106  1.00 -1.00           H  
ATOM   3126 HH12 ARG A 194      60.334  -5.386  -2.556  1.00 -1.00           H  
ATOM   3127 HH21 ARG A 194      60.831  -2.277  -0.961  1.00 -1.00           H  
ATOM   3128 HH22 ARG A 194      60.406  -1.328  -2.326  1.00 -1.00           H  
ATOM   3129  N   HIE A 195      60.785  -3.404  -9.378  1.00 49.02           N  
ATOM   3130  CA  HIE A 195      60.192  -4.036 -10.549  1.00 48.21           C  
ATOM   3131  C   HIE A 195      60.862  -3.567 -11.852  1.00 48.11           C  
ATOM   3132  O   HIE A 195      60.529  -4.108 -12.909  1.00 46.29           O  
ATOM   3133  CB  HIE A 195      58.701  -3.646 -10.634  1.00 48.05           C  
ATOM   3134  CG  HIE A 195      57.872  -3.906  -9.398  1.00 51.48           C  
ATOM   3135  ND1 HIE A 195      57.817  -5.149  -8.760  1.00 54.72           N  
ATOM   3136  CD2 HIE A 195      57.012  -3.044  -8.752  1.00 55.81           C  
ATOM   3137  CE1 HIE A 195      56.929  -5.000  -7.784  1.00 56.24           C  
ATOM   3138  NE2 HIE A 195      56.425  -3.768  -7.734  1.00 53.24           N  
ATOM   3139  H   HIE A 195      60.288  -2.612  -8.987  1.00 -1.00           H  
ATOM   3140  HA  HIE A 195      60.278  -5.121 -10.468  1.00 -1.00           H  
ATOM   3141  HB2 HIE A 195      58.607  -2.587 -10.877  1.00 -1.00           H  
ATOM   3142  HB3 HIE A 195      58.229  -4.182 -11.458  1.00 -1.00           H  
ATOM   3143  HD2 HIE A 195      56.752  -2.017  -8.957  1.00 -1.00           H  
ATOM   3144  HE1 HIE A 195      56.630  -5.798  -7.118  1.00 -1.00           H  
ATOM   3145  HE2 HIE A 195      55.651  -3.452  -7.138  1.00  0.00           H  
ATOM   3146  N   VAL A 196      61.773  -2.579 -11.790  1.00 47.59           N  
ATOM   3147  CA  VAL A 196      62.384  -1.922 -12.947  1.00 49.80           C  
ATOM   3148  C   VAL A 196      63.920  -1.953 -12.872  1.00 52.36           C  
ATOM   3149  O   VAL A 196      64.578  -2.204 -13.879  1.00 54.29           O  
ATOM   3150  CB  VAL A 196      61.775  -0.507 -13.192  1.00 51.13           C  
ATOM   3151  CG1 VAL A 196      60.262  -0.444 -12.938  1.00 42.64           C  
ATOM   3152  CG2 VAL A 196      62.464   0.652 -12.450  1.00 45.30           C  
ATOM   3153  H   VAL A 196      61.987  -2.201 -10.875  1.00 -1.00           H  
ATOM   3154  HA  VAL A 196      62.141  -2.506 -13.835  1.00 -1.00           H  
ATOM   3155  HB  VAL A 196      61.921  -0.318 -14.255  1.00 -1.00           H  
ATOM   3156 HG11 VAL A 196      59.831   0.483 -13.314  1.00 -1.00           H  
ATOM   3157 HG12 VAL A 196      59.758  -1.266 -13.439  1.00 -1.00           H  
ATOM   3158 HG13 VAL A 196      60.028  -0.502 -11.874  1.00 -1.00           H  
ATOM   3159 HG21 VAL A 196      61.935   1.594 -12.597  1.00 -1.00           H  
ATOM   3160 HG22 VAL A 196      62.511   0.476 -11.379  1.00 -1.00           H  
ATOM   3161 HG23 VAL A 196      63.479   0.800 -12.815  1.00 -1.00           H  
ATOM   3162  N   GLU A 197      64.520  -1.740 -11.688  1.00 52.49           N  
ATOM   3163  CA  GLU A 197      65.977  -1.694 -11.500  1.00 55.58           C  
ATOM   3164  C   GLU A 197      66.660  -3.045 -11.807  1.00 57.22           C  
ATOM   3165  O   GLU A 197      67.838  -3.084 -12.155  1.00 57.27           O  
ATOM   3166  CB  GLU A 197      66.277  -1.171 -10.076  1.00 55.04           C  
ATOM   3167  CG  GLU A 197      66.162  -2.181  -8.912  1.00 55.29           C  
ATOM   3168  CD  GLU A 197      66.323  -1.484  -7.568  1.00 51.57           C  
ATOM   3169  OE1 GLU A 197      67.341  -0.787  -7.377  1.00 45.87           O  
ATOM   3170  OE2 GLU A 197      65.403  -1.556  -6.728  1.00 55.83           O1-
ATOM   3171  H   GLU A 197      63.947  -1.515 -10.877  1.00 -1.00           H  
ATOM   3172  HA  GLU A 197      66.369  -0.967 -12.213  1.00 -1.00           H  
ATOM   3173  HB2 GLU A 197      67.299  -0.788 -10.075  1.00 -1.00           H  
ATOM   3174  HB3 GLU A 197      65.654  -0.299  -9.867  1.00 -1.00           H  
ATOM   3175  HG2 GLU A 197      65.194  -2.680  -8.939  1.00 -1.00           H  
ATOM   3176  HG3 GLU A 197      66.924  -2.957  -8.984  1.00 -1.00           H  
ATOM   3177  N   ASN A 198      65.893  -4.141 -11.753  1.00 58.44           N  
ATOM   3178  CA  ASN A 198      66.312  -5.493 -12.120  1.00 61.33           C  
ATOM   3179  C   ASN A 198      66.294  -5.740 -13.642  1.00 61.18           C  
ATOM   3180  O   ASN A 198      66.838  -6.751 -14.082  1.00 61.87           O  
ATOM   3181  CB  ASN A 198      65.360  -6.520 -11.456  1.00 63.07           C  
ATOM   3182  CG  ASN A 198      65.704  -6.773  -9.989  1.00 62.79           C  
ATOM   3183  OD1 ASN A 198      66.733  -7.370  -9.690  1.00 66.79           O  
ATOM   3184  ND2 ASN A 198      64.876  -6.330  -9.051  1.00 65.27           N  
ATOM   3185  H   ASN A 198      64.934  -3.995 -11.479  1.00 -1.00           H  
ATOM   3186  HA  ASN A 198      67.336  -5.666 -11.782  1.00 -1.00           H  
ATOM   3187  HB2 ASN A 198      64.317  -6.217 -11.564  1.00 -1.00           H  
ATOM   3188  HB3 ASN A 198      65.437  -7.490 -11.951  1.00 -1.00           H  
ATOM   3189 HD21 ASN A 198      65.108  -6.495  -8.084  1.00 -1.00           H  
ATOM   3190 HD22 ASN A 198      64.024  -5.811  -9.271  1.00 -1.00           H  
ATOM   3191  N   ASP A 199      65.696  -4.853 -14.455  1.00 61.30           N  
ATOM   3192  CA  ASP A 199      65.548  -5.056 -15.908  1.00 60.34           C  
ATOM   3193  C   ASP A 199      66.804  -4.631 -16.685  1.00 59.16           C  
ATOM   3194  O   ASP A 199      66.949  -5.009 -17.847  1.00 59.04           O  
ATOM   3195  CB  ASP A 199      64.354  -4.249 -16.482  1.00 60.80           C  
ATOM   3196  CG  ASP A 199      62.984  -4.743 -16.040  1.00 61.90           C  
ATOM   3197  OD1 ASP A 199      62.802  -5.961 -15.826  1.00 69.08           O  
ATOM   3198  OD2 ASP A 199      62.046  -3.926 -15.927  1.00 65.90           O1-
ATOM   3199  H   ASP A 199      65.286  -4.012 -14.061  1.00 -1.00           H  
ATOM   3200  HA  ASP A 199      65.385  -6.116 -16.116  1.00 -1.00           H  
ATOM   3201  HB2 ASP A 199      64.451  -3.193 -16.238  1.00 -1.00           H  
ATOM   3202  HB3 ASP A 199      64.353  -4.301 -17.571  1.00 -1.00           H  
ATOM   3203  N   GLY A 200      67.723  -3.875 -16.068  1.00 57.20           N  
ATOM   3204  CA  GLY A 200      69.053  -3.605 -16.620  1.00 55.40           C  
ATOM   3205  C   GLY A 200      69.257  -2.161 -17.086  1.00 54.82           C  
ATOM   3206  O   GLY A 200      70.232  -1.884 -17.783  1.00 55.71           O  
ATOM   3207  H   GLY A 200      67.544  -3.629 -15.105  1.00 -1.00           H  
ATOM   3208  HA2 GLY A 200      69.787  -3.809 -15.841  1.00 -1.00           H  
ATOM   3209  HA3 GLY A 200      69.299  -4.276 -17.445  1.00 -1.00           H  
ATOM   3210  N   TYR A 201      68.345  -1.246 -16.733  1.00 53.09           N  
ATOM   3211  CA  TYR A 201      68.388   0.173 -17.091  1.00 51.62           C  
ATOM   3212  C   TYR A 201      69.631   0.872 -16.519  1.00 48.58           C  
ATOM   3213  O   TYR A 201      69.987   0.661 -15.359  1.00 47.90           O  
ATOM   3214  CB  TYR A 201      67.114   0.863 -16.566  1.00 50.80           C  
ATOM   3215  CG  TYR A 201      65.829   0.378 -17.214  1.00 54.56           C  
ATOM   3216  CD1 TYR A 201      65.685   0.405 -18.617  1.00 53.06           C  
ATOM   3217  CD2 TYR A 201      64.775  -0.117 -16.419  1.00 51.07           C  
ATOM   3218  CE1 TYR A 201      64.504  -0.062 -19.221  1.00 59.07           C  
ATOM   3219  CE2 TYR A 201      63.601  -0.604 -17.024  1.00 54.23           C  
ATOM   3220  CZ  TYR A 201      63.467  -0.578 -18.426  1.00 55.06           C  
ATOM   3221  OH  TYR A 201      62.342  -1.053 -19.027  1.00 55.77           O  
ATOM   3222  H   TYR A 201      67.549  -1.565 -16.202  1.00 -1.00           H  
ATOM   3223  HA  TYR A 201      68.430   0.240 -18.179  1.00 -1.00           H  
ATOM   3224  HB2 TYR A 201      67.048   0.741 -15.483  1.00 -1.00           H  
ATOM   3225  HB3 TYR A 201      67.181   1.938 -16.726  1.00 -1.00           H  
ATOM   3226  HD1 TYR A 201      66.475   0.782 -19.246  1.00 -1.00           H  
ATOM   3227  HD2 TYR A 201      64.864  -0.141 -15.343  1.00 -1.00           H  
ATOM   3228  HE1 TYR A 201      64.398  -0.029 -20.295  1.00 -1.00           H  
ATOM   3229  HE2 TYR A 201      62.815  -1.004 -16.401  1.00 -1.00           H  
ATOM   3230  HH  TYR A 201      61.744  -1.493 -18.411  1.00 -1.00           H  
ATOM   3231  N   LYS A 202      70.286   1.707 -17.334  1.00 47.32           N  
ATOM   3232  CA  LYS A 202      71.537   2.390 -16.998  1.00 49.14           C  
ATOM   3233  C   LYS A 202      71.318   3.547 -16.009  1.00 48.81           C  
ATOM   3234  O   LYS A 202      72.231   3.906 -15.269  1.00 47.55           O  
ATOM   3235  CB  LYS A 202      72.175   2.926 -18.303  1.00 48.21           C  
ATOM   3236  CG  LYS A 202      73.162   1.947 -18.972  1.00 60.24           C  
ATOM   3237  CD  LYS A 202      72.584   0.545 -19.242  1.00 66.64           C  
ATOM   3238  CE  LYS A 202      73.469  -0.328 -20.146  1.00 65.38           C  
ATOM   3239  NZ  LYS A 202      74.757  -0.648 -19.511  1.00 63.74           N1+
ATOM   3240  H   LYS A 202      69.896   1.871 -18.262  1.00 -1.00           H  
ATOM   3241  HA  LYS A 202      72.219   1.688 -16.513  1.00 -1.00           H  
ATOM   3242  HB2 LYS A 202      71.401   3.221 -19.014  1.00 -1.00           H  
ATOM   3243  HB3 LYS A 202      72.728   3.846 -18.105  1.00 -1.00           H  
ATOM   3244  HG2 LYS A 202      73.491   2.395 -19.912  1.00 -1.00           H  
ATOM   3245  HG3 LYS A 202      74.052   1.864 -18.348  1.00 -1.00           H  
ATOM   3246  HD2 LYS A 202      72.395   0.022 -18.303  1.00 -1.00           H  
ATOM   3247  HD3 LYS A 202      71.607   0.655 -19.709  1.00 -1.00           H  
ATOM   3248  HE2 LYS A 202      72.954  -1.262 -20.374  1.00 -1.00           H  
ATOM   3249  HE3 LYS A 202      73.654   0.170 -21.099  1.00 -1.00           H  
ATOM   3250  HZ1 LYS A 202      75.308  -1.223 -20.124  1.00 -1.00           H  
ATOM   3251  HZ2 LYS A 202      75.263   0.199 -19.315  1.00 -1.00           H  
ATOM   3252  HZ3 LYS A 202      74.600  -1.145 -18.651  1.00 -1.00           H  
ATOM   3253  N   THR A 203      70.113   4.119 -15.981  1.00 50.41           N  
ATOM   3254  CA  THR A 203      69.584   5.081 -15.023  1.00 51.60           C  
ATOM   3255  C   THR A 203      68.049   4.996 -15.155  1.00 49.65           C  
ATOM   3256  O   THR A 203      67.545   4.565 -16.196  1.00 48.93           O  
ATOM   3257  CB  THR A 203      70.197   6.489 -15.279  1.00 51.67           C  
ATOM   3258  OG1 THR A 203      71.569   6.500 -14.934  1.00 56.19           O  
ATOM   3259  CG2 THR A 203      69.602   7.615 -14.423  1.00 55.22           C  
ATOM   3260  H   THR A 203      69.418   3.781 -16.635  1.00 -1.00           H  
ATOM   3261  HA  THR A 203      69.841   4.748 -14.015  1.00 -1.00           H  
ATOM   3262  HB  THR A 203      70.092   6.738 -16.336  1.00 -1.00           H  
ATOM   3263  HG1 THR A 203      71.930   5.636 -15.143  1.00 -1.00           H  
ATOM   3264 HG21 THR A 203      70.131   8.554 -14.590  1.00 -1.00           H  
ATOM   3265 HG22 THR A 203      68.558   7.792 -14.667  1.00 -1.00           H  
ATOM   3266 HG23 THR A 203      69.661   7.376 -13.361  1.00 -1.00           H  
ATOM   3267  N   ILE A 204      67.302   5.385 -14.117  1.00 50.81           N  
ATOM   3268  CA  ILE A 204      65.855   5.582 -14.168  1.00 51.21           C  
ATOM   3269  C   ILE A 204      65.643   7.104 -14.030  1.00 54.51           C  
ATOM   3270  O   ILE A 204      66.381   7.785 -13.309  1.00 56.08           O  
ATOM   3271  CB  ILE A 204      65.169   4.786 -13.019  1.00 49.08           C  
ATOM   3272  CG1 ILE A 204      65.534   3.279 -13.016  1.00 52.75           C  
ATOM   3273  CG2 ILE A 204      63.636   4.944 -13.058  1.00 45.42           C  
ATOM   3274  CD1 ILE A 204      65.269   2.598 -11.665  1.00 55.94           C  
ATOM   3275  H   ILE A 204      67.756   5.726 -13.278  1.00 -1.00           H  
ATOM   3276  HA  ILE A 204      65.442   5.254 -15.124  1.00 -1.00           H  
ATOM   3277  HB  ILE A 204      65.523   5.196 -12.076  1.00 -1.00           H  
ATOM   3278 HG12 ILE A 204      65.000   2.761 -13.814  1.00 -1.00           H  
ATOM   3279 HG13 ILE A 204      66.592   3.134 -13.233  1.00 -1.00           H  
ATOM   3280 HG21 ILE A 204      63.159   4.363 -12.271  1.00 -1.00           H  
ATOM   3281 HG22 ILE A 204      63.319   5.977 -12.918  1.00 -1.00           H  
ATOM   3282 HG23 ILE A 204      63.226   4.600 -14.009  1.00 -1.00           H  
ATOM   3283 HD11 ILE A 204      65.600   1.560 -11.681  1.00 -1.00           H  
ATOM   3284 HD12 ILE A 204      65.806   3.103 -10.864  1.00 -1.00           H  
ATOM   3285 HD13 ILE A 204      64.214   2.601 -11.396  1.00 -1.00           H  
ATOM   3286  N   TYR A 205      64.657   7.658 -14.733  1.00 53.58           N  
ATOM   3287  CA  TYR A 205      64.362   9.086 -14.759  1.00 54.62           C  
ATOM   3288  C   TYR A 205      62.997   9.285 -14.102  1.00 53.31           C  
ATOM   3289  O   TYR A 205      62.014   8.726 -14.579  1.00 51.74           O  
ATOM   3290  CB  TYR A 205      64.323   9.550 -16.232  1.00 56.17           C  
ATOM   3291  CG  TYR A 205      65.560   9.221 -17.055  1.00 55.69           C  
ATOM   3292  CD1 TYR A 205      66.854   9.263 -16.491  1.00 55.95           C  
ATOM   3293  CD2 TYR A 205      65.406   8.818 -18.397  1.00 52.61           C  
ATOM   3294  CE1 TYR A 205      67.965   8.839 -17.239  1.00 53.16           C  
ATOM   3295  CE2 TYR A 205      66.524   8.416 -19.149  1.00 50.96           C  
ATOM   3296  CZ  TYR A 205      67.794   8.376 -18.553  1.00 54.51           C  
ATOM   3297  OH  TYR A 205      68.868   7.895 -19.234  1.00 59.60           O  
ATOM   3298  H   TYR A 205      64.072   7.061 -15.321  1.00 -1.00           H  
ATOM   3299  HA  TYR A 205      65.110   9.667 -14.221  1.00 -1.00           H  
ATOM   3300  HB2 TYR A 205      63.473   9.094 -16.734  1.00 -1.00           H  
ATOM   3301  HB3 TYR A 205      64.144  10.623 -16.280  1.00 -1.00           H  
ATOM   3302  HD1 TYR A 205      67.011   9.563 -15.467  1.00 -1.00           H  
ATOM   3303  HD2 TYR A 205      64.428   8.785 -18.853  1.00 -1.00           H  
ATOM   3304  HE1 TYR A 205      68.948   8.845 -16.798  1.00 -1.00           H  
ATOM   3305  HE2 TYR A 205      66.402   8.110 -20.175  1.00 -1.00           H  
ATOM   3306  HH  TYR A 205      68.679   7.419 -20.033  1.00 -1.00           H  
ATOM   3307  N   PHE A 206      62.925  10.065 -13.019  1.00 54.15           N  
ATOM   3308  CA  PHE A 206      61.673  10.397 -12.345  1.00 55.41           C  
ATOM   3309  C   PHE A 206      61.276  11.849 -12.653  1.00 56.28           C  
ATOM   3310  O   PHE A 206      62.133  12.736 -12.699  1.00 55.13           O  
ATOM   3311  CB  PHE A 206      61.815  10.177 -10.826  1.00 55.04           C  
ATOM   3312  CG  PHE A 206      60.564  10.513 -10.038  1.00 59.70           C  
ATOM   3313  CD1 PHE A 206      59.374   9.793 -10.278  1.00 54.44           C  
ATOM   3314  CD2 PHE A 206      60.564  11.585  -9.122  1.00 49.79           C  
ATOM   3315  CE1 PHE A 206      58.184  10.158  -9.627  1.00 59.99           C  
ATOM   3316  CE2 PHE A 206      59.375  11.937  -8.458  1.00 53.74           C  
ATOM   3317  CZ  PHE A 206      58.185  11.230  -8.717  1.00 54.39           C  
ATOM   3318  H   PHE A 206      63.771  10.524 -12.686  1.00 -1.00           H  
ATOM   3319  HA  PHE A 206      60.889   9.733 -12.687  1.00 -1.00           H  
ATOM   3320  HB2 PHE A 206      62.015   9.122 -10.644  1.00 -1.00           H  
ATOM   3321  HB3 PHE A 206      62.666  10.730 -10.430  1.00 -1.00           H  
ATOM   3322  HD1 PHE A 206      59.355   8.974 -10.983  1.00 -1.00           H  
ATOM   3323  HD2 PHE A 206      61.462  12.155  -8.943  1.00 -1.00           H  
ATOM   3324  HE1 PHE A 206      57.270   9.617  -9.829  1.00 -1.00           H  
ATOM   3325  HE2 PHE A 206      59.378  12.754  -7.753  1.00 -1.00           H  
ATOM   3326  HZ  PHE A 206      57.265  11.495  -8.220  1.00 -1.00           H  
ATOM   3327  N   PHE A 207      59.974  12.082 -12.838  1.00 55.38           N  
ATOM   3328  CA  PHE A 207      59.345  13.382 -13.045  1.00 57.86           C  
ATOM   3329  C   PHE A 207      58.259  13.532 -11.969  1.00 55.97           C  
ATOM   3330  O   PHE A 207      57.277  12.784 -11.986  1.00 53.08           O  
ATOM   3331  CB  PHE A 207      58.742  13.439 -14.463  1.00 52.58           C  
ATOM   3332  CG  PHE A 207      59.739  13.394 -15.615  1.00 57.31           C  
ATOM   3333  CD1 PHE A 207      60.070  14.573 -16.316  1.00 57.98           C  
ATOM   3334  CD2 PHE A 207      60.288  12.161 -16.031  1.00 59.49           C  
ATOM   3335  CE1 PHE A 207      60.922  14.513 -17.436  1.00 59.48           C  
ATOM   3336  CE2 PHE A 207      61.157  12.106 -17.138  1.00 59.36           C  
ATOM   3337  CZ  PHE A 207      61.466  13.281 -17.848  1.00 54.85           C  
ATOM   3338  H   PHE A 207      59.341  11.291 -12.767  1.00 -1.00           H  
ATOM   3339  HA  PHE A 207      60.069  14.190 -12.943  1.00 -1.00           H  
ATOM   3340  HB2 PHE A 207      58.041  12.614 -14.592  1.00 -1.00           H  
ATOM   3341  HB3 PHE A 207      58.142  14.345 -14.561  1.00 -1.00           H  
ATOM   3342  HD1 PHE A 207      59.636  15.520 -16.026  1.00 -1.00           H  
ATOM   3343  HD2 PHE A 207      60.017  11.247 -15.520  1.00 -1.00           H  
ATOM   3344  HE1 PHE A 207      61.110  15.408 -18.009  1.00 -1.00           H  
ATOM   3345  HE2 PHE A 207      61.537  11.152 -17.468  1.00 -1.00           H  
ATOM   3346  HZ  PHE A 207      62.072  13.229 -18.742  1.00 -1.00           H  
ATOM   3347  N   GLY A 208      58.444  14.462 -11.023  1.00 27.59           N  
ATOM   3348  CA  GLY A 208      57.540  14.717  -9.902  1.00 28.65           C  
ATOM   3349  C   GLY A 208      57.134  16.190  -9.810  1.00 28.67           C  
ATOM   3350  O   GLY A 208      57.818  17.059 -10.344  1.00 26.82           O  
ATOM   3351  H   GLY A 208      59.244  15.084 -11.108  1.00 -1.00           H  
ATOM   3352  HA2 GLY A 208      56.639  14.105  -9.965  1.00 -1.00           H  
ATOM   3353  HA3 GLY A 208      58.040  14.436  -8.978  1.00 -1.00           H  
ATOM   3354  N   ASP A 209      56.055  16.469  -9.075  1.00 28.01           N  
ATOM   3355  CA  ASP A 209      55.422  17.779  -8.878  1.00 29.17           C  
ATOM   3356  C   ASP A 209      55.565  18.263  -7.419  1.00 29.63           C  
ATOM   3357  O   ASP A 209      55.387  19.448  -7.148  1.00 29.43           O  
ATOM   3358  CB  ASP A 209      53.926  17.729  -9.321  1.00  0.00           C  
ATOM   3359  CG  ASP A 209      52.902  17.180  -8.319  1.00  0.00           C  
ATOM   3360  OD1 ASP A 209      53.075  16.024  -7.851  1.00  0.00           O  
ATOM   3361  OD2 ASP A 209      51.944  17.899  -7.993  1.00  0.00           O1-
ATOM   3362  H   ASP A 209      55.679  15.694  -8.528  1.00 -1.00           H  
ATOM   3363  HA  ASP A 209      55.931  18.506  -9.501  1.00 -1.00           H  
ATOM   3364  HB2 ASP A 209      53.618  18.749  -9.555  1.00  0.00           H  
ATOM   3365  HB3 ASP A 209      53.825  17.181 -10.258  1.00  0.00           H  
ATOM   3366  N   LYS A 210      55.894  17.365  -6.479  1.00 30.32           N  
ATOM   3367  CA  LYS A 210      55.995  17.616  -5.039  1.00 30.84           C  
ATOM   3368  C   LYS A 210      57.295  17.005  -4.506  1.00 30.53           C  
ATOM   3369  O   LYS A 210      57.285  16.182  -3.594  1.00 30.66           O  
ATOM   3370  CB  LYS A 210      54.717  17.145  -4.301  1.00  0.00           C  
ATOM   3371  CG  LYS A 210      53.475  18.008  -4.598  1.00  0.00           C  
ATOM   3372  CD  LYS A 210      52.186  17.492  -3.941  1.00  0.00           C  
ATOM   3373  CE  LYS A 210      52.060  17.861  -2.454  1.00  0.00           C  
ATOM   3374  NZ  LYS A 210      50.862  17.257  -1.852  1.00  0.00           N1+
ATOM   3375  H   LYS A 210      56.017  16.412  -6.796  1.00 -1.00           H  
ATOM   3376  HA  LYS A 210      56.098  18.688  -4.860  1.00 -1.00           H  
ATOM   3377  HB2 LYS A 210      54.520  16.101  -4.550  1.00  0.00           H  
ATOM   3378  HB3 LYS A 210      54.900  17.165  -3.227  1.00  0.00           H  
ATOM   3379  HG2 LYS A 210      53.657  19.046  -4.316  1.00  0.00           H  
ATOM   3380  HG3 LYS A 210      53.308  18.027  -5.673  1.00  0.00           H  
ATOM   3381  HD2 LYS A 210      51.337  17.915  -4.481  1.00  0.00           H  
ATOM   3382  HD3 LYS A 210      52.119  16.414  -4.081  1.00  0.00           H  
ATOM   3383  HE2 LYS A 210      52.933  17.519  -1.897  1.00  0.00           H  
ATOM   3384  HE3 LYS A 210      52.010  18.944  -2.339  1.00  0.00           H  
ATOM   3385  HZ1 LYS A 210      50.749  17.572  -0.904  1.00  0.00           H  
ATOM   3386  HZ2 LYS A 210      50.040  17.489  -2.382  1.00  0.00           H  
ATOM   3387  HZ3 LYS A 210      50.980  16.243  -1.839  1.00  0.00           H  
ATOM   3388  N   THR A 211      58.418  17.361  -5.130  1.00 30.35           N  
ATOM   3389  CA  THR A 211      59.734  16.757  -4.945  1.00 30.70           C  
ATOM   3390  C   THR A 211      60.544  17.401  -3.799  1.00 32.05           C  
ATOM   3391  O   THR A 211      61.658  16.959  -3.514  1.00 31.26           O  
ATOM   3392  CB  THR A 211      60.465  16.951  -6.298  1.00 30.12           C  
ATOM   3393  OG1 THR A 211      60.452  18.313  -6.704  1.00 29.59           O  
ATOM   3394  CG2 THR A 211      59.817  16.137  -7.425  1.00 30.26           C  
ATOM   3395  H   THR A 211      58.369  18.021  -5.897  1.00 -1.00           H  
ATOM   3396  HA  THR A 211      59.636  15.692  -4.730  1.00 -1.00           H  
ATOM   3397  HB  THR A 211      61.505  16.635  -6.197  1.00 -1.00           H  
ATOM   3398  HG1 THR A 211      61.133  18.769  -6.225  1.00 -1.00           H  
ATOM   3399 HG21 THR A 211      60.348  16.268  -8.368  1.00 -1.00           H  
ATOM   3400 HG22 THR A 211      59.814  15.073  -7.185  1.00 -1.00           H  
ATOM   3401 HG23 THR A 211      58.786  16.442  -7.588  1.00 -1.00           H  
ATOM   3402  N   MET A 212      60.011  18.439  -3.145  1.00 32.91           N  
ATOM   3403  CA  MET A 212      60.648  19.160  -2.040  1.00 32.97           C  
ATOM   3404  C   MET A 212      60.379  18.442  -0.697  1.00 33.57           C  
ATOM   3405  O   MET A 212      59.353  17.762  -0.592  1.00 32.43           O  
ATOM   3406  CB  MET A 212      60.025  20.570  -1.957  1.00  0.00           C  
ATOM   3407  CG  MET A 212      60.512  21.503  -3.074  1.00  0.00           C  
ATOM   3408  SD  MET A 212      59.846  23.184  -2.954  1.00  0.00           S  
ATOM   3409  CE  MET A 212      60.727  23.960  -4.337  1.00  0.00           C  
ATOM   3410  H   MET A 212      59.055  18.669  -3.368  1.00 -1.00           H  
ATOM   3411  HA  MET A 212      61.716  19.234  -2.238  1.00 -1.00           H  
ATOM   3412  HB2 MET A 212      58.935  20.508  -1.967  1.00  0.00           H  
ATOM   3413  HB3 MET A 212      60.284  21.034  -1.004  1.00  0.00           H  
ATOM   3414  HG2 MET A 212      61.601  21.565  -3.049  1.00  0.00           H  
ATOM   3415  HG3 MET A 212      60.245  21.094  -4.049  1.00  0.00           H  
ATOM   3416  HE1 MET A 212      60.441  25.008  -4.428  1.00  0.00           H  
ATOM   3417  HE2 MET A 212      61.805  23.912  -4.180  1.00  0.00           H  
ATOM   3418  HE3 MET A 212      60.491  23.457  -5.275  1.00  0.00           H  
ATOM   3419  N   PRO A 213      61.263  18.589   0.324  1.00 34.75           N  
ATOM   3420  CA  PRO A 213      61.086  18.038   1.681  1.00 34.81           C  
ATOM   3421  C   PRO A 213      59.700  18.331   2.285  1.00 33.93           C  
ATOM   3422  O   PRO A 213      59.349  19.489   2.510  1.00 34.45           O  
ATOM   3423  CB  PRO A 213      62.201  18.674   2.529  1.00 35.49           C  
ATOM   3424  CG  PRO A 213      63.290  19.036   1.537  1.00 35.64           C  
ATOM   3425  CD  PRO A 213      62.555  19.278   0.218  1.00 35.42           C  
ATOM   3426  HA  PRO A 213      61.247  16.962   1.620  1.00 -1.00           H  
ATOM   3427  HB2 PRO A 213      61.860  19.587   3.021  1.00 -1.00           H  
ATOM   3428  HB3 PRO A 213      62.558  18.001   3.309  1.00 -1.00           H  
ATOM   3429  HG2 PRO A 213      63.888  19.891   1.854  1.00 -1.00           H  
ATOM   3430  HG3 PRO A 213      63.966  18.186   1.428  1.00 -1.00           H  
ATOM   3431  HD2 PRO A 213      62.385  20.346   0.073  1.00 -1.00           H  
ATOM   3432  HD3 PRO A 213      63.156  18.912  -0.615  1.00 -1.00           H  
ATOM   3433  N   GLY A 214      58.905  17.280   2.502  1.00 33.54           N  
ATOM   3434  CA  GLY A 214      57.538  17.364   3.009  1.00 33.48           C  
ATOM   3435  C   GLY A 214      56.497  17.002   1.943  1.00 33.62           C  
ATOM   3436  O   GLY A 214      55.308  16.949   2.250  1.00 34.01           O  
ATOM   3437  H   GLY A 214      59.251  16.362   2.263  1.00 -1.00           H  
ATOM   3438  HA2 GLY A 214      57.434  16.667   3.841  1.00 -1.00           H  
ATOM   3439  HA3 GLY A 214      57.303  18.353   3.405  1.00 -1.00           H  
ATOM   3440  N   GLY A 215      56.922  16.749   0.700  1.00 33.10           N  
ATOM   3441  CA  GLY A 215      56.056  16.497  -0.439  1.00 32.23           C  
ATOM   3442  C   GLY A 215      56.092  15.023  -0.840  1.00 32.17           C  
ATOM   3443  O   GLY A 215      57.145  14.388  -0.851  1.00 30.45           O  
ATOM   3444  H   GLY A 215      57.910  16.860   0.490  1.00 -1.00           H  
ATOM   3445  HA2 GLY A 215      55.033  16.828  -0.254  1.00 -1.00           H  
ATOM   3446  HA3 GLY A 215      56.429  17.091  -1.273  1.00 -1.00           H  
ATOM   3447  N   ASN A 216      54.923  14.486  -1.201  1.00 32.42           N  
ATOM   3448  CA  ASN A 216      54.647  13.080  -1.542  1.00 32.71           C  
ATOM   3449  C   ASN A 216      55.197  12.621  -2.915  1.00 31.42           C  
ATOM   3450  O   ASN A 216      54.599  11.763  -3.574  1.00 31.83           O  
ATOM   3451  CB  ASN A 216      53.114  12.829  -1.469  1.00 33.26           C  
ATOM   3452  CG  ASN A 216      52.254  13.768  -2.324  1.00 33.28           C  
ATOM   3453  OD1 ASN A 216      51.562  14.638  -1.800  1.00 32.90           O  
ATOM   3454  ND2 ASN A 216      52.287  13.631  -3.643  1.00 34.21           N  
ATOM   3455  H   ASN A 216      54.119  15.091  -1.161  1.00 -1.00           H  
ATOM   3456  HA  ASN A 216      55.131  12.449  -0.794  1.00 -1.00           H  
ATOM   3457  HB2 ASN A 216      52.876  11.794  -1.722  1.00 -1.00           H  
ATOM   3458  HB3 ASN A 216      52.795  12.937  -0.432  1.00 -1.00           H  
ATOM   3459 HD21 ASN A 216      51.705  14.210  -4.226  1.00 -1.00           H  
ATOM   3460 HD22 ASN A 216      52.999  13.028  -4.045  1.00 -1.00           H  
ATOM   3461  N   ASP A 217      56.276  13.240  -3.396  1.00 30.35           N  
ATOM   3462  CA  ASP A 217      57.103  12.764  -4.504  1.00 29.86           C  
ATOM   3463  C   ASP A 217      58.603  12.850  -4.149  1.00 29.90           C  
ATOM   3464  O   ASP A 217      59.453  12.606  -5.008  1.00 28.44           O  
ATOM   3465  CB  ASP A 217      56.858  13.507  -5.841  1.00 29.15           C  
ATOM   3466  CG  ASP A 217      55.472  13.821  -6.382  1.00 29.11           C  
ATOM   3467  OD1 ASP A 217      54.349  13.329  -6.109  1.00 28.20           O  
ATOM   3468  OD2 ASP A 217      55.362  14.656  -7.298  1.00 29.15           O1-
ATOM   3469  H   ASP A 217      56.675  13.966  -2.811  1.00 -1.00           H  
ATOM   3470  HA  ASP A 217      56.900  11.703  -4.662  1.00 -1.00           H  
ATOM   3471  HB2 ASP A 217      57.373  14.465  -5.793  1.00 -1.00           H  
ATOM   3472  HB3 ASP A 217      57.375  12.965  -6.627  1.00 -1.00           H  
ATOM   3473  N   HIS A 218      58.956  13.269  -2.926  1.00 30.69           N  
ATOM   3474  CA  HIS A 218      60.324  13.565  -2.502  1.00 31.30           C  
ATOM   3475  C   HIS A 218      61.152  12.287  -2.293  1.00 30.78           C  
ATOM   3476  O   HIS A 218      62.354  12.282  -2.559  1.00 29.57           O  
ATOM   3477  CB  HIS A 218      60.249  14.345  -1.172  1.00  0.00           C  
ATOM   3478  CG  HIS A 218      61.562  14.810  -0.586  1.00  0.00           C  
ATOM   3479  ND1 HIS A 218      62.398  15.709  -1.225  1.00  0.00           N  
ATOM   3480  CD2 HIS A 218      62.190  14.506   0.601  1.00  0.00           C  
ATOM   3481  CE1 HIS A 218      63.446  15.921  -0.428  1.00  0.00           C  
ATOM   3482  NE2 HIS A 218      63.380  15.230   0.703  1.00  0.00           N  
ATOM   3483  H   HIS A 218      58.228  13.377  -2.229  1.00 -1.00           H  
ATOM   3484  HA  HIS A 218      60.815  14.180  -3.256  1.00 -1.00           H  
ATOM   3485  HB2 HIS A 218      59.629  15.230  -1.311  1.00  0.00           H  
ATOM   3486  HB3 HIS A 218      59.746  13.740  -0.415  1.00  0.00           H  
ATOM   3487  HD1 HIS A 218      62.237  16.153  -2.138  1.00  0.00           H  
ATOM   3488  HD2 HIS A 218      61.873  13.838   1.390  1.00  0.00           H  
ATOM   3489  HE1 HIS A 218      64.261  16.588  -0.674  1.00  0.00           H  
ATOM   3490  N   GLU A 219      60.513  11.197  -1.861  1.00 30.01           N  
ATOM   3491  CA  GLU A 219      61.105   9.921  -1.485  1.00 29.94           C  
ATOM   3492  C   GLU A 219      61.618   9.210  -2.743  1.00 28.99           C  
ATOM   3493  O   GLU A 219      62.805   8.894  -2.862  1.00 26.62           O  
ATOM   3494  CB  GLU A 219      60.055   9.023  -0.760  1.00 30.53           C  
ATOM   3495  CG  GLU A 219      58.851   9.727  -0.078  1.00 31.60           C  
ATOM   3496  CD  GLU A 219      57.714  10.100  -1.033  1.00 33.06           C  
ATOM   3497  OE1 GLU A 219      58.001  10.292  -2.236  1.00 31.95           O  
ATOM   3498  OE2 GLU A 219      56.574  10.240  -0.553  1.00 35.14           O1-
ATOM   3499  H   GLU A 219      59.488  11.185  -1.901  1.00 -1.00           H  
ATOM   3500  HA  GLU A 219      61.945  10.114  -0.815  1.00 -1.00           H  
ATOM   3501  HB2 GLU A 219      59.634   8.282  -1.442  1.00 -1.00           H  
ATOM   3502  HB3 GLU A 219      60.581   8.423  -0.016  1.00 -1.00           H  
ATOM   3503  HG2 GLU A 219      58.431   9.051   0.667  1.00 -1.00           H  
ATOM   3504  HG3 GLU A 219      59.177  10.612   0.469  1.00 -1.00           H  
ATOM   3505  N   ILE A 220      60.715   9.015  -3.715  1.00 28.59           N  
ATOM   3506  CA  ILE A 220      61.004   8.441  -5.026  1.00 28.37           C  
ATOM   3507  C   ILE A 220      62.084   9.252  -5.761  1.00 28.43           C  
ATOM   3508  O   ILE A 220      63.033   8.671  -6.287  1.00 27.67           O  
ATOM   3509  CB  ILE A 220      59.704   8.218  -5.846  1.00 28.45           C  
ATOM   3510  CG1 ILE A 220      59.989   7.719  -7.284  1.00 28.70           C  
ATOM   3511  CG2 ILE A 220      58.752   9.432  -5.830  1.00 27.92           C  
ATOM   3512  CD1 ILE A 220      58.792   7.066  -7.985  1.00 28.78           C  
ATOM   3513  H   ILE A 220      59.771   9.335  -3.516  1.00 -1.00           H  
ATOM   3514  HA  ILE A 220      61.437   7.456  -4.854  1.00 -1.00           H  
ATOM   3515  HB  ILE A 220      59.190   7.405  -5.340  1.00 -1.00           H  
ATOM   3516 HG12 ILE A 220      60.351   8.544  -7.898  1.00 -1.00           H  
ATOM   3517 HG13 ILE A 220      60.793   6.981  -7.258  1.00 -1.00           H  
ATOM   3518 HG21 ILE A 220      57.840   9.241  -6.393  1.00 -1.00           H  
ATOM   3519 HG22 ILE A 220      58.438   9.695  -4.820  1.00 -1.00           H  
ATOM   3520 HG23 ILE A 220      59.226  10.308  -6.265  1.00 -1.00           H  
ATOM   3521 HD11 ILE A 220      59.062   6.753  -8.994  1.00 -1.00           H  
ATOM   3522 HD12 ILE A 220      58.452   6.179  -7.454  1.00 -1.00           H  
ATOM   3523 HD13 ILE A 220      57.947   7.747  -8.072  1.00 -1.00           H  
ATOM   3524  N   PHE A 221      62.003  10.588  -5.732  1.00 28.35           N  
ATOM   3525  CA  PHE A 221      63.016  11.524  -6.217  1.00 28.17           C  
ATOM   3526  C   PHE A 221      64.403  11.191  -5.622  1.00 27.79           C  
ATOM   3527  O   PHE A 221      65.219  10.531  -6.303  1.00 26.85           O  
ATOM   3528  CB  PHE A 221      62.524  12.971  -5.969  1.00 28.21           C  
ATOM   3529  CG  PHE A 221      63.332  14.116  -6.560  1.00 28.92           C  
ATOM   3530  CD1 PHE A 221      62.866  14.784  -7.711  1.00 30.20           C  
ATOM   3531  CD2 PHE A 221      64.499  14.580  -5.917  1.00 29.24           C  
ATOM   3532  CE1 PHE A 221      63.543  15.920  -8.193  1.00 29.62           C  
ATOM   3533  CE2 PHE A 221      65.198  15.692  -6.423  1.00 29.66           C  
ATOM   3534  CZ  PHE A 221      64.716  16.367  -7.559  1.00 29.38           C  
ATOM   3535  H   PHE A 221      61.196  10.980  -5.258  1.00 -1.00           H  
ATOM   3536  HA  PHE A 221      63.085  11.384  -7.297  1.00 -1.00           H  
ATOM   3537  HB2 PHE A 221      61.517  13.061  -6.375  1.00 -1.00           H  
ATOM   3538  HB3 PHE A 221      62.415  13.164  -4.905  1.00 -1.00           H  
ATOM   3539  HD1 PHE A 221      61.969  14.454  -8.216  1.00 -1.00           H  
ATOM   3540  HD2 PHE A 221      64.863  14.104  -5.021  1.00 -1.00           H  
ATOM   3541  HE1 PHE A 221      63.168  16.450  -9.055  1.00 -1.00           H  
ATOM   3542  HE2 PHE A 221      66.093  16.041  -5.928  1.00 -1.00           H  
ATOM   3543  HZ  PHE A 221      65.244  17.229  -7.943  1.00 -1.00           H  
ATOM   3544  N   THR A 222      64.606  11.549  -4.343  1.00 27.88           N  
ATOM   3545  CA  THR A 222      65.862  11.550  -3.581  1.00 28.34           C  
ATOM   3546  C   THR A 222      66.581  10.198  -3.462  1.00 27.87           C  
ATOM   3547  O   THR A 222      67.781  10.183  -3.189  1.00 27.00           O  
ATOM   3548  CB  THR A 222      65.655  12.184  -2.184  1.00  0.00           C  
ATOM   3549  OG1 THR A 222      64.669  11.498  -1.436  1.00  0.00           O  
ATOM   3550  CG2 THR A 222      65.328  13.682  -2.224  1.00  0.00           C  
ATOM   3551  H   THR A 222      63.806  11.903  -3.823  1.00 -1.00           H  
ATOM   3552  HA  THR A 222      66.554  12.190  -4.132  1.00 -1.00           H  
ATOM   3553  HB  THR A 222      66.587  12.083  -1.625  1.00  0.00           H  
ATOM   3554  HG1 THR A 222      63.804  11.770  -1.752  1.00  0.00           H  
ATOM   3555 HG21 THR A 222      65.303  14.085  -1.212  1.00  0.00           H  
ATOM   3556 HG22 THR A 222      66.089  14.236  -2.774  1.00  0.00           H  
ATOM   3557 HG23 THR A 222      64.365  13.889  -2.688  1.00  0.00           H  
ATOM   3558  N   ASP A 223      65.905   9.072  -3.753  1.00 56.90           N  
ATOM   3559  CA  ASP A 223      66.549   7.767  -3.972  1.00 56.19           C  
ATOM   3560  C   ASP A 223      67.654   7.910  -5.066  1.00 55.61           C  
ATOM   3561  O   ASP A 223      67.391   8.647  -6.043  1.00 54.26           O  
ATOM   3562  CB  ASP A 223      65.472   6.692  -4.342  1.00 55.14           C  
ATOM   3563  CG  ASP A 223      65.548   6.185  -5.780  1.00 56.38           C  
ATOM   3564  OD1 ASP A 223      65.389   7.047  -6.678  1.00 52.22           O  
ATOM   3565  OD2 ASP A 223      66.127   5.103  -5.971  1.00 54.73           O1-
ATOM   3566  H   ASP A 223      64.891   9.136  -3.742  1.00 -1.00           H  
ATOM   3567  HA  ASP A 223      67.000   7.497  -3.016  1.00 -1.00           H  
ATOM   3568  HB2 ASP A 223      65.587   5.832  -3.680  1.00 -1.00           H  
ATOM   3569  HB3 ASP A 223      64.463   7.062  -4.163  1.00 -1.00           H  
ATOM   3570  N   PRO A 224      68.757   7.138  -4.996  1.00 55.84           N  
ATOM   3571  CA  PRO A 224      69.847   7.198  -5.972  1.00 56.41           C  
ATOM   3572  C   PRO A 224      69.566   6.502  -7.319  1.00 55.43           C  
ATOM   3573  O   PRO A 224      70.274   6.809  -8.275  1.00 54.75           O  
ATOM   3574  CB  PRO A 224      71.023   6.513  -5.257  1.00 56.93           C  
ATOM   3575  CG  PRO A 224      70.366   5.499  -4.331  1.00 58.41           C  
ATOM   3576  CD  PRO A 224      69.049   6.168  -3.936  1.00 58.04           C  
ATOM   3577  HA  PRO A 224      70.104   8.239  -6.180  1.00 -1.00           H  
ATOM   3578  HB2 PRO A 224      71.744   6.054  -5.936  1.00 -1.00           H  
ATOM   3579  HB3 PRO A 224      71.566   7.250  -4.664  1.00 -1.00           H  
ATOM   3580  HG2 PRO A 224      70.163   4.579  -4.881  1.00 -1.00           H  
ATOM   3581  HG3 PRO A 224      70.986   5.241  -3.472  1.00 -1.00           H  
ATOM   3582  HD2 PRO A 224      68.250   5.432  -3.822  1.00 -1.00           H  
ATOM   3583  HD3 PRO A 224      69.169   6.693  -2.986  1.00 -1.00           H  
ATOM   3584  N   ARG A 225      68.592   5.580  -7.438  1.00 54.24           N  
ATOM   3585  CA  ARG A 225      68.385   4.834  -8.686  1.00 52.98           C  
ATOM   3586  C   ARG A 225      67.564   5.664  -9.683  1.00 53.61           C  
ATOM   3587  O   ARG A 225      67.908   5.688 -10.866  1.00 53.20           O  
ATOM   3588  CB  ARG A 225      67.680   3.489  -8.422  1.00 51.30           C  
ATOM   3589  CG  ARG A 225      68.539   2.505  -7.607  1.00 53.85           C  
ATOM   3590  CD  ARG A 225      68.083   2.353  -6.152  1.00 54.86           C  
ATOM   3591  NE  ARG A 225      66.956   1.418  -6.052  1.00 56.67           N  
ATOM   3592  CZ  ARG A 225      65.787   1.595  -5.429  1.00 58.62           C  
ATOM   3593  NH1 ARG A 225      65.443   2.781  -4.929  1.00 47.95           N  
ATOM   3594  NH2 ARG A 225      64.951   0.567  -5.309  1.00 49.93           N1+
ATOM   3595  H   ARG A 225      67.937   5.393  -6.679  1.00 -1.00           H  
ATOM   3596  HA  ARG A 225      69.349   4.623  -9.154  1.00 -1.00           H  
ATOM   3597  HB2 ARG A 225      66.697   3.625  -7.969  1.00 -1.00           H  
ATOM   3598  HB3 ARG A 225      67.488   3.017  -9.385  1.00 -1.00           H  
ATOM   3599  HG2 ARG A 225      68.510   1.527  -8.091  1.00 -1.00           H  
ATOM   3600  HG3 ARG A 225      69.589   2.799  -7.632  1.00 -1.00           H  
ATOM   3601  HD2 ARG A 225      68.896   1.927  -5.563  1.00 -1.00           H  
ATOM   3602  HD3 ARG A 225      67.866   3.319  -5.703  1.00 -1.00           H  
ATOM   3603  HE  ARG A 225      67.129   0.492  -6.528  1.00 -1.00           H  
ATOM   3604 HH11 ARG A 225      64.579   2.909  -4.432  1.00 -1.00           H  
ATOM   3605 HH12 ARG A 225      65.861   3.652  -5.327  1.00 -1.00           H  
ATOM   3606 HH21 ARG A 225      64.060   0.623  -4.842  1.00 -1.00           H  
ATOM   3607 HH22 ARG A 225      65.156  -0.333  -5.821  1.00 -1.00           H  
ATOM   3608  N   THR A 226      66.539   6.403  -9.223  1.00 51.79           N  
ATOM   3609  CA  THR A 226      65.940   7.444 -10.056  1.00 51.62           C  
ATOM   3610  C   THR A 226      66.763   8.724  -9.858  1.00 51.07           C  
ATOM   3611  O   THR A 226      66.877   9.179  -8.702  1.00 48.79           O  
ATOM   3612  CB  THR A 226      64.460   7.744  -9.685  1.00 51.72           C  
ATOM   3613  OG1 THR A 226      64.286   8.602  -8.554  1.00 49.26           O  
ATOM   3614  CG2 THR A 226      63.597   6.497  -9.494  1.00 51.75           C  
ATOM   3615  H   THR A 226      66.220   6.253  -8.269  1.00 -1.00           H  
ATOM   3616  HA  THR A 226      65.949   7.126 -11.090  1.00 -1.00           H  
ATOM   3617  HB  THR A 226      64.053   8.285 -10.541  1.00 -1.00           H  
ATOM   3618  HG1 THR A 226      63.348   8.546  -8.324  1.00 -1.00           H  
ATOM   3619 HG21 THR A 226      62.542   6.753  -9.394  1.00 -1.00           H  
ATOM   3620 HG22 THR A 226      63.688   5.827 -10.348  1.00 -1.00           H  
ATOM   3621 HG23 THR A 226      63.886   5.931  -8.608  1.00 -1.00           H  
ATOM   3622  N   MET A 227      67.193   9.338 -10.960  1.00 53.82           N  
ATOM   3623  CA  MET A 227      67.526  10.756 -11.038  1.00 55.75           C  
ATOM   3624  C   MET A 227      66.193  11.489 -11.266  1.00 54.53           C  
ATOM   3625  O   MET A 227      65.381  11.047 -12.082  1.00 51.66           O  
ATOM   3626  CB  MET A 227      68.434  11.003 -12.260  1.00 55.29           C  
ATOM   3627  CG  MET A 227      69.832  10.378 -12.136  1.00 65.96           C  
ATOM   3628  SD  MET A 227      70.866  11.065 -10.813  1.00 68.67          Se  
ATOM   3629  CE  MET A 227      70.749   9.729  -9.587  1.00 69.04           C  
ATOM   3630  H   MET A 227      67.004   8.868 -11.845  1.00 -1.00           H  
ATOM   3631  HA  MET A 227      68.002  11.108 -10.121  1.00 -1.00           H  
ATOM   3632  HB2 MET A 227      67.954  10.615 -13.160  1.00 -1.00           H  
ATOM   3633  HB3 MET A 227      68.552  12.077 -12.411  1.00 -1.00           H  
ATOM   3634  HG2 MET A 227      69.762   9.297 -12.014  1.00 -1.00           H  
ATOM   3635  HG3 MET A 227      70.367  10.538 -13.073  1.00 -1.00           H  
ATOM   3636  HE1 MET A 227      71.335   9.973  -8.701  1.00 -1.00           H  
ATOM   3637  HE2 MET A 227      69.717   9.566  -9.278  1.00 -1.00           H  
ATOM   3638  HE3 MET A 227      71.133   8.796 -10.000  1.00 -1.00           H  
ATOM   3639  N   GLY A 228      65.941  12.567 -10.526  1.00 54.89           N  
ATOM   3640  CA  GLY A 228      64.639  13.218 -10.447  1.00 56.06           C  
ATOM   3641  C   GLY A 228      64.668  14.628 -11.027  1.00 57.45           C  
ATOM   3642  O   GLY A 228      65.657  15.340 -10.863  1.00 55.29           O  
ATOM   3643  H   GLY A 228      66.672  12.959  -9.950  1.00 -1.00           H  
ATOM   3644  HA2 GLY A 228      63.855  12.628 -10.915  1.00 -1.00           H  
ATOM   3645  HA3 GLY A 228      64.374  13.289  -9.394  1.00 -1.00           H  
ATOM   3646  N   TYR A 229      63.576  15.030 -11.685  1.00 55.38           N  
ATOM   3647  CA  TYR A 229      63.300  16.385 -12.160  1.00 55.66           C  
ATOM   3648  C   TYR A 229      61.938  16.834 -11.611  1.00 55.47           C  
ATOM   3649  O   TYR A 229      61.018  16.025 -11.469  1.00 53.44           O  
ATOM   3650  CB  TYR A 229      63.343  16.447 -13.705  1.00 54.62           C  
ATOM   3651  CG  TYR A 229      64.706  16.776 -14.305  1.00 57.70           C  
ATOM   3652  CD1 TYR A 229      64.884  17.965 -15.043  1.00 61.91           C  
ATOM   3653  CD2 TYR A 229      65.810  15.922 -14.109  1.00 56.02           C  
ATOM   3654  CE1 TYR A 229      66.139  18.280 -15.599  1.00 62.98           C  
ATOM   3655  CE2 TYR A 229      67.070  16.240 -14.651  1.00 56.75           C  
ATOM   3656  CZ  TYR A 229      67.234  17.417 -15.405  1.00 56.90           C  
ATOM   3657  OH  TYR A 229      68.442  17.725 -15.953  1.00 59.08           O  
ATOM   3658  H   TYR A 229      62.815  14.366 -11.804  1.00 -1.00           H  
ATOM   3659  HA  TYR A 229      64.045  17.077 -11.762  1.00 -1.00           H  
ATOM   3660  HB2 TYR A 229      62.972  15.514 -14.129  1.00 -1.00           H  
ATOM   3661  HB3 TYR A 229      62.642  17.208 -14.053  1.00 -1.00           H  
ATOM   3662  HD1 TYR A 229      64.065  18.653 -15.187  1.00 -1.00           H  
ATOM   3663  HD2 TYR A 229      65.712  15.033 -13.509  1.00 -1.00           H  
ATOM   3664  HE1 TYR A 229      66.263  19.189 -16.169  1.00 -1.00           H  
ATOM   3665  HE2 TYR A 229      67.906  15.576 -14.478  1.00 -1.00           H  
ATOM   3666  HH  TYR A 229      69.135  17.128 -15.704  1.00 -1.00           H  
ATOM   3667  N   SER A 230      61.828  18.124 -11.292  1.00 56.07           N  
ATOM   3668  CA  SER A 230      60.641  18.788 -10.777  1.00 57.06           C  
ATOM   3669  C   SER A 230      59.859  19.433 -11.940  1.00 56.53           C  
ATOM   3670  O   SER A 230      60.433  20.204 -12.712  1.00 54.16           O  
ATOM   3671  CB  SER A 230      61.154  19.890  -9.821  1.00 60.02           C  
ATOM   3672  OG  SER A 230      62.147  20.707 -10.435  1.00 70.46           O  
ATOM   3673  H   SER A 230      62.615  18.745 -11.421  1.00 -1.00           H  
ATOM   3674  HA  SER A 230      60.019  18.094 -10.214  1.00 -1.00           H  
ATOM   3675  HB2 SER A 230      60.324  20.513  -9.482  1.00 -1.00           H  
ATOM   3676  HB3 SER A 230      61.582  19.435  -8.927  1.00 -1.00           H  
ATOM   3677  HG  SER A 230      61.773  21.039 -11.248  1.00 -1.00           H  
ATOM   3678  N   VAL A 231      58.561  19.146 -12.043  1.00 55.55           N  
ATOM   3679  CA  VAL A 231      57.590  19.797 -12.924  1.00 59.89           C  
ATOM   3680  C   VAL A 231      56.584  20.575 -12.048  1.00 62.06           C  
ATOM   3681  O   VAL A 231      56.556  20.388 -10.832  1.00 64.46           O  
ATOM   3682  CB  VAL A 231      56.895  18.707 -13.793  1.00 60.20           C  
ATOM   3683  CG1 VAL A 231      57.884  18.044 -14.766  1.00 59.22           C  
ATOM   3684  CG2 VAL A 231      56.152  17.610 -13.016  1.00 64.94           C  
ATOM   3685  H   VAL A 231      58.163  18.496 -11.365  1.00 -1.00           H  
ATOM   3686  HA  VAL A 231      58.083  20.521 -13.576  1.00 -1.00           H  
ATOM   3687  HB  VAL A 231      56.128  19.199 -14.392  1.00 -1.00           H  
ATOM   3688 HG11 VAL A 231      57.420  17.213 -15.293  1.00 -1.00           H  
ATOM   3689 HG12 VAL A 231      58.218  18.756 -15.514  1.00 -1.00           H  
ATOM   3690 HG13 VAL A 231      58.761  17.646 -14.256  1.00 -1.00           H  
ATOM   3691 HG21 VAL A 231      55.496  17.065 -13.691  1.00 -1.00           H  
ATOM   3692 HG22 VAL A 231      56.839  16.876 -12.603  1.00 -1.00           H  
ATOM   3693 HG23 VAL A 231      55.528  17.996 -12.210  1.00 -1.00           H  
ATOM   3694  N   THR A 232      55.747  21.438 -12.634  1.00 58.88           N  
ATOM   3695  CA  THR A 232      54.635  22.105 -11.951  1.00 59.78           C  
ATOM   3696  C   THR A 232      53.296  21.853 -12.672  1.00 57.64           C  
ATOM   3697  O   THR A 232      52.237  21.948 -12.051  1.00 58.90           O  
ATOM   3698  CB  THR A 232      54.967  23.605 -11.725  1.00 61.34           C  
ATOM   3699  OG1 THR A 232      54.973  24.361 -12.925  1.00 67.84           O  
ATOM   3700  CG2 THR A 232      56.290  23.855 -10.984  1.00 53.96           C  
ATOM   3701  H   THR A 232      55.946  21.783 -13.578  1.00 -1.00           H  
ATOM   3702  HA  THR A 232      54.493  21.663 -10.963  1.00 -1.00           H  
ATOM   3703  HB  THR A 232      54.168  24.023 -11.109  1.00 -1.00           H  
ATOM   3704  HG1 THR A 232      55.497  23.900 -13.602  1.00 -1.00           H  
ATOM   3705 HG21 THR A 232      56.409  24.911 -10.739  1.00 -1.00           H  
ATOM   3706 HG22 THR A 232      56.326  23.293 -10.050  1.00 -1.00           H  
ATOM   3707 HG23 THR A 232      57.152  23.558 -11.583  1.00 -1.00           H  
ATOM   3708  N   ALA A 233      53.336  21.508 -13.965  1.00 53.48           N  
ATOM   3709  CA  ALA A 233      52.201  21.174 -14.821  1.00 51.09           C  
ATOM   3710  C   ALA A 233      52.705  20.306 -15.995  1.00 50.77           C  
ATOM   3711  O   ALA A 233      53.910  20.357 -16.270  1.00 49.99           O  
ATOM   3712  CB  ALA A 233      51.504  22.474 -15.265  1.00 50.17           C  
ATOM   3713  H   ALA A 233      54.238  21.470 -14.424  1.00 -1.00           H  
ATOM   3714  HA  ALA A 233      51.504  20.586 -14.225  1.00 -1.00           H  
ATOM   3715  HB1 ALA A 233      50.590  22.273 -15.821  1.00 -1.00           H  
ATOM   3716  HB2 ALA A 233      51.223  23.092 -14.413  1.00 -1.00           H  
ATOM   3717  HB3 ALA A 233      52.150  23.070 -15.912  1.00 -1.00           H  
ATOM   3718  N   PRO A 234      51.845  19.527 -16.698  1.00 50.44           N  
ATOM   3719  CA  PRO A 234      52.198  18.724 -17.891  1.00 50.35           C  
ATOM   3720  C   PRO A 234      53.088  19.395 -18.958  1.00 53.33           C  
ATOM   3721  O   PRO A 234      53.939  18.735 -19.558  1.00 51.92           O  
ATOM   3722  CB  PRO A 234      50.856  18.282 -18.488  1.00 49.43           C  
ATOM   3723  CG  PRO A 234      49.912  18.241 -17.300  1.00 50.82           C  
ATOM   3724  CD  PRO A 234      50.431  19.329 -16.360  1.00 48.74           C  
ATOM   3725  HA  PRO A 234      52.737  17.853 -17.531  1.00 -1.00           H  
ATOM   3726  HB2 PRO A 234      50.495  19.017 -19.209  1.00 -1.00           H  
ATOM   3727  HB3 PRO A 234      50.921  17.319 -18.994  1.00 -1.00           H  
ATOM   3728  HG2 PRO A 234      48.866  18.379 -17.576  1.00 -1.00           H  
ATOM   3729  HG3 PRO A 234      50.002  17.274 -16.805  1.00 -1.00           H  
ATOM   3730  HD2 PRO A 234      49.884  20.255 -16.539  1.00 -1.00           H  
ATOM   3731  HD3 PRO A 234      50.281  19.038 -15.320  1.00 -1.00           H  
ATOM   3732  N   GLU A 235      52.938  20.707 -19.166  1.00 54.99           N  
ATOM   3733  CA  GLU A 235      53.755  21.559 -20.024  1.00 58.17           C  
ATOM   3734  C   GLU A 235      55.251  21.523 -19.655  1.00 59.40           C  
ATOM   3735  O   GLU A 235      56.097  21.514 -20.550  1.00 59.54           O  
ATOM   3736  CB  GLU A 235      53.233  23.016 -19.993  1.00 59.17           C  
ATOM   3737  CG  GLU A 235      51.717  23.202 -20.250  1.00 69.53           C  
ATOM   3738  CD  GLU A 235      50.873  23.149 -18.981  1.00 72.23           C  
ATOM   3739  OE1 GLU A 235      50.327  24.201 -18.599  1.00 65.76           O  
ATOM   3740  OE2 GLU A 235      50.818  22.059 -18.377  1.00 64.37           O1-
ATOM   3741  H   GLU A 235      52.124  21.170 -18.727  1.00 -1.00           H  
ATOM   3742  HA  GLU A 235      53.655  21.176 -21.041  1.00 -1.00           H  
ATOM   3743  HB2 GLU A 235      53.487  23.477 -19.035  1.00 -1.00           H  
ATOM   3744  HB3 GLU A 235      53.781  23.591 -20.740  1.00 -1.00           H  
ATOM   3745  HG2 GLU A 235      51.552  24.174 -20.715  1.00 -1.00           H  
ATOM   3746  HG3 GLU A 235      51.350  22.461 -20.961  1.00 -1.00           H  
ATOM   3747  N   ASP A 236      55.583  21.435 -18.357  1.00 59.98           N  
ATOM   3748  CA  ASP A 236      56.959  21.292 -17.864  1.00 60.08           C  
ATOM   3749  C   ASP A 236      57.485  19.899 -18.182  1.00 60.33           C  
ATOM   3750  O   ASP A 236      58.620  19.773 -18.634  1.00 59.76           O  
ATOM   3751  CB  ASP A 236      57.080  21.440 -16.335  1.00 60.92           C  
ATOM   3752  CG  ASP A 236      56.909  22.845 -15.810  1.00 70.88           C  
ATOM   3753  OD1 ASP A 236      56.172  22.974 -14.811  1.00 75.17           O  
ATOM   3754  OD2 ASP A 236      57.610  23.741 -16.327  1.00 74.54           O1-
ATOM   3755  H   ASP A 236      54.828  21.337 -17.683  1.00 -1.00           H  
ATOM   3756  HA  ASP A 236      57.596  22.032 -18.347  1.00 -1.00           H  
ATOM   3757  HB2 ASP A 236      56.367  20.789 -15.839  1.00 -1.00           H  
ATOM   3758  HB3 ASP A 236      58.070  21.123 -16.005  1.00 -1.00           H  
ATOM   3759  N   THR A 237      56.661  18.862 -17.982  1.00 58.27           N  
ATOM   3760  CA  THR A 237      56.975  17.464 -18.260  1.00 57.13           C  
ATOM   3761  C   THR A 237      57.371  17.291 -19.741  1.00 57.23           C  
ATOM   3762  O   THR A 237      58.396  16.674 -20.034  1.00 58.92           O  
ATOM   3763  CB  THR A 237      55.758  16.586 -17.863  1.00 56.78           C  
ATOM   3764  OG1 THR A 237      55.220  17.007 -16.622  1.00 52.50           O  
ATOM   3765  CG2 THR A 237      56.103  15.098 -17.735  1.00 51.49           C  
ATOM   3766  H   THR A 237      55.757  19.025 -17.555  1.00 -1.00           H  
ATOM   3767  HA  THR A 237      57.835  17.191 -17.646  1.00 -1.00           H  
ATOM   3768  HB  THR A 237      54.969  16.694 -18.602  1.00 -1.00           H  
ATOM   3769  HG1 THR A 237      54.365  16.591 -16.506  1.00 -1.00           H  
ATOM   3770 HG21 THR A 237      55.233  14.513 -17.441  1.00 -1.00           H  
ATOM   3771 HG22 THR A 237      56.459  14.693 -18.683  1.00 -1.00           H  
ATOM   3772 HG23 THR A 237      56.882  14.932 -16.989  1.00 -1.00           H  
ATOM   3773  N   ARG A 238      56.629  17.933 -20.659  1.00 57.84           N  
ATOM   3774  CA  ARG A 238      56.959  17.975 -22.081  1.00 55.25           C  
ATOM   3775  C   ARG A 238      58.206  18.823 -22.365  1.00 53.36           C  
ATOM   3776  O   ARG A 238      59.092  18.354 -23.074  1.00 51.62           O  
ATOM   3777  CB  ARG A 238      55.786  18.529 -22.906  1.00 53.90           C  
ATOM   3778  CG  ARG A 238      54.531  17.653 -22.819  1.00 59.97           C  
ATOM   3779  CD  ARG A 238      53.638  17.765 -24.055  1.00 58.51           C  
ATOM   3780  NE  ARG A 238      53.040  19.101 -24.191  1.00 61.69           N  
ATOM   3781  CZ  ARG A 238      51.746  19.407 -24.047  1.00 59.90           C  
ATOM   3782  NH1 ARG A 238      50.882  18.554 -23.500  1.00 57.15           N  
ATOM   3783  NH2 ARG A 238      51.301  20.582 -24.473  1.00 56.69           N1+
ATOM   3784  H   ARG A 238      55.809  18.435 -20.330  1.00 -1.00           H  
ATOM   3785  HA  ARG A 238      57.172  16.957 -22.408  1.00 -1.00           H  
ATOM   3786  HB2 ARG A 238      55.544  19.551 -22.609  1.00 -1.00           H  
ATOM   3787  HB3 ARG A 238      56.107  18.583 -23.948  1.00 -1.00           H  
ATOM   3788  HG2 ARG A 238      54.818  16.607 -22.709  1.00 -1.00           H  
ATOM   3789  HG3 ARG A 238      53.965  17.900 -21.924  1.00 -1.00           H  
ATOM   3790  HD2 ARG A 238      54.224  17.573 -24.953  1.00 -1.00           H  
ATOM   3791  HD3 ARG A 238      52.868  16.995 -24.044  1.00 -1.00           H  
ATOM   3792  HE  ARG A 238      53.675  19.804 -24.545  1.00 -1.00           H  
ATOM   3793 HH11 ARG A 238      49.899  18.799 -23.482  1.00 -1.00           H  
ATOM   3794 HH12 ARG A 238      51.195  17.724 -23.010  1.00 -1.00           H  
ATOM   3795 HH21 ARG A 238      50.270  20.664 -24.662  1.00 -1.00           H  
ATOM   3796 HH22 ARG A 238      51.893  21.295 -24.864  1.00 -1.00           H  
ATOM   3797  N   ARG A 239      58.298  20.039 -21.806  1.00 52.89           N  
ATOM   3798  CA  ARG A 239      59.424  20.967 -21.967  1.00 55.28           C  
ATOM   3799  C   ARG A 239      60.765  20.333 -21.558  1.00 56.09           C  
ATOM   3800  O   ARG A 239      61.733  20.378 -22.315  1.00 55.84           O  
ATOM   3801  CB  ARG A 239      59.127  22.260 -21.173  1.00 55.72           C  
ATOM   3802  CG  ARG A 239      60.248  23.319 -21.155  1.00 57.61           C  
ATOM   3803  CD  ARG A 239      59.867  24.585 -20.369  1.00 61.75           C  
ATOM   3804  NE  ARG A 239      59.640  24.305 -18.941  1.00 64.64           N  
ATOM   3805  CZ  ARG A 239      60.560  24.168 -17.979  1.00 74.72           C  
ATOM   3806  NH1 ARG A 239      61.863  24.238 -18.254  1.00 62.13           N  
ATOM   3807  NH2 ARG A 239      60.153  23.954 -16.733  1.00 71.99           N1+
ATOM   3808  H   ARG A 239      57.519  20.359 -21.237  1.00 -1.00           H  
ATOM   3809  HA  ARG A 239      59.494  21.218 -23.027  1.00 -1.00           H  
ATOM   3810  HB2 ARG A 239      58.221  22.718 -21.570  1.00 -1.00           H  
ATOM   3811  HB3 ARG A 239      58.903  21.987 -20.144  1.00 -1.00           H  
ATOM   3812  HG2 ARG A 239      61.162  22.904 -20.730  1.00 -1.00           H  
ATOM   3813  HG3 ARG A 239      60.494  23.597 -22.181  1.00 -1.00           H  
ATOM   3814  HD2 ARG A 239      60.645  25.343 -20.468  1.00 -1.00           H  
ATOM   3815  HD3 ARG A 239      58.960  25.023 -20.787  1.00 -1.00           H  
ATOM   3816  HE  ARG A 239      58.667  24.248 -18.653  1.00 -1.00           H  
ATOM   3817 HH11 ARG A 239      62.568  24.131 -17.541  1.00 -1.00           H  
ATOM   3818 HH12 ARG A 239      62.185  24.405 -19.193  1.00 -1.00           H  
ATOM   3819 HH21 ARG A 239      60.784  23.837 -15.957  1.00 -1.00           H  
ATOM   3820 HH22 ARG A 239      59.124  23.905 -16.512  1.00 -1.00           H  
ATOM   3821  N   ILE A 240      60.800  19.717 -20.372  1.00 56.26           N  
ATOM   3822  CA  ILE A 240      61.956  19.024 -19.816  1.00 54.34           C  
ATOM   3823  C   ILE A 240      62.286  17.774 -20.660  1.00 55.48           C  
ATOM   3824  O   ILE A 240      63.458  17.549 -20.951  1.00 56.28           O  
ATOM   3825  CB  ILE A 240      61.687  18.732 -18.308  1.00 56.46           C  
ATOM   3826  CG1 ILE A 240      61.632  20.067 -17.514  1.00 58.20           C  
ATOM   3827  CG2 ILE A 240      62.713  17.788 -17.653  1.00 55.42           C  
ATOM   3828  CD1 ILE A 240      61.158  19.932 -16.062  1.00 54.72           C  
ATOM   3829  H   ILE A 240      59.950  19.724 -19.807  1.00 -1.00           H  
ATOM   3830  HA  ILE A 240      62.819  19.690 -19.890  1.00 -1.00           H  
ATOM   3831  HB  ILE A 240      60.716  18.239 -18.233  1.00 -1.00           H  
ATOM   3832 HG12 ILE A 240      62.610  20.547 -17.529  1.00 -1.00           H  
ATOM   3833 HG13 ILE A 240      60.960  20.770 -18.007  1.00 -1.00           H  
ATOM   3834 HG21 ILE A 240      62.415  17.524 -16.640  1.00 -1.00           H  
ATOM   3835 HG22 ILE A 240      62.821  16.850 -18.192  1.00 -1.00           H  
ATOM   3836 HG23 ILE A 240      63.693  18.264 -17.604  1.00 -1.00           H  
ATOM   3837 HD11 ILE A 240      61.009  20.912 -15.608  1.00 -1.00           H  
ATOM   3838 HD12 ILE A 240      60.210  19.404 -16.015  1.00 -1.00           H  
ATOM   3839 HD13 ILE A 240      61.870  19.395 -15.437  1.00 -1.00           H  
ATOM   3840  N   CYS A 241      61.286  17.004 -21.120  1.00 56.47           N  
ATOM   3841  CA  CYS A 241      61.499  15.879 -22.039  1.00 55.34           C  
ATOM   3842  C   CYS A 241      62.073  16.334 -23.394  1.00 54.38           C  
ATOM   3843  O   CYS A 241      63.029  15.737 -23.879  1.00 54.58           O  
ATOM   3844  CB  CYS A 241      60.195  15.095 -22.281  1.00 52.73           C  
ATOM   3845  SG  CYS A 241      59.814  14.030 -20.865  1.00 58.64           S  
ATOM   3846  H   CYS A 241      60.332  17.235 -20.866  1.00 -1.00           H  
ATOM   3847  HA  CYS A 241      62.237  15.207 -21.595  1.00 -1.00           H  
ATOM   3848  HB2 CYS A 241      59.359  15.764 -22.478  1.00 -1.00           H  
ATOM   3849  HB3 CYS A 241      60.294  14.445 -23.152  1.00 -1.00           H  
ATOM   3850  HG  CYS A 241      59.344  15.028 -20.100  1.00 -1.00           H  
ATOM   3851  N   GLU A 242      61.538  17.411 -23.979  1.00 54.71           N  
ATOM   3852  CA  GLU A 242      61.962  17.959 -25.268  1.00 57.53           C  
ATOM   3853  C   GLU A 242      63.401  18.515 -25.209  1.00 58.42           C  
ATOM   3854  O   GLU A 242      64.144  18.416 -26.181  1.00 58.78           O  
ATOM   3855  CB  GLU A 242      60.952  19.060 -25.676  1.00 60.16           C  
ATOM   3856  CG  GLU A 242      61.082  19.591 -27.121  1.00 71.27           C  
ATOM   3857  CD  GLU A 242      60.722  18.569 -28.197  1.00 79.54           C  
ATOM   3858  OE1 GLU A 242      60.144  17.518 -27.855  1.00 80.67           O  
ATOM   3859  OE2 GLU A 242      61.019  18.851 -29.374  1.00 77.65           O1-
ATOM   3860  H   GLU A 242      60.728  17.848 -23.542  1.00 -1.00           H  
ATOM   3861  HA  GLU A 242      61.942  17.147 -25.997  1.00 -1.00           H  
ATOM   3862  HB2 GLU A 242      59.938  18.678 -25.553  1.00 -1.00           H  
ATOM   3863  HB3 GLU A 242      61.030  19.900 -24.985  1.00 -1.00           H  
ATOM   3864  HG2 GLU A 242      60.414  20.442 -27.251  1.00 -1.00           H  
ATOM   3865  HG3 GLU A 242      62.089  19.962 -27.312  1.00 -1.00           H  
ATOM   3866  N   LEU A 243      63.804  19.057 -24.051  1.00 57.67           N  
ATOM   3867  CA  LEU A 243      65.142  19.584 -23.786  1.00 59.00           C  
ATOM   3868  C   LEU A 243      66.179  18.453 -23.632  1.00 58.98           C  
ATOM   3869  O   LEU A 243      67.307  18.588 -24.102  1.00 58.94           O  
ATOM   3870  CB  LEU A 243      65.060  20.412 -22.478  1.00 57.59           C  
ATOM   3871  CG  LEU A 243      66.354  21.116 -22.009  1.00 62.95           C  
ATOM   3872  CD1 LEU A 243      66.807  22.211 -22.987  1.00 58.21           C  
ATOM   3873  CD2 LEU A 243      66.164  21.698 -20.599  1.00 68.82           C  
ATOM   3874  H   LEU A 243      63.106  19.155 -23.323  1.00 -1.00           H  
ATOM   3875  HA  LEU A 243      65.438  20.224 -24.619  1.00 -1.00           H  
ATOM   3876  HB2 LEU A 243      64.281  21.167 -22.588  1.00 -1.00           H  
ATOM   3877  HB3 LEU A 243      64.715  19.759 -21.675  1.00 -1.00           H  
ATOM   3878  HG  LEU A 243      67.158  20.383 -21.936  1.00 -1.00           H  
ATOM   3879 HD11 LEU A 243      67.703  22.715 -22.624  1.00 -1.00           H  
ATOM   3880 HD12 LEU A 243      67.048  21.798 -23.967  1.00 -1.00           H  
ATOM   3881 HD13 LEU A 243      66.034  22.969 -23.124  1.00 -1.00           H  
ATOM   3882 HD21 LEU A 243      67.079  22.168 -20.238  1.00 -1.00           H  
ATOM   3883 HD22 LEU A 243      65.374  22.450 -20.580  1.00 -1.00           H  
ATOM   3884 HD23 LEU A 243      65.896  20.920 -19.883  1.00 -1.00           H  
ATOM   3885  N   LEU A 244      65.816  17.363 -22.945  1.00 57.94           N  
ATOM   3886  CA  LEU A 244      66.727  16.277 -22.572  1.00 56.78           C  
ATOM   3887  C   LEU A 244      66.756  15.136 -23.603  1.00 58.38           C  
ATOM   3888  O   LEU A 244      67.751  14.415 -23.669  1.00 57.46           O  
ATOM   3889  CB  LEU A 244      66.233  15.706 -21.223  1.00 54.40           C  
ATOM   3890  CG  LEU A 244      66.807  16.362 -19.939  1.00 58.66           C  
ATOM   3891  CD1 LEU A 244      67.284  17.820 -20.068  1.00 55.86           C  
ATOM   3892  CD2 LEU A 244      65.770  16.282 -18.820  1.00 46.70           C  
ATOM   3893  H   LEU A 244      64.876  17.341 -22.567  1.00 -1.00           H  
ATOM   3894  HA  LEU A 244      67.755  16.630 -22.487  1.00 -1.00           H  
ATOM   3895  HB2 LEU A 244      65.144  15.722 -21.214  1.00 -1.00           H  
ATOM   3896  HB3 LEU A 244      66.458  14.644 -21.158  1.00 -1.00           H  
ATOM   3897  HG  LEU A 244      67.673  15.771 -19.639  1.00 -1.00           H  
ATOM   3898 HD11 LEU A 244      67.610  18.208 -19.102  1.00 -1.00           H  
ATOM   3899 HD12 LEU A 244      68.135  17.920 -20.742  1.00 -1.00           H  
ATOM   3900 HD13 LEU A 244      66.488  18.471 -20.427  1.00 -1.00           H  
ATOM   3901 HD21 LEU A 244      66.220  16.470 -17.847  1.00 -1.00           H  
ATOM   3902 HD22 LEU A 244      65.009  17.040 -18.978  1.00 -1.00           H  
ATOM   3903 HD23 LEU A 244      65.273  15.318 -18.820  1.00 -1.00           H  
ATOM   3904  N   PHE A 245      65.696  14.971 -24.398  1.00 61.32           N  
ATOM   3905  CA  PHE A 245      65.602  14.007 -25.491  1.00 63.18           C  
ATOM   3906  C   PHE A 245      65.566  14.816 -26.803  1.00 65.56           C  
ATOM   3907  O   PHE A 245      66.375  15.729 -26.960  1.00 66.76           O  
ATOM   3908  CB  PHE A 245      64.370  13.092 -25.270  1.00 60.00           C  
ATOM   3909  CG  PHE A 245      64.374  12.317 -23.960  1.00 57.03           C  
ATOM   3910  CD1 PHE A 245      65.354  11.331 -23.717  1.00 57.62           C  
ATOM   3911  CD2 PHE A 245      63.394  12.577 -22.978  1.00 51.55           C  
ATOM   3912  CE1 PHE A 245      65.357  10.619 -22.501  1.00 60.43           C  
ATOM   3913  CE2 PHE A 245      63.396  11.866 -21.763  1.00 53.19           C  
ATOM   3914  CZ  PHE A 245      64.380  10.890 -21.524  1.00 56.47           C  
ATOM   3915  H   PHE A 245      64.901  15.587 -24.271  1.00 -1.00           H  
ATOM   3916  HA  PHE A 245      66.495  13.381 -25.536  1.00 -1.00           H  
ATOM   3917  HB2 PHE A 245      63.449  13.670 -25.343  1.00 -1.00           H  
ATOM   3918  HB3 PHE A 245      64.319  12.351 -26.068  1.00 -1.00           H  
ATOM   3919  HD1 PHE A 245      66.112  11.119 -24.457  1.00 -1.00           H  
ATOM   3920  HD2 PHE A 245      62.626  13.312 -23.156  1.00 -1.00           H  
ATOM   3921  HE1 PHE A 245      66.110   9.867 -22.316  1.00 -1.00           H  
ATOM   3922  HE2 PHE A 245      62.634  12.059 -21.022  1.00 -1.00           H  
ATOM   3923  HZ  PHE A 245      64.383  10.347 -20.592  1.00 -1.00           H  
ATOM   3924  N   SER A 246      64.673  14.473 -27.740  1.00 67.84           N  
ATOM   3925  CA  SER A 246      64.483  14.996 -29.096  1.00 72.69           C  
ATOM   3926  C   SER A 246      65.150  14.070 -30.127  1.00 74.82           C  
ATOM   3927  O   SER A 246      66.065  14.494 -30.860  1.00 75.08           O  
ATOM   3928  OXT SER A 246      64.747  12.881 -30.144  1.00 75.50           O1-
ATOM   3929  CB  SER A 246      64.529  16.547 -29.254  1.00 71.95           C  
ATOM   3930  OG  SER A 246      65.803  17.150 -29.100  1.00 72.58           O  
ATOM   3931  H   SER A 246      64.117  13.657 -27.549  1.00 -1.00           H  
ATOM   3932  HA  SER A 246      63.428  14.784 -29.270  1.00 -1.00           H  
ATOM   3933  HB2 SER A 246      64.160  16.812 -30.245  1.00 -1.00           H  
ATOM   3934  HB3 SER A 246      63.838  17.006 -28.544  1.00 -1.00           H  
ATOM   3935  HG  SER A 246      66.152  16.812 -28.270  1.00 -1.00           H  
TER    3936      SER A 246
HETATM 3937  C1  A16 L   1      67.760   2.292  11.350  1.00 37.43           C  
HETATM 3938  C2  A16 L   1      67.952   0.847  11.828  1.00 37.75           C  
HETATM 3939  C3  A16 L   1      69.390   0.640  12.272  1.00 36.92           C  
HETATM 3940  C4  A16 L   1      70.293   0.952  11.095  1.00 35.61           C  
HETATM 3941  C5  A16 L   1      70.029   2.371  10.580  1.00 35.18           C  
HETATM 3942  C6  A16 L   1      70.862   2.710   9.348  1.00 33.33           C  
HETATM 3943  O1  A16 L   1      68.007   3.225  12.397  1.00 38.94           O  
HETATM 3944  O2  A16 L   1      67.071   0.524  12.890  1.00 37.14           O  
HETATM 3945  O3  A16 L   1      69.606  -0.689  12.727  1.00 37.56           O  
HETATM 3946  O4  A16 L   1      71.628   0.823  11.535  1.00 36.37           O  
HETATM 3947  O5  A16 L   1      68.648   2.540  10.265  1.00 35.24           O  
HETATM 3948  O6  A16 L   1      70.475   1.879   8.262  1.00 33.78           O  
HETATM 3949  P   A16 L   1      71.417   1.839   7.081  1.00 35.52           P  
HETATM 3950  O1P A16 L   1      72.747   1.313   7.526  1.00 36.85           O  
HETATM 3951  O2P A16 L   1      71.569   3.206   6.480  1.00 35.72           O1-
HETATM 3952  O3P A16 L   1      70.900   0.896   6.021  1.00 36.63           O1-
HETATM 3953  P'  A16 L   1      67.797   4.714  12.212  1.00 41.59           P  
HETATM 3954  O1X A16 L   1      66.515   4.946  11.459  1.00 39.61           O  
HETATM 3955  O2X A16 L   1      68.917   5.372  11.454  1.00 39.52           O1-
HETATM 3956  O3X A16 L   1      67.703   5.324  13.587  1.00 40.28           O1-
HETATM 3957  H1  A16 L   1      66.734   2.415  11.002  1.00  0.00           H  
HETATM 3958  H2  A16 L   1      67.747   0.177  10.994  1.00  0.00           H  
HETATM 3959  H3  A16 L   1      69.613   1.333  13.084  1.00  0.00           H  
HETATM 3960  H4  A16 L   1      70.106   0.236  10.295  1.00  0.00           H  
HETATM 3961  H5  A16 L   1      70.287   3.075  11.371  1.00  0.00           H  
HETATM 3962  H61 A16 L   1      71.917   2.550   9.568  1.00  0.00           H  
HETATM 3963  H62 A16 L   1      70.705   3.754   9.079  1.00  0.00           H  
HETATM 3964  HO2 A16 L   1      67.218  -0.384  13.164  1.00  0.00           H  
HETATM 3965  HO3 A16 L   1      70.520  -0.789  13.000  1.00  0.00           H  
HETATM 3966  HO4 A16 L   1      72.226   1.016  10.809  1.00  0.00           H  
TER
HETATM 3967 MG    MG A 500      53.533  14.293  -7.535  1.00 32.31          Mg2+
TER
HETATM 3968 MG    MG A 501      65.680   8.806  -7.148  1.00 23.46          Mg2+
TER
HETATM 3969  O   SPC   502      51.888  14.576  -8.691  1.00  0.00           O
HETATM 3970  H1  SPC   502      52.083  14.746  -9.612  1.00  0.00           H
HETATM 3971  H2  SPC   502      51.022  14.170  -8.672  1.00  0.00           H
TER
HETATM 3975  O   SPC   504      54.493  14.612  -9.230  1.00  0.00           O
HETATM 3976  H1  SPC   504      55.310  15.008  -9.534  1.00  0.00           H
HETATM 3977  H2  SPC   504      54.122  14.155  -9.986  1.00  0.00           H
TER
CONECT 3937 3938 3943 3947 3957
CONECT 3938 3937 3939 3944 3958
CONECT 3939 3938 3940 3945 3959
CONECT 3940 3939 3941 3946 3960
CONECT 3941 3940 3942 3947 3961
CONECT 3942 3941 3948 3962 3963
CONECT 3943 3937 3953
CONECT 3944 3938 3964
CONECT 3945 3939 3965
CONECT 3946 3940 3966
CONECT 3947 3937 3941
CONECT 3948 3942 3949
CONECT 3949 3948 3950 3951 3952
CONECT 3949 3950
CONECT 3950 3949
CONECT 3950 3949
CONECT 3951 3949
CONECT 3952 3949
CONECT 3953 3943 3954 3955 3956
CONECT 3953 3954
CONECT 3954 3953
CONECT 3954 3953
CONECT 3955 3953
CONECT 3956 3953
CONECT 3957 3937
CONECT 3958 3938
CONECT 3959 3939
CONECT 3960 3940
CONECT 3961 3941
CONECT 3962 3942
CONECT 3963 3942
CONECT 3964 3944
CONECT 3965 3945
CONECT 3966 3946
CONECT    1    7    8    9
CONECT    7    1
CONECT    8    1
CONECT    9    1
CONECT    5   11   12
CONECT   11    5
CONECT   12    5
CONECT   18   21   22   23
CONECT   21   18
CONECT   22   18
CONECT   23   18
CONECT   28   31   32   33
CONECT   31   28
CONECT   32   28
CONECT   33   28
CONECT   38   42   43
CONECT   42   38
CONECT   43   38
CONECT   39   44   45
CONECT   44   39
CONECT   45   39
CONECT   40   46   47
CONECT   46   40
CONECT   47   40
CONECT   49   53   54
CONECT   53   49
CONECT   54   49
CONECT   59   63   64
CONECT   63   59
CONECT   64   59
CONECT   60   65   66
CONECT   65   60
CONECT   66   60
CONECT   61   67   68
CONECT   67   61
CONECT   68   61
CONECT   73   76   77   78
CONECT   76   73
CONECT   77   73
CONECT   78   73
CONECT   83   89   90
CONECT   89   83
CONECT   90   83
CONECT   85   92   93   94
CONECT   92   85
CONECT   93   85
CONECT   94   85
CONECT   86   95   96   97
CONECT   95   86
CONECT   96   86
CONECT   97   86
CONECT  102  106  107
CONECT  106  102
CONECT  107  102
CONECT  113  119  120
CONECT  119  113
CONECT  120  113
CONECT  115  122  123  124
CONECT  122  115
CONECT  123  115
CONECT  124  115
CONECT  116  125  126  127
CONECT  125  116
CONECT  126  116
CONECT  127  116
CONECT  132  141  142
CONECT  141  132
CONECT  142  132
CONECT  152  158  159
CONECT  158  152
CONECT  159  152
CONECT  165  170  171  172
CONECT  170  165
CONECT  171  165
CONECT  172  165
CONECT  166  173  174  175
CONECT  173  166
CONECT  174  166
CONECT  175  166
CONECT  180  186  187
CONECT  186  180
CONECT  187  180
CONECT  189  193  194
CONECT  193  189
CONECT  194  189
CONECT  201  206  207  208
CONECT  206  201
CONECT  207  201
CONECT  208  201
CONECT  213  219  220
CONECT  219  213
CONECT  220  213
CONECT  215  222  223  224
CONECT  222  215
CONECT  223  215
CONECT  224  215
CONECT  216  225  226  227
CONECT  225  216
CONECT  226  216
CONECT  227  216
CONECT  234  239  240  241
CONECT  239  234
CONECT  240  234
CONECT  241  234
CONECT  246  249  250  251
CONECT  249  246
CONECT  250  246
CONECT  251  246
CONECT  256  260  261
CONECT  260  256
CONECT  261  256
CONECT  257  262  263
CONECT  262  257
CONECT  263  257
CONECT  258  264  265
CONECT  264  258
CONECT  265  258
CONECT  270  279  280
CONECT  279  270
CONECT  280  270
CONECT  271  281  282
CONECT  281  271
CONECT  282  271
CONECT  272  283  284
CONECT  283  272
CONECT  284  272
CONECT  275  286  287
CONECT  286  275
CONECT  287  275
CONECT  276  288  289
CONECT  288  276
CONECT  289  276
CONECT  294  301  302
CONECT  301  294
CONECT  302  294
CONECT  295  303  304
CONECT  303  295
CONECT  304  295
CONECT  298  305  306
CONECT  305  298
CONECT  306  298
CONECT  311  318  319
CONECT  318  311
CONECT  319  311
CONECT  312  320  321
CONECT  320  312
CONECT  321  312
CONECT  313  322  323
CONECT  322  313
CONECT  323  313
CONECT  314  324  325
CONECT  324  314
CONECT  325  314
CONECT  315  326  327  328
CONECT  326  315
CONECT  327  315
CONECT  328  315
CONECT  334  340  341
CONECT  340  334
CONECT  341  334
CONECT  335  342  343  344
CONECT  342  335
CONECT  343  335
CONECT  344  335
CONECT  336  345  346  347
CONECT  345  336
CONECT  346  336
CONECT  347  336
CONECT  354  359  360  361
CONECT  359  354
CONECT  360  354
CONECT  361  354
CONECT  366  373  374
CONECT  373  366
CONECT  374  366
CONECT  367  375  376
CONECT  375  367
CONECT  376  367
CONECT  368  377  378
CONECT  377  368
CONECT  378  368
CONECT  369  379  380
CONECT  379  369
CONECT  380  369
CONECT  370  381  382  383
CONECT  381  370
CONECT  382  370
CONECT  383  370
CONECT  388  395  396
CONECT  395  388
CONECT  396  388
CONECT  389  397  398
CONECT  397  389
CONECT  398  389
CONECT  403  409  410
CONECT  409  403
CONECT  410  403
CONECT  404  411  412
CONECT  411  404
CONECT  412  404
CONECT  406  413  414  415
CONECT  413  406
CONECT  414  406
CONECT  415  406
CONECT  420  426  427
CONECT  426  420
CONECT  427  420
CONECT  432  438  439
CONECT  438  432
CONECT  439  432
CONECT  444  453  454
CONECT  453  444
CONECT  454  444
CONECT  464  470  471
CONECT  470  464
CONECT  471  464
CONECT  466  473  474  475
CONECT  473  466
CONECT  474  466
CONECT  475  466
CONECT  467  476  477  478
CONECT  476  467
CONECT  477  467
CONECT  478  467
CONECT  483  490  491
CONECT  490  483
CONECT  491  483
CONECT  484  492  493
CONECT  492  484
CONECT  493  484
CONECT  487  494  495
CONECT  494  487
CONECT  495  487
CONECT  500  507  508
CONECT  507  500
CONECT  508  500
CONECT  501  509  510
CONECT  509  501
CONECT  510  501
CONECT  502  511  512
CONECT  511  502
CONECT  512  502
CONECT  503  513  514
CONECT  513  503
CONECT  514  503
CONECT  504  515  516  517
CONECT  515  504
CONECT  516  504
CONECT  517  504
CONECT  522  528  529
CONECT  528  522
CONECT  529  522
CONECT  524  531  532  533
CONECT  531  524
CONECT  532  524
CONECT  533  524
CONECT  525  534  535  536
CONECT  534  525
CONECT  535  525
CONECT  536  525
CONECT  541  550  551
CONECT  550  541
CONECT  551  541
CONECT  542  552  553
CONECT  552  542
CONECT  553  542
CONECT  543  554  555
CONECT  554  543
CONECT  555  543
CONECT  546  557  558
CONECT  557  546
CONECT  558  546
CONECT  547  559  560
CONECT  559  547
CONECT  560  547
CONECT  565  572  573
CONECT  572  565
CONECT  573  565
CONECT  566  574  575
CONECT  574  566
CONECT  575  566
CONECT  569  576  577
CONECT  576  569
CONECT  577  569
CONECT  582  589  590
CONECT  589  582
CONECT  590  582
CONECT  583  591  592
CONECT  591  583
CONECT  592  583
CONECT  584  593  594
CONECT  593  584
CONECT  594  584
CONECT  585  595  596
CONECT  595  585
CONECT  596  585
CONECT  586  597  598  599
CONECT  597  586
CONECT  598  586
CONECT  599  586
CONECT  605  611  612
CONECT  611  605
CONECT  612  605
CONECT  606  613  614  615
CONECT  613  606
CONECT  614  606
CONECT  615  606
CONECT  607  616  617  618
CONECT  616  607
CONECT  617  607
CONECT  618  607
CONECT  623  630  631
CONECT  630  623
CONECT  631  623
CONECT  624  632  633
CONECT  632  624
CONECT  633  624
CONECT  625  634  635
CONECT  634  625
CONECT  635  625
CONECT  626  636  637
CONECT  636  626
CONECT  637  626
CONECT  627  638  639  640
CONECT  638  627
CONECT  639  627
CONECT  640  627
CONECT  646  652  653
CONECT  652  646
CONECT  653  646
CONECT  647  654  655  656
CONECT  654  647
CONECT  655  647
CONECT  656  647
CONECT  648  657  658  659
CONECT  657  648
CONECT  658  648
CONECT  659  648
CONECT  661  665  666
CONECT  665  661
CONECT  666  661
CONECT  672  677  678  679
CONECT  677  672
CONECT  678  672
CONECT  679  672
CONECT  673  680  681  682
CONECT  680  673
CONECT  681  673
CONECT  682  673
CONECT  688  693  694  695
CONECT  693  688
CONECT  694  688
CONECT  695  688
CONECT  689  696  697  698
CONECT  696  689
CONECT  697  689
CONECT  698  689
CONECT  700  704  705
CONECT  704  700
CONECT  705  700
CONECT  707  711  712
CONECT  711  707
CONECT  712  707
CONECT  717  721  722
CONECT  721  717
CONECT  722  717
CONECT  728  734  735
CONECT  734  728
CONECT  735  728
CONECT  740  749  750
CONECT  749  740
CONECT  750  740
CONECT  760  767  768
CONECT  767  760
CONECT  768  760
CONECT  761  769  770
CONECT  769  761
CONECT  770  761
CONECT  775  782  783
CONECT  782  775
CONECT  783  775
CONECT  776  784  785
CONECT  784  776
CONECT  785  776
CONECT  777  786  787
CONECT  786  777
CONECT  787  777
CONECT  778  788  789
CONECT  788  778
CONECT  789  778
CONECT  779  790  791  792
CONECT  790  779
CONECT  791  779
CONECT  792  779
CONECT  798  803  804  805
CONECT  803  798
CONECT  804  798
CONECT  805  798
CONECT  799  806  807  808
CONECT  806  799
CONECT  807  799
CONECT  808  799
CONECT  813  820  821
CONECT  820  813
CONECT  821  813
CONECT  814  822  823
CONECT  822  814
CONECT  823  814
CONECT  817  824  825
CONECT  824  817
CONECT  825  817
CONECT  830  837  838
CONECT  837  830
CONECT  838  830
CONECT  831  839  840
CONECT  839  831
CONECT  840  831
CONECT  845  852  853
CONECT  852  845
CONECT  853  845
CONECT  846  854  855
CONECT  854  846
CONECT  855  846
CONECT  849  856  857
CONECT  856  849
CONECT  857  849
CONECT  862  868  869
CONECT  868  862
CONECT  869  862
CONECT  864  871  872  873
CONECT  871  864
CONECT  872  864
CONECT  873  864
CONECT  865  874  875  876
CONECT  874  865
CONECT  875  865
CONECT  876  865
CONECT  878  882  883
CONECT  882  878
CONECT  883  878
CONECT  888  894  895
CONECT  894  888
CONECT  895  888
CONECT  891  896  897
CONECT  896  891
CONECT  897  891
CONECT  902  908  909
CONECT  908  902
CONECT  909  902
CONECT  915  920  921  922
CONECT  920  915
CONECT  921  915
CONECT  922  915
CONECT  916  923  924  925
CONECT  923  916
CONECT  924  916
CONECT  925  916
CONECT  931  936  937  938
CONECT  936  931
CONECT  937  931
CONECT  938  931
CONECT  932  939  940  941
CONECT  939  932
CONECT  940  932
CONECT  941  932
CONECT  946  953  954
CONECT  953  946
CONECT  954  946
CONECT  947  955  956
CONECT  955  947
CONECT  956  947
CONECT  961  968  969
CONECT  968  961
CONECT  969  961
CONECT  962  970  971
CONECT  970  962
CONECT  971  962
CONECT  963  972  973
CONECT  972  963
CONECT  973  963
CONECT  964  974  975
CONECT  974  964
CONECT  975  964
CONECT  965  976  977  978
CONECT  976  965
CONECT  977  965
CONECT  978  965
CONECT  983  993  994
CONECT  993  983
CONECT  994  983
CONECT 1004 1010 1011
CONECT 1010 1004
CONECT 1011 1004
CONECT 1016 1026 1027
CONECT 1026 1016
CONECT 1027 1016
CONECT 1038 1043 1044 1045
CONECT 1043 1038
CONECT 1044 1038
CONECT 1045 1038
CONECT 1039 1046 1047 1048
CONECT 1046 1039
CONECT 1047 1039
CONECT 1048 1039
CONECT 1053 1062 1063
CONECT 1062 1053
CONECT 1063 1053
CONECT 1073 1077 1078
CONECT 1077 1073
CONECT 1078 1073
CONECT 1074 1079 1080
CONECT 1079 1074
CONECT 1080 1074
CONECT 1075 1081 1082
CONECT 1081 1075
CONECT 1082 1075
CONECT 1087 1094 1095
CONECT 1094 1087
CONECT 1095 1087
CONECT 1088 1096 1097
CONECT 1096 1088
CONECT 1097 1088
CONECT 1102 1108 1109
CONECT 1108 1102
CONECT 1109 1102
CONECT 1105 1110 1111
CONECT 1110 1105
CONECT 1111 1105
CONECT 1113 1117 1118
CONECT 1117 1113
CONECT 1118 1113
CONECT 1123 1129 1130
CONECT 1129 1123
CONECT 1130 1123
CONECT 1125 1132 1133 1134
CONECT 1132 1125
CONECT 1133 1125
CONECT 1134 1125
CONECT 1126 1135 1136 1137
CONECT 1135 1126
CONECT 1136 1126
CONECT 1137 1126
CONECT 1143 1148 1149 1150
CONECT 1148 1143
CONECT 1149 1143
CONECT 1150 1143
CONECT 1144 1151 1152 1153
CONECT 1151 1144
CONECT 1152 1144
CONECT 1153 1144
CONECT 1158 1161 1162 1163
CONECT 1161 1158
CONECT 1162 1158
CONECT 1163 1158
CONECT 1168 1178 1179
CONECT 1178 1168
CONECT 1179 1168
CONECT 1189 1196 1197
CONECT 1196 1189
CONECT 1197 1189
CONECT 1190 1198 1199
CONECT 1198 1190
CONECT 1199 1190
CONECT 1191 1200 1201
CONECT 1200 1191
CONECT 1201 1191
CONECT 1192 1202 1203
CONECT 1202 1192
CONECT 1203 1192
CONECT 1193 1204 1205 1206
CONECT 1204 1193
CONECT 1205 1193
CONECT 1206 1193
CONECT 1211 1217 1218
CONECT 1217 1211
CONECT 1218 1211
CONECT 1220 1224 1225
CONECT 1224 1220
CONECT 1225 1220
CONECT 1230 1237 1238
CONECT 1237 1230
CONECT 1238 1230
CONECT 1231 1239 1240
CONECT 1239 1231
CONECT 1240 1231
CONECT 1232 1241 1242
CONECT 1241 1232
CONECT 1242 1232
CONECT 1233 1243 1244
CONECT 1243 1233
CONECT 1244 1233
CONECT 1234 1245 1246 1247
CONECT 1245 1234
CONECT 1246 1234
CONECT 1247 1234
CONECT 1252 1258 1259
CONECT 1258 1252
CONECT 1259 1252
CONECT 1254 1261 1262 1263
CONECT 1261 1254
CONECT 1262 1254
CONECT 1263 1254
CONECT 1255 1264 1265 1266
CONECT 1264 1255
CONECT 1265 1255
CONECT 1266 1255
CONECT 1271 1277 1278
CONECT 1277 1271
CONECT 1278 1271
CONECT 1273 1280 1281 1282
CONECT 1280 1273
CONECT 1281 1273
CONECT 1282 1273
CONECT 1274 1283 1284 1285
CONECT 1283 1274
CONECT 1284 1274
CONECT 1285 1274
CONECT 1290 1294 1295
CONECT 1294 1290
CONECT 1295 1290
CONECT 1301 1310 1311
CONECT 1310 1301
CONECT 1311 1301
CONECT 1302 1312 1313
CONECT 1312 1302
CONECT 1313 1302
CONECT 1303 1314 1315
CONECT 1314 1303
CONECT 1315 1303
CONECT 1306 1317 1318
CONECT 1317 1306
CONECT 1318 1306
CONECT 1307 1319 1320
CONECT 1319 1307
CONECT 1320 1307
CONECT 1325 1332 1333
CONECT 1332 1325
CONECT 1333 1325
CONECT 1326 1334 1335
CONECT 1334 1326
CONECT 1335 1326
CONECT 1329 1336 1337
CONECT 1336 1329
CONECT 1337 1329
CONECT 1342 1348 1349
CONECT 1348 1342
CONECT 1349 1342
CONECT 1345 1350 1351
CONECT 1350 1345
CONECT 1351 1345
CONECT 1357 1363 1364
CONECT 1363 1357
CONECT 1364 1357
CONECT 1358 1365 1366 1367
CONECT 1365 1358
CONECT 1366 1358
CONECT 1367 1358
CONECT 1359 1368 1369 1370
CONECT 1368 1359
CONECT 1369 1359
CONECT 1370 1359
CONECT 1375 1382 1383
CONECT 1382 1375
CONECT 1383 1375
CONECT 1376 1384 1385
CONECT 1384 1376
CONECT 1385 1376
CONECT 1379 1386 1387
CONECT 1386 1379
CONECT 1387 1379
CONECT 1392 1396 1397
CONECT 1396 1392
CONECT 1397 1392
CONECT 1403 1411 1412
CONECT 1411 1403
CONECT 1412 1403
CONECT 1420 1426 1427
CONECT 1426 1420
CONECT 1427 1420
CONECT 1422 1429 1430 1431
CONECT 1429 1422
CONECT 1430 1422
CONECT 1431 1422
CONECT 1423 1432 1433 1434
CONECT 1432 1423
CONECT 1433 1423
CONECT 1434 1423
CONECT 1436 1440 1441
CONECT 1440 1436
CONECT 1441 1436
CONECT 1446 1453 1454
CONECT 1453 1446
CONECT 1454 1446
CONECT 1447 1455 1456
CONECT 1455 1447
CONECT 1456 1447
CONECT 1461 1464 1465 1466
CONECT 1464 1461
CONECT 1465 1461
CONECT 1466 1461
CONECT 1471 1477 1478
CONECT 1477 1471
CONECT 1478 1471
CONECT 1473 1480 1481 1482
CONECT 1480 1473
CONECT 1481 1473
CONECT 1482 1473
CONECT 1474 1483 1484 1485
CONECT 1483 1474
CONECT 1484 1474
CONECT 1485 1474
CONECT 1491 1497 1498
CONECT 1497 1491
CONECT 1498 1491
CONECT 1492 1499 1500 1501
CONECT 1499 1492
CONECT 1500 1492
CONECT 1501 1492
CONECT 1493 1502 1503 1504
CONECT 1502 1493
CONECT 1503 1493
CONECT 1504 1493
CONECT 1509 1516 1517
CONECT 1516 1509
CONECT 1517 1509
CONECT 1510 1518 1519
CONECT 1518 1510
CONECT 1519 1510
CONECT 1513 1520 1521
CONECT 1520 1513
CONECT 1521 1513
CONECT 1526 1532 1533
CONECT 1532 1526
CONECT 1533 1526
CONECT 1538 1544 1545
CONECT 1544 1538
CONECT 1545 1538
CONECT 1540 1547 1548 1549
CONECT 1547 1540
CONECT 1548 1540
CONECT 1549 1540
CONECT 1541 1550 1551 1552
CONECT 1550 1541
CONECT 1551 1541
CONECT 1552 1541
CONECT 1558 1564 1565
CONECT 1564 1558
CONECT 1565 1558
CONECT 1559 1566 1567 1568
CONECT 1566 1559
CONECT 1567 1559
CONECT 1568 1559
CONECT 1560 1569 1570 1571
CONECT 1569 1560
CONECT 1570 1560
CONECT 1571 1560
CONECT 1576 1582 1583
CONECT 1582 1576
CONECT 1583 1576
CONECT 1579 1584 1585
CONECT 1584 1579
CONECT 1585 1579
CONECT 1590 1600 1601
CONECT 1600 1590
CONECT 1601 1590
CONECT 1611 1615 1616
CONECT 1615 1611
CONECT 1616 1611
CONECT 1622 1628 1629
CONECT 1628 1622
CONECT 1629 1622
CONECT 1624 1631 1632 1633
CONECT 1631 1624
CONECT 1632 1624
CONECT 1633 1624
CONECT 1625 1634 1635 1636
CONECT 1634 1625
CONECT 1635 1625
CONECT 1636 1625
CONECT 1641 1645 1646
CONECT 1645 1641
CONECT 1646 1641
CONECT 1652 1662 1663
CONECT 1662 1652
CONECT 1663 1652
CONECT 1674 1680 1681
CONECT 1680 1674
CONECT 1681 1674
CONECT 1675 1682 1683 1684
CONECT 1682 1675
CONECT 1683 1675
CONECT 1684 1675
CONECT 1676 1685 1686 1687
CONECT 1685 1676
CONECT 1686 1676
CONECT 1687 1676
CONECT 1692 1695 1696 1697
CONECT 1695 1692
CONECT 1696 1692
CONECT 1697 1692
CONECT 1702 1709 1710
CONECT 1709 1702
CONECT 1710 1702
CONECT 1703 1711 1712
CONECT 1711 1703
CONECT 1712 1703
CONECT 1704 1713 1714
CONECT 1713 1704
CONECT 1714 1704
CONECT 1705 1715 1716
CONECT 1715 1705
CONECT 1716 1705
CONECT 1706 1717 1718 1719
CONECT 1717 1706
CONECT 1718 1706
CONECT 1719 1706
CONECT 1725 1731 1732
CONECT 1731 1725
CONECT 1732 1725
CONECT 1726 1733 1734 1735
CONECT 1733 1726
CONECT 1734 1726
CONECT 1735 1726
CONECT 1727 1736 1737 1738
CONECT 1736 1727
CONECT 1737 1727
CONECT 1738 1727
CONECT 1743 1750 1751
CONECT 1750 1743
CONECT 1751 1743
CONECT 1744 1752 1753
CONECT 1752 1744
CONECT 1753 1744
CONECT 1745 1754 1755
CONECT 1754 1745
CONECT 1755 1745
CONECT 1746 1756 1757
CONECT 1756 1746
CONECT 1757 1746
CONECT 1747 1758 1759 1760
CONECT 1758 1747
CONECT 1759 1747
CONECT 1760 1747
CONECT 1765 1771 1772
CONECT 1771 1765
CONECT 1772 1765
CONECT 1767 1774 1775 1776
CONECT 1774 1767
CONECT 1775 1767
CONECT 1776 1767
CONECT 1768 1777 1778 1779
CONECT 1777 1768
CONECT 1778 1768
CONECT 1779 1768
CONECT 1784 1788 1789
CONECT 1788 1784
CONECT 1789 1784
CONECT 1785 1790 1791
CONECT 1790 1785
CONECT 1791 1785
CONECT 1786 1792 1793
CONECT 1792 1786
CONECT 1793 1786
CONECT 1798 1805 1806
CONECT 1805 1798
CONECT 1806 1798
CONECT 1799 1807 1808
CONECT 1807 1799
CONECT 1808 1799
CONECT 1800 1809 1810
CONECT 1809 1800
CONECT 1810 1800
CONECT 1801 1811 1812
CONECT 1811 1801
CONECT 1812 1801
CONECT 1802 1813 1814 1815
CONECT 1813 1802
CONECT 1814 1802
CONECT 1815 1802
CONECT 1820 1827 1828
CONECT 1827 1820
CONECT 1828 1820
CONECT 1821 1829 1830
CONECT 1829 1821
CONECT 1830 1821
CONECT 1822 1831 1832
CONECT 1831 1822
CONECT 1832 1822
CONECT 1823 1833 1834
CONECT 1833 1823
CONECT 1834 1823
CONECT 1824 1835 1836 1837
CONECT 1835 1824
CONECT 1836 1824
CONECT 1837 1824
CONECT 1842 1851 1852
CONECT 1851 1842
CONECT 1852 1842
CONECT 1843 1853 1854
CONECT 1853 1843
CONECT 1854 1843
CONECT 1844 1855 1856
CONECT 1855 1844
CONECT 1856 1844
CONECT 1847 1858 1859
CONECT 1858 1847
CONECT 1859 1847
CONECT 1848 1860 1861
CONECT 1860 1848
CONECT 1861 1848
CONECT 1863 1867 1868
CONECT 1867 1863
CONECT 1868 1863
CONECT 1875 1880 1881 1882
CONECT 1880 1875
CONECT 1881 1875
CONECT 1882 1875
CONECT 1887 1896 1897
CONECT 1896 1887
CONECT 1897 1887
CONECT 1908 1914 1915
CONECT 1914 1908
CONECT 1915 1908
CONECT 1909 1916 1917 1918
CONECT 1916 1909
CONECT 1917 1909
CONECT 1918 1909
CONECT 1910 1919 1920 1921
CONECT 1919 1910
CONECT 1920 1910
CONECT 1921 1910
CONECT 1926 1933 1934
CONECT 1933 1926
CONECT 1934 1926
CONECT 1927 1935 1936
CONECT 1935 1927
CONECT 1936 1927
CONECT 1941 1950 1951
CONECT 1950 1941
CONECT 1951 1941
CONECT 1961 1970 1971
CONECT 1970 1961
CONECT 1971 1961
CONECT 1962 1972 1973
CONECT 1972 1962
CONECT 1973 1962
CONECT 1963 1974 1975
CONECT 1974 1963
CONECT 1975 1963
CONECT 1966 1977 1978
CONECT 1977 1966
CONECT 1978 1966
CONECT 1967 1979 1980
CONECT 1979 1967
CONECT 1980 1967
CONECT 1985 1991 1992
CONECT 1991 1985
CONECT 1992 1985
CONECT 1988 1993 1994
CONECT 1993 1988
CONECT 1994 1988
CONECT 1996 2000 2001
CONECT 2000 1996
CONECT 2001 1996
CONECT 2006 2012 2013
CONECT 2012 2006
CONECT 2013 2006
CONECT 2007 2014 2015
CONECT 2014 2007
CONECT 2015 2007
CONECT 2009 2016 2017 2018
CONECT 2016 2009
CONECT 2017 2009
CONECT 2018 2009
CONECT 2023 2029 2030
CONECT 2029 2023
CONECT 2030 2023
CONECT 2025 2032 2033 2034
CONECT 2032 2025
CONECT 2033 2025
CONECT 2034 2025
CONECT 2026 2035 2036 2037
CONECT 2035 2026
CONECT 2036 2026
CONECT 2037 2026
CONECT 2042 2048 2049
CONECT 2048 2042
CONECT 2049 2042
CONECT 2045 2050 2051
CONECT 2050 2045
CONECT 2051 2045
CONECT 2057 2062 2063 2064
CONECT 2062 2057
CONECT 2063 2057
CONECT 2064 2057
CONECT 2058 2065 2066 2067
CONECT 2065 2058
CONECT 2066 2058
CONECT 2067 2058
CONECT 2072 2076 2077
CONECT 2076 2072
CONECT 2077 2072
CONECT 2083 2087 2088
CONECT 2087 2083
CONECT 2088 2083
CONECT 2084 2089 2090
CONECT 2089 2084
CONECT 2090 2084
CONECT 2085 2091 2092
CONECT 2091 2085
CONECT 2092 2085
CONECT 2098 2104 2105
CONECT 2104 2098
CONECT 2105 2098
CONECT 2099 2106 2107 2108
CONECT 2106 2099
CONECT 2107 2099
CONECT 2108 2099
CONECT 2100 2109 2110 2111
CONECT 2109 2100
CONECT 2110 2100
CONECT 2111 2100
CONECT 2113 2117 2118
CONECT 2117 2113
CONECT 2118 2113
CONECT 2123 2132 2133
CONECT 2132 2123
CONECT 2133 2123
CONECT 2124 2134 2135
CONECT 2134 2124
CONECT 2135 2124
CONECT 2125 2136 2137
CONECT 2136 2125
CONECT 2137 2125
CONECT 2128 2139 2140
CONECT 2139 2128
CONECT 2140 2128
CONECT 2129 2141 2142
CONECT 2141 2129
CONECT 2142 2129
CONECT 2147 2151 2152
CONECT 2151 2147
CONECT 2152 2147
CONECT 2158 2162 2163
CONECT 2162 2158
CONECT 2163 2158
CONECT 2169 2173 2174
CONECT 2173 2169
CONECT 2174 2169
CONECT 2180 2187 2188
CONECT 2187 2180
CONECT 2188 2180
CONECT 2181 2189 2190
CONECT 2189 2181
CONECT 2190 2181
CONECT 2184 2191 2192
CONECT 2191 2184
CONECT 2192 2184
CONECT 2197 2204 2205
CONECT 2204 2197
CONECT 2205 2197
CONECT 2198 2206 2207
CONECT 2206 2198
CONECT 2207 2198
CONECT 2212 2219 2220
CONECT 2219 2212
CONECT 2220 2212
CONECT 2213 2221 2222
CONECT 2221 2213
CONECT 2222 2213
CONECT 2227 2236 2237
CONECT 2236 2227
CONECT 2237 2227
CONECT 2228 2238 2239
CONECT 2238 2228
CONECT 2239 2228
CONECT 2229 2240 2241
CONECT 2240 2229
CONECT 2241 2229
CONECT 2232 2243 2244
CONECT 2243 2232
CONECT 2244 2232
CONECT 2233 2245 2246
CONECT 2245 2233
CONECT 2246 2233
CONECT 2252 2258 2259
CONECT 2258 2252
CONECT 2259 2252
CONECT 2253 2260 2261 2262
CONECT 2260 2253
CONECT 2261 2253
CONECT 2262 2253
CONECT 2254 2263 2264 2265
CONECT 2263 2254
CONECT 2264 2254
CONECT 2265 2254
CONECT 2270 2277 2278
CONECT 2277 2270
CONECT 2278 2270
CONECT 2271 2279 2280
CONECT 2279 2271
CONECT 2280 2271
CONECT 2285 2294 2295
CONECT 2294 2285
CONECT 2295 2285
CONECT 2305 2315 2316
CONECT 2315 2305
CONECT 2316 2305
CONECT 2326 2333 2334
CONECT 2333 2326
CONECT 2334 2326
CONECT 2327 2335 2336
CONECT 2335 2327
CONECT 2336 2327
CONECT 2341 2347 2348
CONECT 2347 2341
CONECT 2348 2341
CONECT 2343 2350 2351 2352
CONECT 2350 2343
CONECT 2351 2343
CONECT 2352 2343
CONECT 2344 2353 2354 2355
CONECT 2353 2344
CONECT 2354 2344
CONECT 2355 2344
CONECT 2360 2366 2367
CONECT 2366 2360
CONECT 2367 2360
CONECT 2372 2379 2380
CONECT 2379 2372
CONECT 2380 2372
CONECT 2373 2381 2382
CONECT 2381 2373
CONECT 2382 2373
CONECT 2374 2383 2384
CONECT 2383 2374
CONECT 2384 2374
CONECT 2375 2385 2386
CONECT 2385 2375
CONECT 2386 2375
CONECT 2376 2387 2388 2389
CONECT 2387 2376
CONECT 2388 2376
CONECT 2389 2376
CONECT 2394 2401 2402
CONECT 2401 2394
CONECT 2402 2394
CONECT 2395 2403 2404
CONECT 2403 2395
CONECT 2404 2395
CONECT 2396 2405 2406
CONECT 2405 2396
CONECT 2406 2396
CONECT 2397 2407 2408
CONECT 2407 2397
CONECT 2408 2397
CONECT 2398 2409 2410 2411
CONECT 2409 2398
CONECT 2410 2398
CONECT 2411 2398
CONECT 2416 2423 2424
CONECT 2423 2416
CONECT 2424 2416
CONECT 2417 2425 2426
CONECT 2425 2417
CONECT 2426 2417
CONECT 2431 2437 2438
CONECT 2437 2431
CONECT 2438 2431
CONECT 2434 2439 2440
CONECT 2439 2434
CONECT 2440 2434
CONECT 2446 2452 2453
CONECT 2452 2446
CONECT 2453 2446
CONECT 2447 2454 2455 2456
CONECT 2454 2447
CONECT 2455 2447
CONECT 2456 2447
CONECT 2448 2457 2458 2459
CONECT 2457 2448
CONECT 2458 2448
CONECT 2459 2448
CONECT 2464 2473 2474
CONECT 2473 2464
CONECT 2474 2464
CONECT 2465 2475 2476
CONECT 2475 2465
CONECT 2476 2465
CONECT 2466 2477 2478
CONECT 2477 2466
CONECT 2478 2466
CONECT 2469 2480 2481
CONECT 2480 2469
CONECT 2481 2469
CONECT 2470 2482 2483
CONECT 2482 2470
CONECT 2483 2470
CONECT 2488 2495 2496
CONECT 2495 2488
CONECT 2496 2488
CONECT 2489 2497 2498
CONECT 2497 2489
CONECT 2498 2489
CONECT 2492 2499 2500
CONECT 2499 2492
CONECT 2500 2492
CONECT 2505 2512 2513
CONECT 2512 2505
CONECT 2513 2505
CONECT 2506 2514 2515
CONECT 2514 2506
CONECT 2515 2506
CONECT 2507 2516 2517
CONECT 2516 2507
CONECT 2517 2507
CONECT 2508 2518 2519
CONECT 2518 2508
CONECT 2519 2508
CONECT 2509 2520 2521 2522
CONECT 2520 2509
CONECT 2521 2509
CONECT 2522 2509
CONECT 2527 2536 2537
CONECT 2536 2527
CONECT 2537 2527
CONECT 2548 2553 2554 2555
CONECT 2553 2548
CONECT 2554 2548
CONECT 2555 2548
CONECT 2549 2556 2557 2558
CONECT 2556 2549
CONECT 2557 2549
CONECT 2558 2549
CONECT 2563 2566 2567 2568
CONECT 2566 2563
CONECT 2567 2563
CONECT 2568 2563
CONECT 2573 2579 2580
CONECT 2579 2573
CONECT 2580 2573
CONECT 2585 2591 2592
CONECT 2591 2585
CONECT 2592 2585
CONECT 2587 2594 2595 2596
CONECT 2594 2587
CONECT 2595 2587
CONECT 2596 2587
CONECT 2588 2597 2598 2599
CONECT 2597 2588
CONECT 2598 2588
CONECT 2599 2588
CONECT 2604 2613 2614
CONECT 2613 2604
CONECT 2614 2604
CONECT 2605 2615 2616
CONECT 2615 2605
CONECT 2616 2605
CONECT 2606 2617 2618
CONECT 2617 2606
CONECT 2618 2606
CONECT 2609 2620 2621
CONECT 2620 2609
CONECT 2621 2609
CONECT 2610 2622 2623
CONECT 2622 2610
CONECT 2623 2610
CONECT 2628 2635 2636
CONECT 2635 2628
CONECT 2636 2628
CONECT 2629 2637 2638
CONECT 2637 2629
CONECT 2638 2629
CONECT 2630 2639 2640
CONECT 2639 2630
CONECT 2640 2630
CONECT 2631 2641 2642
CONECT 2641 2631
CONECT 2642 2631
CONECT 2632 2643 2644 2645
CONECT 2643 2632
CONECT 2644 2632
CONECT 2645 2632
CONECT 2650 2657 2658
CONECT 2657 2650
CONECT 2658 2650
CONECT 2651 2659 2660
CONECT 2659 2651
CONECT 2660 2651
CONECT 2665 2674 2675
CONECT 2674 2665
CONECT 2675 2665
CONECT 2685 2688 2689 2690
CONECT 2688 2685
CONECT 2689 2685
CONECT 2690 2685
CONECT 2692 2696 2697
CONECT 2696 2692
CONECT 2697 2692
CONECT 2702 2709 2710
CONECT 2709 2702
CONECT 2710 2702
CONECT 2703 2711 2712
CONECT 2711 2703
CONECT 2712 2703
CONECT 2704 2713 2714
CONECT 2713 2704
CONECT 2714 2704
CONECT 2705 2715 2716
CONECT 2715 2705
CONECT 2716 2705
CONECT 2706 2717 2718 2719
CONECT 2717 2706
CONECT 2718 2706
CONECT 2719 2706
CONECT 2721 2725 2726
CONECT 2725 2721
CONECT 2726 2721
CONECT 2731 2737 2738
CONECT 2737 2731
CONECT 2738 2731
CONECT 2733 2740 2741 2742
CONECT 2740 2733
CONECT 2741 2733
CONECT 2742 2733
CONECT 2734 2743 2744 2745
CONECT 2743 2734
CONECT 2744 2734
CONECT 2745 2734
CONECT 2752 2757 2758 2759
CONECT 2757 2752
CONECT 2758 2752
CONECT 2759 2752
CONECT 2764 2773 2774
CONECT 2773 2764
CONECT 2774 2764
CONECT 2784 2788 2789
CONECT 2788 2784
CONECT 2789 2784
CONECT 2796 2802 2803
CONECT 2802 2796
CONECT 2803 2796
CONECT 2797 2804 2805 2806
CONECT 2804 2797
CONECT 2805 2797
CONECT 2806 2797
CONECT 2798 2807 2808 2809
CONECT 2807 2798
CONECT 2808 2798
CONECT 2809 2798
CONECT 2811 2815 2816
CONECT 2815 2811
CONECT 2816 2811
CONECT 2818 2822 2823
CONECT 2822 2818
CONECT 2823 2818
CONECT 2828 2835 2836
CONECT 2835 2828
CONECT 2836 2828
CONECT 2829 2837 2838
CONECT 2837 2829
CONECT 2838 2829
CONECT 2832 2839 2840
CONECT 2839 2832
CONECT 2840 2832
CONECT 2846 2852 2853
CONECT 2852 2846
CONECT 2853 2846
CONECT 2847 2854 2855 2856
CONECT 2854 2847
CONECT 2855 2847
CONECT 2856 2847
CONECT 2848 2857 2858 2859
CONECT 2857 2848
CONECT 2858 2848
CONECT 2859 2848
CONECT 2864 2868 2869
CONECT 2868 2864
CONECT 2869 2864
CONECT 2875 2884 2885
CONECT 2884 2875
CONECT 2885 2875
CONECT 2895 2901 2902
CONECT 2901 2895
CONECT 2902 2895
CONECT 2908 2913 2914 2915
CONECT 2913 2908
CONECT 2914 2908
CONECT 2915 2908
CONECT 2909 2916 2917 2918
CONECT 2916 2909
CONECT 2917 2909
CONECT 2918 2909
CONECT 2923 2932 2933
CONECT 2932 2923
CONECT 2933 2923
CONECT 2943 2947 2948
CONECT 2947 2943
CONECT 2948 2943
CONECT 2944 2949 2950
CONECT 2949 2944
CONECT 2950 2944
CONECT 2945 2951 2952
CONECT 2951 2945
CONECT 2952 2945
CONECT 2957 2963 2964
CONECT 2963 2957
CONECT 2964 2957
CONECT 2966 2970 2971
CONECT 2970 2966
CONECT 2971 2966
CONECT 2976 2988 2989
CONECT 2988 2976
CONECT 2989 2976
CONECT 3000 3006 3007
CONECT 3006 3000
CONECT 3007 3000
CONECT 3012 3019 3020
CONECT 3019 3012
CONECT 3020 3012
CONECT 3013 3021 3022
CONECT 3021 3013
CONECT 3022 3013
CONECT 3014 3023 3024
CONECT 3023 3014
CONECT 3024 3014
CONECT 3015 3025 3026
CONECT 3025 3015
CONECT 3026 3015
CONECT 3016 3027 3028 3029
CONECT 3027 3016
CONECT 3028 3016
CONECT 3029 3016
CONECT 3034 3043 3044
CONECT 3043 3034
CONECT 3044 3034
CONECT 3035 3045 3046
CONECT 3045 3035
CONECT 3046 3035
CONECT 3036 3047 3048
CONECT 3047 3036
CONECT 3048 3036
CONECT 3039 3050 3051
CONECT 3050 3039
CONECT 3051 3039
CONECT 3040 3052 3053
CONECT 3052 3040
CONECT 3053 3040
CONECT 3058 3068 3069
CONECT 3068 3058
CONECT 3069 3058
CONECT 3079 3083 3084
CONECT 3083 3079
CONECT 3084 3079
CONECT 3090 3096 3097
CONECT 3096 3090
CONECT 3097 3090
CONECT 3092 3099 3100 3101
CONECT 3099 3092
CONECT 3100 3092
CONECT 3101 3092
CONECT 3093 3102 3103 3104
CONECT 3102 3093
CONECT 3103 3093
CONECT 3104 3093
CONECT 3109 3118 3119
CONECT 3118 3109
CONECT 3119 3109
CONECT 3110 3120 3121
CONECT 3120 3110
CONECT 3121 3110
CONECT 3111 3122 3123
CONECT 3122 3111
CONECT 3123 3111
CONECT 3114 3125 3126
CONECT 3125 3114
CONECT 3126 3114
CONECT 3115 3127 3128
CONECT 3127 3115
CONECT 3128 3115
CONECT 3133 3141 3142
CONECT 3141 3133
CONECT 3142 3133
CONECT 3151 3156 3157 3158
CONECT 3156 3151
CONECT 3157 3151
CONECT 3158 3151
CONECT 3152 3159 3160 3161
CONECT 3159 3152
CONECT 3160 3152
CONECT 3161 3152
CONECT 3166 3173 3174
CONECT 3173 3166
CONECT 3174 3166
CONECT 3167 3175 3176
CONECT 3175 3167
CONECT 3176 3167
CONECT 3181 3187 3188
CONECT 3187 3181
CONECT 3188 3181
CONECT 3184 3189 3190
CONECT 3189 3184
CONECT 3190 3184
CONECT 3195 3201 3202
CONECT 3201 3195
CONECT 3202 3195
CONECT 3204 3208 3209
CONECT 3208 3204
CONECT 3209 3204
CONECT 3214 3224 3225
CONECT 3224 3214
CONECT 3225 3214
CONECT 3235 3242 3243
CONECT 3242 3235
CONECT 3243 3235
CONECT 3236 3244 3245
CONECT 3244 3236
CONECT 3245 3236
CONECT 3237 3246 3247
CONECT 3246 3237
CONECT 3247 3237
CONECT 3238 3248 3249
CONECT 3248 3238
CONECT 3249 3238
CONECT 3239 3250 3251 3252
CONECT 3250 3239
CONECT 3251 3239
CONECT 3252 3239
CONECT 3259 3264 3265 3266
CONECT 3264 3259
CONECT 3265 3259
CONECT 3266 3259
CONECT 3272 3278 3279
CONECT 3278 3272
CONECT 3279 3272
CONECT 3273 3280 3281 3282
CONECT 3280 3273
CONECT 3281 3273
CONECT 3282 3273
CONECT 3274 3283 3284 3285
CONECT 3283 3274
CONECT 3284 3274
CONECT 3285 3274
CONECT 3290 3300 3301
CONECT 3300 3290
CONECT 3301 3290
CONECT 3311 3320 3321
CONECT 3320 3311
CONECT 3321 3311
CONECT 3331 3340 3341
CONECT 3340 3331
CONECT 3341 3331
CONECT 3348 3352 3353
CONECT 3352 3348
CONECT 3353 3348
CONECT 3358 3364 3365
CONECT 3364 3358
CONECT 3365 3358
CONECT 3370 3377 3378
CONECT 3377 3370
CONECT 3378 3370
CONECT 3371 3379 3380
CONECT 3379 3371
CONECT 3380 3371
CONECT 3372 3381 3382
CONECT 3381 3372
CONECT 3382 3372
CONECT 3373 3383 3384
CONECT 3383 3373
CONECT 3384 3373
CONECT 3374 3385 3386 3387
CONECT 3385 3374
CONECT 3386 3374
CONECT 3387 3374
CONECT 3394 3399 3400 3401
CONECT 3399 3394
CONECT 3400 3394
CONECT 3401 3394
CONECT 3406 3412 3413
CONECT 3412 3406
CONECT 3413 3406
CONECT 3407 3414 3415
CONECT 3414 3407
CONECT 3415 3407
CONECT 3409 3416 3417 3418
CONECT 3416 3409
CONECT 3417 3409
CONECT 3418 3409
CONECT 3423 3427 3428
CONECT 3427 3423
CONECT 3428 3423
CONECT 3424 3429 3430
CONECT 3429 3424
CONECT 3430 3424
CONECT 3425 3431 3432
CONECT 3431 3425
CONECT 3432 3425
CONECT 3434 3438 3439
CONECT 3438 3434
CONECT 3439 3434
CONECT 3441 3445 3446
CONECT 3445 3441
CONECT 3446 3441
CONECT 3451 3457 3458
CONECT 3457 3451
CONECT 3458 3451
CONECT 3454 3459 3460
CONECT 3459 3454
CONECT 3460 3454
CONECT 3465 3471 3472
CONECT 3471 3465
CONECT 3472 3465
CONECT 3477 3485 3486
CONECT 3485 3477
CONECT 3486 3477
CONECT 3494 3501 3502
CONECT 3501 3494
CONECT 3502 3494
CONECT 3495 3503 3504
CONECT 3503 3495
CONECT 3504 3495
CONECT 3510 3516 3517
CONECT 3516 3510
CONECT 3517 3510
CONECT 3511 3518 3519 3520
CONECT 3518 3511
CONECT 3519 3511
CONECT 3520 3511
CONECT 3512 3521 3522 3523
CONECT 3521 3512
CONECT 3522 3512
CONECT 3523 3512
CONECT 3528 3537 3538
CONECT 3537 3528
CONECT 3538 3528
CONECT 3550 3555 3556 3557
CONECT 3555 3550
CONECT 3556 3550
CONECT 3557 3550
CONECT 3562 3568 3569
CONECT 3568 3562
CONECT 3569 3562
CONECT 3574 3578 3579
CONECT 3578 3574
CONECT 3579 3574
CONECT 3575 3580 3581
CONECT 3580 3575
CONECT 3581 3575
CONECT 3576 3582 3583
CONECT 3582 3576
CONECT 3583 3576
CONECT 3588 3597 3598
CONECT 3597 3588
CONECT 3598 3588
CONECT 3589 3599 3600
CONECT 3599 3589
CONECT 3600 3589
CONECT 3590 3601 3602
CONECT 3601 3590
CONECT 3602 3590
CONECT 3593 3604 3605
CONECT 3604 3593
CONECT 3605 3593
CONECT 3594 3606 3607
CONECT 3606 3594
CONECT 3607 3594
CONECT 3614 3619 3620 3621
CONECT 3619 3614
CONECT 3620 3614
CONECT 3621 3614
CONECT 3626 3632 3633
CONECT 3632 3626
CONECT 3633 3626
CONECT 3627 3634 3635
CONECT 3634 3627
CONECT 3635 3627
CONECT 3629 3636 3637 3638
CONECT 3636 3629
CONECT 3637 3629
CONECT 3638 3629
CONECT 3640 3644 3645
CONECT 3644 3640
CONECT 3645 3640
CONECT 3650 3660 3661
CONECT 3660 3650
CONECT 3661 3650
CONECT 3671 3675 3676
CONECT 3675 3671
CONECT 3676 3671
CONECT 3683 3688 3689 3690
CONECT 3688 3683
CONECT 3689 3683
CONECT 3690 3683
CONECT 3684 3691 3692 3693
CONECT 3691 3684
CONECT 3692 3684
CONECT 3693 3684
CONECT 3700 3705 3706 3707
CONECT 3705 3700
CONECT 3706 3700
CONECT 3707 3700
CONECT 3712 3715 3716 3717
CONECT 3715 3712
CONECT 3716 3712
CONECT 3717 3712
CONECT 3722 3726 3727
CONECT 3726 3722
CONECT 3727 3722
CONECT 3723 3728 3729
CONECT 3728 3723
CONECT 3729 3723
CONECT 3724 3730 3731
CONECT 3730 3724
CONECT 3731 3724
CONECT 3736 3743 3744
CONECT 3743 3736
CONECT 3744 3736
CONECT 3737 3745 3746
CONECT 3745 3737
CONECT 3746 3737
CONECT 3751 3757 3758
CONECT 3757 3751
CONECT 3758 3751
CONECT 3765 3770 3771 3772
CONECT 3770 3765
CONECT 3771 3765
CONECT 3772 3765
CONECT 3777 3786 3787
CONECT 3786 3777
CONECT 3787 3777
CONECT 3778 3788 3789
CONECT 3788 3778
CONECT 3789 3778
CONECT 3779 3790 3791
CONECT 3790 3779
CONECT 3791 3779
CONECT 3782 3793 3794
CONECT 3793 3782
CONECT 3794 3782
CONECT 3783 3795 3796
CONECT 3795 3783
CONECT 3796 3783
CONECT 3801 3810 3811
CONECT 3810 3801
CONECT 3811 3801
CONECT 3802 3812 3813
CONECT 3812 3802
CONECT 3813 3802
CONECT 3803 3814 3815
CONECT 3814 3803
CONECT 3815 3803
CONECT 3806 3817 3818
CONECT 3817 3806
CONECT 3818 3806
CONECT 3807 3819 3820
CONECT 3819 3807
CONECT 3820 3807
CONECT 3826 3832 3833
CONECT 3832 3826
CONECT 3833 3826
CONECT 3827 3834 3835 3836
CONECT 3834 3827
CONECT 3835 3827
CONECT 3836 3827
CONECT 3828 3837 3838 3839
CONECT 3837 3828
CONECT 3838 3828
CONECT 3839 3828
CONECT 3844 3848 3849
CONECT 3848 3844
CONECT 3849 3844
CONECT 3855 3862 3863
CONECT 3862 3855
CONECT 3863 3855
CONECT 3856 3864 3865
CONECT 3864 3856
CONECT 3865 3856
CONECT 3870 3876 3877
CONECT 3876 3870
CONECT 3877 3870
CONECT 3872 3879 3880 3881
CONECT 3879 3872
CONECT 3880 3872
CONECT 3881 3872
CONECT 3873 3882 3883 3884
CONECT 3882 3873
CONECT 3883 3873
CONECT 3884 3873
CONECT 3889 3895 3896
CONECT 3895 3889
CONECT 3896 3889
CONECT 3891 3898 3899 3900
CONECT 3898 3891
CONECT 3899 3891
CONECT 3900 3891
CONECT 3892 3901 3902 3903
CONECT 3901 3892
CONECT 3902 3892
CONECT 3903 3892
CONECT 3908 3917 3918
CONECT 3917 3908
CONECT 3918 3908
CONECT 3929 3933 3934
CONECT 3933 3929
CONECT 3934 3929
ENDMDL
END   
