# Supplementary material for: Conformational Response to Ligand Binding in Phosphomannomutase2: INSIGHTS INTO INBORN GLYCOSYLATION DISORDER
Source: J Biol Chem. 2014 Oct 16;289(50):34900–10. doi: 10.1074/jbc.M114.586362 (PMC4263888; doi:10.1074/jbc.M114.586362)
Supplement: Supplemental Data [file supp_M114.586362_jbc.M114.586362-2.pdb]

MODEL      1
ATOM      1  N   SER A   1      62.149  16.262 -14.385  1.00 -1.00           N1+
ATOM      2  CA  SER A   1      63.412  15.555 -14.153  1.00 -1.00           C  
ATOM      3  C   SER A   1      63.856  15.007 -15.512  1.00 -1.00           C  
ATOM      4  O   SER A   1      62.997  14.513 -16.240  1.00 -1.00           O  
ATOM      5  CB  SER A   1      63.206  14.475 -13.061  1.00 -1.00           C  
ATOM      6  OG  SER A   1      64.420  13.861 -12.677  1.00 -1.00           O  
ATOM      7  H1  SER A   1      61.850  16.749 -13.552  1.00 -1.00           H  
ATOM      8  H2  SER A   1      62.296  16.920 -15.135  1.00 -1.00           H  
ATOM      9  H3  SER A   1      61.457  15.588 -14.690  1.00 -1.00           H  
ATOM     10  HA  SER A   1      64.152  16.279 -13.815  1.00 -1.00           H  
ATOM     11  HB2 SER A   1      62.770  14.920 -12.165  1.00 -1.00           H  
ATOM     12  HB3 SER A   1      62.502  13.709 -13.391  1.00 -1.00           H  
ATOM     13  HG  SER A   1      64.257  13.319 -11.905  1.00 -1.00           H  
ATOM     14  N   ALA A   2      65.133  15.167 -15.883  1.00 -1.00           N  
ATOM     15  CA  ALA A   2      65.743  14.741 -17.143  1.00 -1.00           C  
ATOM     16  C   ALA A   2      67.264  14.878 -17.026  1.00 -1.00           C  
ATOM     17  O   ALA A   2      67.747  15.683 -16.228  1.00 -1.00           O  
ATOM     18  CB  ALA A   2      65.238  15.570 -18.336  1.00 -1.00           C  
ATOM     19  H   ALA A   2      65.805  15.565 -15.237  1.00 -1.00           H  
ATOM     20  HA  ALA A   2      65.496  13.692 -17.306  1.00 -1.00           H  
ATOM     21  HB1 ALA A   2      65.539  16.615 -18.256  1.00 -1.00           H  
ATOM     22  HB2 ALA A   2      65.642  15.190 -19.275  1.00 -1.00           H  
ATOM     23  HB3 ALA A   2      64.155  15.536 -18.426  1.00 -1.00           H  
ATOM     24  N   ALA A   3      68.001  14.129 -17.849  1.00 -1.00           N  
ATOM     25  CA  ALA A   3      69.445  14.198 -18.073  1.00 -1.00           C  
ATOM     26  C   ALA A   3      69.780  13.359 -19.327  1.00 -1.00           C  
ATOM     27  O   ALA A   3      68.979  12.484 -19.677  1.00 -1.00           O  
ATOM     28  CB  ALA A   3      70.224  13.723 -16.829  1.00 -1.00           C  
ATOM     29  H   ALA A   3      67.529  13.470 -18.455  1.00 -1.00           H  
ATOM     30  HA  ALA A   3      69.684  15.244 -18.265  1.00 -1.00           H  
ATOM     31  HB1 ALA A   3      70.031  14.360 -15.966  1.00 -1.00           H  
ATOM     32  HB2 ALA A   3      69.963  12.703 -16.551  1.00 -1.00           H  
ATOM     33  HB3 ALA A   3      71.300  13.742 -17.002  1.00 -1.00           H  
ATOM     34  N   PRO A   4      70.924  13.591 -20.012  1.00 79.75           N  
ATOM     35  CA  PRO A   4      71.427  12.727 -21.098  1.00 78.46           C  
ATOM     36  C   PRO A   4      71.571  11.240 -20.701  1.00 77.40           C  
ATOM     37  O   PRO A   4      71.971  10.932 -19.578  1.00 77.88           O  
ATOM     38  CB  PRO A   4      72.814  13.293 -21.447  1.00 77.63           C  
ATOM     39  CG  PRO A   4      72.790  14.738 -20.980  1.00 77.80           C  
ATOM     40  CD  PRO A   4      71.772  14.773 -19.841  1.00 79.79           C  
ATOM     41  HA  PRO A   4      70.750  12.829 -21.948  1.00 -1.00           H  
ATOM     42  HB2 PRO A   4      73.604  12.768 -20.905  1.00 -1.00           H  
ATOM     43  HB3 PRO A   4      73.041  13.205 -22.510  1.00 -1.00           H  
ATOM     44  HG2 PRO A   4      73.773  15.106 -20.682  1.00 -1.00           H  
ATOM     45  HG3 PRO A   4      72.439  15.372 -21.797  1.00 -1.00           H  
ATOM     46  HD2 PRO A   4      72.286  14.717 -18.880  1.00 -1.00           H  
ATOM     47  HD3 PRO A   4      71.201  15.702 -19.870  1.00 -1.00           H  
ATOM     48  N   GLY A   5      71.295  10.331 -21.641  1.00 75.78           N  
ATOM     49  CA  GLY A   5      71.492   8.886 -21.508  1.00 71.59           C  
ATOM     50  C   GLY A   5      70.162   8.118 -21.539  1.00 67.77           C  
ATOM     51  O   GLY A   5      69.107   8.730 -21.343  1.00 67.74           O  
ATOM     52  H   GLY A   5      70.907  10.654 -22.514  1.00 -1.00           H  
ATOM     53  HA2 GLY A   5      72.121   8.567 -22.338  1.00 -1.00           H  
ATOM     54  HA3 GLY A   5      72.023   8.626 -20.590  1.00 -1.00           H  
ATOM     55  N   PRO A   6      70.183   6.783 -21.764  1.00 63.50           N  
ATOM     56  CA  PRO A   6      68.977   5.948 -21.723  1.00 60.59           C  
ATOM     57  C   PRO A   6      68.474   5.810 -20.275  1.00 57.00           C  
ATOM     58  O   PRO A   6      69.245   5.540 -19.347  1.00 53.78           O  
ATOM     59  CB  PRO A   6      69.389   4.609 -22.350  1.00 59.90           C  
ATOM     60  CG  PRO A   6      70.897   4.527 -22.170  1.00 60.11           C  
ATOM     61  CD  PRO A   6      71.370   5.984 -22.078  1.00 62.60           C  
ATOM     62  HA  PRO A   6      68.198   6.406 -22.336  1.00 -1.00           H  
ATOM     63  HB2 PRO A   6      68.870   3.751 -21.917  1.00 -1.00           H  
ATOM     64  HB3 PRO A   6      69.152   4.623 -23.415  1.00 -1.00           H  
ATOM     65  HG2 PRO A   6      71.107   3.995 -21.245  1.00 -1.00           H  
ATOM     66  HG3 PRO A   6      71.387   3.978 -22.975  1.00 -1.00           H  
ATOM     67  HD2 PRO A   6      72.148   6.104 -21.323  1.00 -1.00           H  
ATOM     68  HD3 PRO A   6      71.776   6.306 -23.038  1.00 -1.00           H  
ATOM     69  N   ALA A   7      67.178   6.064 -20.089  1.00 55.66           N  
ATOM     70  CA  ALA A   7      66.547   6.348 -18.813  1.00 55.90           C  
ATOM     71  C   ALA A   7      65.047   6.043 -18.868  1.00 54.66           C  
ATOM     72  O   ALA A   7      64.511   5.683 -19.918  1.00 54.02           O  
ATOM     73  CB  ALA A   7      66.857   7.798 -18.423  1.00 57.13           C  
ATOM     74  H   ALA A   7      66.574   6.176 -20.892  1.00 -1.00           H  
ATOM     75  HA  ALA A   7      66.972   5.692 -18.056  1.00 -1.00           H  
ATOM     76  HB1 ALA A   7      66.313   8.108 -17.531  1.00 -1.00           H  
ATOM     77  HB2 ALA A   7      67.918   7.938 -18.218  1.00 -1.00           H  
ATOM     78  HB3 ALA A   7      66.587   8.473 -19.234  1.00 -1.00           H  
ATOM     79  N   LEU A   8      64.387   6.205 -17.721  1.00 53.30           N  
ATOM     80  CA  LEU A   8      62.973   5.957 -17.489  1.00 49.69           C  
ATOM     81  C   LEU A   8      62.396   7.172 -16.760  1.00 50.75           C  
ATOM     82  O   LEU A   8      62.984   7.625 -15.774  1.00 50.33           O  
ATOM     83  CB  LEU A   8      62.833   4.640 -16.689  1.00 50.74           C  
ATOM     84  CG  LEU A   8      61.461   4.349 -16.036  1.00 52.77           C  
ATOM     85  CD1 LEU A   8      60.333   4.199 -17.057  1.00 48.04           C  
ATOM     86  CD2 LEU A   8      61.542   3.091 -15.175  1.00 45.36           C  
ATOM     87  H   LEU A   8      64.896   6.579 -16.932  1.00 -1.00           H  
ATOM     88  HA  LEU A   8      62.455   5.845 -18.441  1.00 -1.00           H  
ATOM     89  HB2 LEU A   8      63.098   3.812 -17.347  1.00 -1.00           H  
ATOM     90  HB3 LEU A   8      63.583   4.636 -15.897  1.00 -1.00           H  
ATOM     91  HG  LEU A   8      61.198   5.165 -15.362  1.00 -1.00           H  
ATOM     92 HD11 LEU A   8      59.399   3.938 -16.562  1.00 -1.00           H  
ATOM     93 HD12 LEU A   8      60.155   5.125 -17.594  1.00 -1.00           H  
ATOM     94 HD13 LEU A   8      60.556   3.421 -17.784  1.00 -1.00           H  
ATOM     95 HD21 LEU A   8      60.585   2.880 -14.701  1.00 -1.00           H  
ATOM     96 HD22 LEU A   8      61.811   2.220 -15.772  1.00 -1.00           H  
ATOM     97 HD23 LEU A   8      62.286   3.209 -14.389  1.00 -1.00           H  
ATOM     98  N   CYS A   9      61.233   7.661 -17.195  1.00 50.36           N  
ATOM     99  CA  CYS A   9      60.411   8.588 -16.425  1.00 51.29           C  
ATOM    100  C   CYS A   9      59.473   7.768 -15.525  1.00 51.69           C  
ATOM    101  O   CYS A   9      58.786   6.880 -16.028  1.00 53.61           O  
ATOM    102  CB  CYS A   9      59.520   9.412 -17.370  1.00 50.26           C  
ATOM    103  SG  CYS A   9      60.523  10.515 -18.405  1.00 61.23           S  
ATOM    104  H   CYS A   9      60.821   7.251 -18.030  1.00 -1.00           H  
ATOM    105  HA  CYS A   9      61.035   9.253 -15.841  1.00 -1.00           H  
ATOM    106  HB2 CYS A   9      58.904   8.773 -17.998  1.00 -1.00           H  
ATOM    107  HB3 CYS A   9      58.837  10.028 -16.785  1.00 -1.00           H  
ATOM    108  HG  CYS A   9      61.024  11.243 -17.405  1.00 -1.00           H  
ATOM    109  N   LEU A  10      59.424   8.064 -14.222  1.00 51.04           N  
ATOM    110  CA  LEU A  10      58.408   7.541 -13.308  1.00 51.79           C  
ATOM    111  C   LEU A  10      57.502   8.714 -12.923  1.00 50.09           C  
ATOM    112  O   LEU A  10      57.915   9.610 -12.184  1.00 47.68           O  
ATOM    113  CB  LEU A  10      59.053   6.931 -12.042  1.00 52.78           C  
ATOM    114  CG  LEU A  10      59.741   5.562 -12.238  1.00 60.34           C  
ATOM    115  CD1 LEU A  10      60.309   5.061 -10.900  1.00 60.44           C  
ATOM    116  CD2 LEU A  10      58.809   4.492 -12.835  1.00 60.96           C  
ATOM    117  H   LEU A  10      59.966   8.861 -13.901  1.00 -1.00           H  
ATOM    118  HA  LEU A  10      57.785   6.787 -13.783  1.00 -1.00           H  
ATOM    119  HB2 LEU A  10      59.771   7.638 -11.626  1.00 -1.00           H  
ATOM    120  HB3 LEU A  10      58.279   6.812 -11.280  1.00 -1.00           H  
ATOM    121  HG  LEU A  10      60.572   5.697 -12.931  1.00 -1.00           H  
ATOM    122 HD11 LEU A  10      60.889   4.147 -11.038  1.00 -1.00           H  
ATOM    123 HD12 LEU A  10      60.963   5.800 -10.438  1.00 -1.00           H  
ATOM    124 HD13 LEU A  10      59.513   4.836 -10.190  1.00 -1.00           H  
ATOM    125 HD21 LEU A  10      59.284   3.511 -12.827  1.00 -1.00           H  
ATOM    126 HD22 LEU A  10      57.878   4.408 -12.273  1.00 -1.00           H  
ATOM    127 HD23 LEU A  10      58.564   4.709 -13.874  1.00 -1.00           H  
ATOM    128  N   PHE A  11      56.279   8.716 -13.450  1.00 51.26           N  
ATOM    129  CA  PHE A  11      55.268   9.727 -13.183  1.00 51.47           C  
ATOM    130  C   PHE A  11      54.337   9.181 -12.093  1.00 50.61           C  
ATOM    131  O   PHE A  11      53.612   8.211 -12.315  1.00 52.61           O  
ATOM    132  CB  PHE A  11      54.459   9.935 -14.481  1.00 50.03           C  
ATOM    133  CG  PHE A  11      55.241  10.436 -15.689  1.00 53.09           C  
ATOM    134  CD1 PHE A  11      56.168  11.496 -15.573  1.00 51.09           C  
ATOM    135  CD2 PHE A  11      55.027   9.843 -16.952  1.00 61.96           C  
ATOM    136  CE1 PHE A  11      56.867  11.960 -16.700  1.00 50.14           C  
ATOM    137  CE2 PHE A  11      55.734  10.302 -18.080  1.00 57.12           C  
ATOM    138  CZ  PHE A  11      56.659  11.353 -17.950  1.00 48.77           C  
ATOM    139  H   PHE A  11      56.015   7.949 -14.066  1.00 -1.00           H  
ATOM    140  HA  PHE A  11      55.714  10.664 -12.850  1.00 -1.00           H  
ATOM    141  HB2 PHE A  11      53.973   8.999 -14.757  1.00 -1.00           H  
ATOM    142  HB3 PHE A  11      53.652  10.641 -14.293  1.00 -1.00           H  
ATOM    143  HD1 PHE A  11      56.366  11.964 -14.624  1.00 -1.00           H  
ATOM    144  HD2 PHE A  11      54.319   9.033 -17.065  1.00 -1.00           H  
ATOM    145  HE1 PHE A  11      57.571  12.774 -16.607  1.00 -1.00           H  
ATOM    146  HE2 PHE A  11      55.566   9.853 -19.047  1.00 -1.00           H  
ATOM    147  HZ  PHE A  11      57.223  11.690 -18.803  1.00 -1.00           H  
ATOM    148  N   ASP A  12      54.370   9.773 -10.897  1.00 50.77           N  
ATOM    149  CA  ASP A  12      53.512   9.387  -9.774  1.00 56.40           C  
ATOM    150  C   ASP A  12      52.064   9.847 -10.074  1.00 59.63           C  
ATOM    151  O   ASP A  12      51.816  11.033 -10.296  1.00 60.85           O  
ATOM    152  CB  ASP A  12      54.156   9.955  -8.498  1.00 62.43           C  
ATOM    153  CG  ASP A  12      53.309  10.034  -7.249  1.00 72.90           C  
ATOM    154  OD1 ASP A  12      52.567  11.007  -7.058  1.00 93.42           O  
ATOM    155  OD2 ASP A  12      53.600   9.416  -6.209  1.00 85.81           O1-
ATOM    156  H   ASP A  12      54.971  10.580 -10.754  1.00 -1.00           H  
ATOM    157  HA  ASP A  12      53.535   8.306  -9.686  1.00 -1.00           H  
ATOM    158  HB2 ASP A  12      55.065   9.406  -8.267  1.00 -1.00           H  
ATOM    159  HB3 ASP A  12      54.462  10.976  -8.700  1.00 -1.00           H  
ATOM    160  N   VAL A  13      51.171   8.868 -10.274  1.00 62.47           N  
ATOM    161  CA  VAL A  13      49.903   8.949 -11.002  1.00 65.63           C  
ATOM    162  C   VAL A  13      48.977  10.115 -10.601  1.00 66.40           C  
ATOM    163  O   VAL A  13      48.575  10.907 -11.462  1.00 66.41           O  
ATOM    164  CB  VAL A  13      49.214   7.553 -11.029  1.00 65.55           C  
ATOM    165  CG1 VAL A  13      48.797   7.011  -9.648  1.00 60.72           C  
ATOM    166  CG2 VAL A  13      48.022   7.501 -12.000  1.00 74.75           C  
ATOM    167  H   VAL A  13      51.442   7.949  -9.931  1.00 -1.00           H  
ATOM    168  HA  VAL A  13      50.203   9.166 -12.029  1.00 -1.00           H  
ATOM    169  HB  VAL A  13      49.957   6.857 -11.423  1.00 -1.00           H  
ATOM    170 HG11 VAL A  13      48.474   5.973  -9.716  1.00 -1.00           H  
ATOM    171 HG12 VAL A  13      49.621   7.040  -8.938  1.00 -1.00           H  
ATOM    172 HG13 VAL A  13      47.975   7.580  -9.213  1.00 -1.00           H  
ATOM    173 HG21 VAL A  13      47.673   6.477 -12.133  1.00 -1.00           H  
ATOM    174 HG22 VAL A  13      47.178   8.090 -11.640  1.00 -1.00           H  
ATOM    175 HG23 VAL A  13      48.302   7.888 -12.979  1.00 -1.00           H  
ATOM    176  N   ASP A  14      48.649  10.229  -9.313  1.00 67.17           N  
ATOM    177  CA  ASP A  14      47.953  11.370  -8.726  1.00 65.90           C  
ATOM    178  C   ASP A  14      49.029  12.428  -8.456  1.00 65.71           C  
ATOM    179  O   ASP A  14      49.992  12.152  -7.746  1.00 64.98           O  
ATOM    180  CB  ASP A  14      47.277  10.952  -7.399  1.00 64.89           C  
ATOM    181  CG  ASP A  14      46.758  12.122  -6.565  1.00 67.26           C  
ATOM    182  OD1 ASP A  14      46.151  13.026  -7.172  1.00 65.31           O  
ATOM    183  OD2 ASP A  14      46.952  12.093  -5.330  1.00 66.54           O1-
ATOM    184  H   ASP A  14      49.167   9.639  -8.650  1.00 -1.00           H  
ATOM    185  HA  ASP A  14      47.191  11.754  -9.405  1.00 -1.00           H  
ATOM    186  HB2 ASP A  14      46.453  10.271  -7.600  1.00 -1.00           H  
ATOM    187  HB3 ASP A  14      47.995  10.416  -6.781  1.00 -1.00           H  
ATOM    188  N   GLY A  15      48.888  13.599  -9.074  1.00 64.14           N  
ATOM    189  CA  GLY A  15      49.802  14.718  -8.945  1.00 64.88           C  
ATOM    190  C   GLY A  15      50.483  15.020 -10.274  1.00 62.67           C  
ATOM    191  O   GLY A  15      50.443  16.163 -10.724  1.00 63.89           O  
ATOM    192  H   GLY A  15      48.023  13.756  -9.589  1.00 -1.00           H  
ATOM    193  HA2 GLY A  15      49.239  15.591  -8.614  1.00 -1.00           H  
ATOM    194  HA3 GLY A  15      50.559  14.531  -8.189  1.00 -1.00           H  
ATOM    195  N   THR A  16      51.093  14.019 -10.925  1.00 60.36           N  
ATOM    196  CA  THR A  16      51.816  14.213 -12.180  1.00 55.89           C  
ATOM    197  C   THR A  16      50.887  14.002 -13.386  1.00 53.84           C  
ATOM    198  O   THR A  16      51.059  14.692 -14.391  1.00 52.65           O  
ATOM    199  CB  THR A  16      52.987  13.199 -12.249  1.00 61.20           C  
ATOM    200  OG1 THR A  16      53.814  13.340 -11.111  1.00 63.45           O  
ATOM    201  CG2 THR A  16      53.930  13.382 -13.438  1.00 51.08           C  
ATOM    202  H   THR A  16      51.189  13.125 -10.447  1.00 -1.00           H  
ATOM    203  HA  THR A  16      52.211  15.227 -12.248  1.00 -1.00           H  
ATOM    204  HB  THR A  16      52.604  12.180 -12.291  1.00 -1.00           H  
ATOM    205  HG1 THR A  16      54.021  14.258 -10.998  1.00 -1.00           H  
ATOM    206 HG21 THR A  16      54.727  12.650 -13.389  1.00 -1.00           H  
ATOM    207 HG22 THR A  16      53.419  13.227 -14.386  1.00 -1.00           H  
ATOM    208 HG23 THR A  16      54.395  14.367 -13.448  1.00 -1.00           H  
ATOM    209  N   LEU A  17      49.929  13.068 -13.327  1.00 49.25           N  
ATOM    210  CA  LEU A  17      49.091  12.717 -14.476  1.00 52.59           C  
ATOM    211  C   LEU A  17      47.613  13.017 -14.216  1.00 51.25           C  
ATOM    212  O   LEU A  17      46.892  13.382 -15.142  1.00 52.21           O  
ATOM    213  CB  LEU A  17      49.279  11.226 -14.833  1.00 49.93           C  
ATOM    214  CG  LEU A  17      50.736  10.779 -15.085  1.00 55.82           C  
ATOM    215  CD1 LEU A  17      50.784   9.285 -15.417  1.00 49.17           C  
ATOM    216  CD2 LEU A  17      51.422  11.578 -16.204  1.00 45.69           C  
ATOM    217  H   LEU A  17      49.830  12.531 -12.473  1.00 -1.00           H  
ATOM    218  HA  LEU A  17      49.355  13.302 -15.359  1.00 -1.00           H  
ATOM    219  HB2 LEU A  17      48.856  10.606 -14.042  1.00 -1.00           H  
ATOM    220  HB3 LEU A  17      48.686  11.006 -15.722  1.00 -1.00           H  
ATOM    221  HG  LEU A  17      51.307  10.922 -14.167  1.00 -1.00           H  
ATOM    222 HD11 LEU A  17      51.803   8.981 -15.645  1.00 -1.00           H  
ATOM    223 HD12 LEU A  17      50.434   8.675 -14.584  1.00 -1.00           H  
ATOM    224 HD13 LEU A  17      50.179   9.045 -16.293  1.00 -1.00           H  
ATOM    225 HD21 LEU A  17      52.425  11.204 -16.409  1.00 -1.00           H  
ATOM    226 HD22 LEU A  17      50.854  11.506 -17.126  1.00 -1.00           H  
ATOM    227 HD23 LEU A  17      51.523  12.634 -15.960  1.00 -1.00           H  
ATOM    228  N   THR A  18      47.154  12.855 -12.974  1.00 52.26           N  
ATOM    229  CA  THR A  18      45.758  12.942 -12.564  1.00 52.70           C  
ATOM    230  C   THR A  18      45.613  13.657 -11.215  1.00 52.68           C  
ATOM    231  O   THR A  18      46.605  14.002 -10.573  1.00 51.60           O  
ATOM    232  CB  THR A  18      45.101  11.537 -12.654  1.00 51.69           C  
ATOM    233  OG1 THR A  18      45.831  10.556 -11.931  1.00 57.07           O  
ATOM    234  CG2 THR A  18      44.901  11.058 -14.092  1.00 47.42           C  
ATOM    235  H   THR A  18      47.807  12.588 -12.246  1.00 -1.00           H  
ATOM    236  HA  THR A  18      45.234  13.598 -13.262  1.00 -1.00           H  
ATOM    237  HB  THR A  18      44.111  11.582 -12.199  1.00 -1.00           H  
ATOM    238  HG1 THR A  18      46.767  10.724 -12.052  1.00 -1.00           H  
ATOM    239 HG21 THR A  18      44.262  10.182 -14.126  1.00 -1.00           H  
ATOM    240 HG22 THR A  18      44.408  11.831 -14.682  1.00 -1.00           H  
ATOM    241 HG23 THR A  18      45.841  10.809 -14.583  1.00 -1.00           H  
ATOM    242  N   ALA A  19      44.359  13.886 -10.821  1.00 54.53           N  
ATOM    243  CA  ALA A  19      43.915  14.236  -9.475  1.00 52.58           C  
ATOM    244  C   ALA A  19      43.305  12.949  -8.862  1.00 53.23           C  
ATOM    245  O   ALA A  19      43.037  12.003  -9.620  1.00 51.65           O  
ATOM    246  CB  ALA A  19      42.848  15.332  -9.663  1.00 55.72           C  
ATOM    247  H   ALA A  19      43.633  13.477 -11.390  1.00 -1.00           H  
ATOM    248  HA  ALA A  19      44.744  14.590  -8.858  1.00 -1.00           H  
ATOM    249  HB1 ALA A  19      42.453  15.711  -8.725  1.00 -1.00           H  
ATOM    250  HB2 ALA A  19      43.273  16.191 -10.183  1.00 -1.00           H  
ATOM    251  HB3 ALA A  19      42.006  14.984 -10.258  1.00 -1.00           H  
ATOM    252  N   PRO A  20      43.069  12.863  -7.533  1.00 54.32           N  
ATOM    253  CA  PRO A  20      42.805  11.580  -6.870  1.00 54.19           C  
ATOM    254  C   PRO A  20      41.422  11.016  -7.234  1.00 53.22           C  
ATOM    255  O   PRO A  20      40.408  11.699  -7.065  1.00 52.56           O  
ATOM    256  CB  PRO A  20      42.956  11.879  -5.371  1.00 53.19           C  
ATOM    257  CG  PRO A  20      42.668  13.361  -5.224  1.00 55.13           C  
ATOM    258  CD  PRO A  20      43.096  13.965  -6.563  1.00 53.13           C  
ATOM    259  HA  PRO A  20      43.576  10.867  -7.169  1.00 -1.00           H  
ATOM    260  HB2 PRO A  20      42.326  11.253  -4.737  1.00 -1.00           H  
ATOM    261  HB3 PRO A  20      43.989  11.698  -5.076  1.00 -1.00           H  
ATOM    262  HG2 PRO A  20      41.596  13.505  -5.079  1.00 -1.00           H  
ATOM    263  HG3 PRO A  20      43.183  13.809  -4.373  1.00 -1.00           H  
ATOM    264  HD2 PRO A  20      42.420  14.774  -6.827  1.00 -1.00           H  
ATOM    265  HD3 PRO A  20      44.105  14.372  -6.491  1.00 -1.00           H  
ATOM    266  N   ARG A  21      41.401   9.798  -7.800  1.00 53.78           N  
ATOM    267  CA  ARG A  21      40.240   9.047  -8.293  1.00 55.07           C  
ATOM    268  C   ARG A  21      39.552   9.710  -9.503  1.00 55.42           C  
ATOM    269  O   ARG A  21      38.361   9.494  -9.711  1.00 55.73           O  
ATOM    270  CB  ARG A  21      39.249   8.713  -7.152  1.00 53.78           C  
ATOM    271  CG  ARG A  21      39.809   7.720  -6.125  1.00 63.51           C  
ATOM    272  CD  ARG A  21      39.121   7.871  -4.764  1.00 62.25           C  
ATOM    273  NE  ARG A  21      39.844   8.863  -3.966  1.00 75.70           N  
ATOM    274  CZ  ARG A  21      39.457  10.077  -3.562  1.00 79.30           C  
ATOM    275  NH1 ARG A  21      38.240  10.537  -3.849  1.00 78.09           N  
ATOM    276  NH2 ARG A  21      40.299  10.835  -2.869  1.00 81.61           N1+
ATOM    277  H   ARG A  21      42.290   9.304  -7.847  1.00 -1.00           H  
ATOM    278  HA  ARG A  21      40.626   8.102  -8.676  1.00 -1.00           H  
ATOM    279  HB2 ARG A  21      38.946   9.635  -6.656  1.00 -1.00           H  
ATOM    280  HB3 ARG A  21      38.326   8.286  -7.547  1.00 -1.00           H  
ATOM    281  HG2 ARG A  21      39.693   6.702  -6.497  1.00 -1.00           H  
ATOM    282  HG3 ARG A  21      40.884   7.866  -6.007  1.00 -1.00           H  
ATOM    283  HD2 ARG A  21      38.060   8.099  -4.862  1.00 -1.00           H  
ATOM    284  HD3 ARG A  21      39.183   6.928  -4.221  1.00 -1.00           H  
ATOM    285  HE  ARG A  21      40.827   8.535  -3.763  1.00 -1.00           H  
ATOM    286 HH11 ARG A  21      37.926  11.453  -3.565  1.00 -1.00           H  
ATOM    287 HH12 ARG A  21      37.597   9.975  -4.383  1.00 -1.00           H  
ATOM    288 HH21 ARG A  21      40.078  11.761  -2.541  1.00 -1.00           H  
ATOM    289 HH22 ARG A  21      41.272  10.475  -2.641  1.00 -1.00           H  
ATOM    290  N   GLN A  22      40.267  10.541 -10.277  1.00 54.36           N  
ATOM    291  CA  GLN A  22      39.692  11.354 -11.348  1.00 53.21           C  
ATOM    292  C   GLN A  22      40.393  11.087 -12.688  1.00 53.32           C  
ATOM    293  O   GLN A  22      41.584  11.360 -12.838  1.00 51.28           O  
ATOM    294  CB  GLN A  22      39.779  12.839 -10.945  1.00 52.24           C  
ATOM    295  CG  GLN A  22      38.866  13.198  -9.755  1.00 53.47           C  
ATOM    296  CD  GLN A  22      39.333  14.456  -9.033  1.00 55.87           C  
ATOM    297  OE1 GLN A  22      39.353  15.539  -9.608  1.00 54.81           O  
ATOM    298  NE2 GLN A  22      39.727  14.330  -7.774  1.00 56.65           N  
ATOM    299  H   GLN A  22      41.237  10.710 -10.037  1.00 -1.00           H  
ATOM    300  HA  GLN A  22      38.634  11.120 -11.488  1.00 -1.00           H  
ATOM    301  HB2 GLN A  22      40.817  13.077 -10.713  1.00 -1.00           H  
ATOM    302  HB3 GLN A  22      39.514  13.473 -11.793  1.00 -1.00           H  
ATOM    303  HG2 GLN A  22      37.844  13.348 -10.104  1.00 -1.00           H  
ATOM    304  HG3 GLN A  22      38.811  12.384  -9.034  1.00 -1.00           H  
ATOM    305 HE21 GLN A  22      40.006  15.141  -7.244  1.00 -1.00           H  
ATOM    306 HE22 GLN A  22      39.797  13.397  -7.359  1.00 -1.00           H  
ATOM    307  N   LYS A  23      39.616  10.581 -13.651  1.00 51.70           N  
ATOM    308  CA  LYS A  23      39.848  10.372 -15.078  1.00 53.31           C  
ATOM    309  C   LYS A  23      40.735  11.437 -15.757  1.00 52.97           C  
ATOM    310  O   LYS A  23      40.380  12.614 -15.783  1.00 52.03           O  
ATOM    311  CB  LYS A  23      38.453  10.242 -15.745  1.00 52.76           C  
ATOM    312  CG  LYS A  23      38.393   9.814 -17.226  1.00 55.76           C  
ATOM    313  CD  LYS A  23      38.771   8.344 -17.469  1.00 56.38           C  
ATOM    314  CE  LYS A  23      40.214   8.159 -17.960  1.00 55.09           C  
ATOM    315  NZ  LYS A  23      40.645   6.764 -17.821  1.00 61.54           N1+
ATOM    316  H   LYS A  23      38.768  10.111 -13.299  1.00 -1.00           H  
ATOM    317  HA  LYS A  23      40.345   9.405 -15.149  1.00 -1.00           H  
ATOM    318  HB2 LYS A  23      37.837   9.545 -15.176  1.00 -1.00           H  
ATOM    319  HB3 LYS A  23      37.945  11.204 -15.654  1.00 -1.00           H  
ATOM    320  HG2 LYS A  23      37.359   9.943 -17.549  1.00 -1.00           H  
ATOM    321  HG3 LYS A  23      38.968  10.487 -17.861  1.00 -1.00           H  
ATOM    322  HD2 LYS A  23      38.589   7.771 -16.557  1.00 -1.00           H  
ATOM    323  HD3 LYS A  23      38.097   7.922 -18.217  1.00 -1.00           H  
ATOM    324  HE2 LYS A  23      40.315   8.480 -18.997  1.00 -1.00           H  
ATOM    325  HE3 LYS A  23      40.894   8.771 -17.376  1.00 -1.00           H  
ATOM    326  HZ1 LYS A  23      41.612   6.662 -18.131  1.00 -1.00           H  
ATOM    327  HZ2 LYS A  23      40.602   6.526 -16.826  1.00 -1.00           H  
ATOM    328  HZ3 LYS A  23      40.050   6.146 -18.345  1.00 -1.00           H  
ATOM    329  N   ILE A  24      41.852  11.009 -16.360  1.00 51.72           N  
ATOM    330  CA  ILE A  24      42.697  11.787 -17.264  1.00 51.40           C  
ATOM    331  C   ILE A  24      41.930  12.071 -18.576  1.00 53.80           C  
ATOM    332  O   ILE A  24      41.115  11.251 -19.007  1.00 50.46           O  
ATOM    333  CB  ILE A  24      44.005  10.969 -17.530  1.00 51.71           C  
ATOM    334  CG1 ILE A  24      45.188  11.896 -17.863  1.00 48.39           C  
ATOM    335  CG2 ILE A  24      43.870   9.834 -18.575  1.00 48.98           C  
ATOM    336  CD1 ILE A  24      46.542  11.170 -17.942  1.00 52.82           C  
ATOM    337  H   ILE A  24      42.136  10.046 -16.199  1.00 -1.00           H  
ATOM    338  HA  ILE A  24      42.931  12.729 -16.764  1.00 -1.00           H  
ATOM    339  HB  ILE A  24      44.275  10.477 -16.599  1.00 -1.00           H  
ATOM    340 HG12 ILE A  24      44.982  12.418 -18.793  1.00 -1.00           H  
ATOM    341 HG13 ILE A  24      45.264  12.668 -17.097  1.00 -1.00           H  
ATOM    342 HG21 ILE A  24      44.741   9.182 -18.576  1.00 -1.00           H  
ATOM    343 HG22 ILE A  24      43.009   9.202 -18.368  1.00 -1.00           H  
ATOM    344 HG23 ILE A  24      43.765  10.220 -19.589  1.00 -1.00           H  
ATOM    345 HD11 ILE A  24      47.372  11.868 -18.030  1.00 -1.00           H  
ATOM    346 HD12 ILE A  24      46.721  10.587 -17.042  1.00 -1.00           H  
ATOM    347 HD13 ILE A  24      46.600  10.498 -18.799  1.00 -1.00           H  
ATOM    348  N   THR A  25      42.229  13.191 -19.245  1.00 58.09           N  
ATOM    349  CA  THR A  25      41.811  13.430 -20.624  1.00 58.65           C  
ATOM    350  C   THR A  25      42.746  12.634 -21.558  1.00 59.70           C  
ATOM    351  O   THR A  25      43.950  12.533 -21.310  1.00 57.83           O  
ATOM    352  CB  THR A  25      41.830  14.957 -20.927  1.00 61.90           C  
ATOM    353  OG1 THR A  25      41.397  15.202 -22.253  1.00 58.83           O  
ATOM    354  CG2 THR A  25      43.181  15.672 -20.755  1.00 51.00           C  
ATOM    355  H   THR A  25      42.950  13.790 -18.877  1.00 -1.00           H  
ATOM    356  HA  THR A  25      40.788  13.071 -20.756  1.00 -1.00           H  
ATOM    357  HB  THR A  25      41.106  15.434 -20.262  1.00 -1.00           H  
ATOM    358  HG1 THR A  25      41.177  16.125 -22.327  1.00 -1.00           H  
ATOM    359 HG21 THR A  25      43.071  16.750 -20.882  1.00 -1.00           H  
ATOM    360 HG22 THR A  25      43.603  15.513 -19.763  1.00 -1.00           H  
ATOM    361 HG23 THR A  25      43.911  15.341 -21.492  1.00 -1.00           H  
ATOM    362  N   LYS A  26      42.193  12.077 -22.644  1.00 59.75           N  
ATOM    363  CA  LYS A  26      42.901  11.266 -23.638  1.00 60.97           C  
ATOM    364  C   LYS A  26      43.993  12.086 -24.359  1.00 60.25           C  
ATOM    365  O   LYS A  26      45.037  11.544 -24.709  1.00 57.98           O  
ATOM    366  CB  LYS A  26      41.852  10.688 -24.622  1.00 60.49           C  
ATOM    367  CG  LYS A  26      42.226   9.350 -25.302  1.00 66.32           C  
ATOM    368  CD  LYS A  26      43.121   9.443 -26.551  1.00 65.20           C  
ATOM    369  CE  LYS A  26      42.437  10.088 -27.769  1.00 61.78           C  
ATOM    370  NZ  LYS A  26      43.384  10.265 -28.875  1.00 61.95           N1+
ATOM    371  H   LYS A  26      41.208  12.237 -22.790  1.00 -1.00           H  
ATOM    372  HA  LYS A  26      43.388  10.448 -23.102  1.00 -1.00           H  
ATOM    373  HB2 LYS A  26      40.944  10.479 -24.053  1.00 -1.00           H  
ATOM    374  HB3 LYS A  26      41.553  11.440 -25.352  1.00 -1.00           H  
ATOM    375  HG2 LYS A  26      42.701   8.697 -24.569  1.00 -1.00           H  
ATOM    376  HG3 LYS A  26      41.306   8.837 -25.586  1.00 -1.00           H  
ATOM    377  HD2 LYS A  26      44.044   9.965 -26.316  1.00 -1.00           H  
ATOM    378  HD3 LYS A  26      43.432   8.433 -26.824  1.00 -1.00           H  
ATOM    379  HE2 LYS A  26      41.601   9.474 -28.106  1.00 -1.00           H  
ATOM    380  HE3 LYS A  26      42.039  11.070 -27.521  1.00 -1.00           H  
ATOM    381  HZ1 LYS A  26      42.931  10.632 -29.693  1.00 -1.00           H  
ATOM    382  HZ2 LYS A  26      44.118  10.933 -28.570  1.00 -1.00           H  
ATOM    383  HZ3 LYS A  26      43.860   9.407 -29.095  1.00 -1.00           H  
ATOM    384  N   GLU A  27      43.802  13.410 -24.476  1.00 62.13           N  
ATOM    385  CA  GLU A  27      44.773  14.386 -24.982  1.00 63.81           C  
ATOM    386  C   GLU A  27      46.106  14.353 -24.198  1.00 61.42           C  
ATOM    387  O   GLU A  27      47.186  14.489 -24.777  1.00 61.47           O  
ATOM    388  CB  GLU A  27      44.077  15.772 -24.985  1.00 63.41           C  
ATOM    389  CG  GLU A  27      44.870  16.969 -25.565  1.00 63.12           C  
ATOM    390  CD  GLU A  27      45.890  17.602 -24.628  1.00 68.90           C  
ATOM    391  OE1 GLU A  27      45.803  17.422 -23.396  1.00 73.96           O  
ATOM    392  OE2 GLU A  27      46.838  18.239 -25.124  1.00 77.26           O1-
ATOM    393  H   GLU A  27      42.938  13.776 -24.102  1.00 -1.00           H  
ATOM    394  HA  GLU A  27      45.001  14.111 -26.014  1.00 -1.00           H  
ATOM    395  HB2 GLU A  27      43.159  15.686 -25.566  1.00 -1.00           H  
ATOM    396  HB3 GLU A  27      43.748  16.018 -23.973  1.00 -1.00           H  
ATOM    397  HG2 GLU A  27      45.366  16.675 -26.491  1.00 -1.00           H  
ATOM    398  HG3 GLU A  27      44.169  17.759 -25.834  1.00 -1.00           H  
ATOM    399  N   MET A  28      46.030  14.094 -22.883  1.00 59.32           N  
ATOM    400  CA  MET A  28      47.176  13.977 -21.988  1.00 58.10           C  
ATOM    401  C   MET A  28      47.935  12.683 -22.312  1.00 57.74           C  
ATOM    402  O   MET A  28      49.158  12.703 -22.417  1.00 57.63           O  
ATOM    403  CB  MET A  28      46.670  13.911 -20.530  1.00 59.67           C  
ATOM    404  CG  MET A  28      47.620  14.490 -19.476  1.00 62.41           C  
ATOM    405  SD  MET A  28      47.408  16.269 -19.206  1.00 53.32          Se  
ATOM    406  CE  MET A  28      48.281  16.425 -17.627  1.00 45.38           C  
ATOM    407  H   MET A  28      45.113  13.914 -22.500  1.00 -1.00           H  
ATOM    408  HA  MET A  28      47.830  14.837 -22.134  1.00 -1.00           H  
ATOM    409  HB2 MET A  28      45.711  14.414 -20.425  1.00 -1.00           H  
ATOM    410  HB3 MET A  28      46.473  12.871 -20.274  1.00 -1.00           H  
ATOM    411  HG2 MET A  28      47.398  14.018 -18.519  1.00 -1.00           H  
ATOM    412  HG3 MET A  28      48.661  14.253 -19.701  1.00 -1.00           H  
ATOM    413  HE1 MET A  28      48.273  17.462 -17.292  1.00 -1.00           H  
ATOM    414  HE2 MET A  28      47.788  15.813 -16.872  1.00 -1.00           H  
ATOM    415  HE3 MET A  28      49.318  16.097 -17.712  1.00 -1.00           H  
ATOM    416  N   ASP A  29      47.203  11.577 -22.515  1.00 55.50           N  
ATOM    417  CA  ASP A  29      47.752  10.281 -22.917  1.00 55.95           C  
ATOM    418  C   ASP A  29      48.405  10.360 -24.308  1.00 53.16           C  
ATOM    419  O   ASP A  29      49.535   9.913 -24.468  1.00 52.67           O  
ATOM    420  CB  ASP A  29      46.678   9.175 -22.827  1.00 58.55           C  
ATOM    421  CG  ASP A  29      47.196   7.783 -23.185  1.00 61.54           C  
ATOM    422  OD1 ASP A  29      48.319   7.435 -22.756  1.00 67.30           O  
ATOM    423  OD2 ASP A  29      46.447   7.044 -23.857  1.00 70.96           O1-
ATOM    424  H   ASP A  29      46.198  11.669 -22.477  1.00 -1.00           H  
ATOM    425  HA  ASP A  29      48.540  10.027 -22.210  1.00 -1.00           H  
ATOM    426  HB2 ASP A  29      46.281   9.126 -21.813  1.00 -1.00           H  
ATOM    427  HB3 ASP A  29      45.838   9.404 -23.482  1.00 -1.00           H  
ATOM    428  N   ASP A  30      47.773  11.043 -25.275  1.00 50.72           N  
ATOM    429  CA  ASP A  30      48.335  11.335 -26.607  1.00 49.49           C  
ATOM    430  C   ASP A  30      49.683  12.067 -26.525  1.00 50.64           C  
ATOM    431  O   ASP A  30      50.633  11.693 -27.212  1.00 52.24           O  
ATOM    432  CB  ASP A  30      47.376  12.165 -27.493  1.00 47.45           C  
ATOM    433  CG  ASP A  30      46.105  11.452 -27.918  1.00 55.82           C  
ATOM    434  OD1 ASP A  30      46.128  10.238 -28.188  1.00 54.12           O  
ATOM    435  OD2 ASP A  30      45.051  12.106 -28.042  1.00 58.39           O1-
ATOM    436  H   ASP A  30      46.817  11.338 -25.085  1.00 -1.00           H  
ATOM    437  HA  ASP A  30      48.522  10.377 -27.096  1.00 -1.00           H  
ATOM    438  HB2 ASP A  30      47.103  13.093 -26.992  1.00 -1.00           H  
ATOM    439  HB3 ASP A  30      47.884  12.458 -28.412  1.00 -1.00           H  
ATOM    440  N   PHE A  31      49.785  13.071 -25.643  1.00 49.08           N  
ATOM    441  CA  PHE A  31      51.021  13.793 -25.340  1.00 53.65           C  
ATOM    442  C   PHE A  31      52.075  12.866 -24.700  1.00 55.37           C  
ATOM    443  O   PHE A  31      53.248  12.917 -25.072  1.00 58.10           O  
ATOM    444  CB  PHE A  31      50.691  14.989 -24.421  1.00 54.70           C  
ATOM    445  CG  PHE A  31      51.859  15.878 -24.023  1.00 49.41           C  
ATOM    446  CD1 PHE A  31      52.089  17.096 -24.696  1.00 58.54           C  
ATOM    447  CD2 PHE A  31      52.682  15.515 -22.935  1.00 54.45           C  
ATOM    448  CE1 PHE A  31      53.106  17.961 -24.251  1.00 58.70           C  
ATOM    449  CE2 PHE A  31      53.729  16.358 -22.524  1.00 51.22           C  
ATOM    450  CZ  PHE A  31      53.936  17.585 -23.177  1.00 58.26           C  
ATOM    451  H   PHE A  31      48.944  13.327 -25.136  1.00 -1.00           H  
ATOM    452  HA  PHE A  31      51.426  14.178 -26.275  1.00 -1.00           H  
ATOM    453  HB2 PHE A  31      49.935  15.609 -24.904  1.00 -1.00           H  
ATOM    454  HB3 PHE A  31      50.222  14.644 -23.502  1.00 -1.00           H  
ATOM    455  HD1 PHE A  31      51.468  17.384 -25.533  1.00 -1.00           H  
ATOM    456  HD2 PHE A  31      52.513  14.587 -22.405  1.00 -1.00           H  
ATOM    457  HE1 PHE A  31      53.259  18.913 -24.741  1.00 -1.00           H  
ATOM    458  HE2 PHE A  31      54.358  16.067 -21.695  1.00 -1.00           H  
ATOM    459  HZ  PHE A  31      54.730  18.238 -22.848  1.00 -1.00           H  
ATOM    460  N   LEU A  32      51.670  12.003 -23.761  1.00 55.26           N  
ATOM    461  CA  LEU A  32      52.541  11.036 -23.096  1.00 53.84           C  
ATOM    462  C   LEU A  32      53.009   9.932 -24.065  1.00 52.86           C  
ATOM    463  O   LEU A  32      54.182   9.566 -24.040  1.00 52.62           O  
ATOM    464  CB  LEU A  32      51.820  10.446 -21.866  1.00 53.94           C  
ATOM    465  CG  LEU A  32      51.624  11.477 -20.725  1.00 54.47           C  
ATOM    466  CD1 LEU A  32      50.431  11.126 -19.825  1.00 55.25           C  
ATOM    467  CD2 LEU A  32      52.894  11.652 -19.879  1.00 53.34           C  
ATOM    468  H   LEU A  32      50.692  12.015 -23.485  1.00 -1.00           H  
ATOM    469  HA  LEU A  32      53.432  11.562 -22.752  1.00 -1.00           H  
ATOM    470  HB2 LEU A  32      50.857  10.042 -22.179  1.00 -1.00           H  
ATOM    471  HB3 LEU A  32      52.372   9.587 -21.486  1.00 -1.00           H  
ATOM    472  HG  LEU A  32      51.395  12.445 -21.169  1.00 -1.00           H  
ATOM    473 HD11 LEU A  32      50.186  11.959 -19.169  1.00 -1.00           H  
ATOM    474 HD12 LEU A  32      49.535  10.916 -20.404  1.00 -1.00           H  
ATOM    475 HD13 LEU A  32      50.631  10.249 -19.209  1.00 -1.00           H  
ATOM    476 HD21 LEU A  32      52.749  12.399 -19.097  1.00 -1.00           H  
ATOM    477 HD22 LEU A  32      53.172  10.718 -19.389  1.00 -1.00           H  
ATOM    478 HD23 LEU A  32      53.741  11.977 -20.481  1.00 -1.00           H  
ATOM    479  N   GLN A  33      52.165   9.475 -25.000  1.00 52.22           N  
ATOM    480  CA  GLN A  33      52.562   8.554 -26.067  1.00 53.84           C  
ATOM    481  C   GLN A  33      53.494   9.234 -27.097  1.00 52.90           C  
ATOM    482  O   GLN A  33      54.324   8.547 -27.689  1.00 55.24           O  
ATOM    483  CB  GLN A  33      51.328   7.955 -26.791  1.00 53.97           C  
ATOM    484  CG  GLN A  33      50.359   7.088 -25.943  1.00 55.51           C  
ATOM    485  CD  GLN A  33      51.037   6.179 -24.917  1.00 60.90           C  
ATOM    486  OE1 GLN A  33      51.905   5.373 -25.254  1.00 54.89           O  
ATOM    487  NE2 GLN A  33      50.656   6.292 -23.654  1.00 49.39           N  
ATOM    488  H   GLN A  33      51.181   9.741 -24.923  1.00 -1.00           H  
ATOM    489  HA  GLN A  33      53.144   7.746 -25.621  1.00 -1.00           H  
ATOM    490  HB2 GLN A  33      50.757   8.755 -27.264  1.00 -1.00           H  
ATOM    491  HB3 GLN A  33      51.688   7.330 -27.611  1.00 -1.00           H  
ATOM    492  HG2 GLN A  33      49.632   7.713 -25.434  1.00 -1.00           H  
ATOM    493  HG3 GLN A  33      49.766   6.460 -26.608  1.00 -1.00           H  
ATOM    494 HE21 GLN A  33      51.138   5.739 -22.948  1.00 -1.00           H  
ATOM    495 HE22 GLN A  33      49.835   6.857 -23.377  1.00 -1.00           H  
ATOM    496  N   LYS A  34      53.417  10.566 -27.271  1.00 53.29           N  
ATOM    497  CA  LYS A  34      54.389  11.395 -28.003  1.00 57.23           C  
ATOM    498  C   LYS A  34      55.743  11.404 -27.267  1.00 55.56           C  
ATOM    499  O   LYS A  34      56.794  11.212 -27.878  1.00 55.98           O  
ATOM    500  CB  LYS A  34      53.810  12.834 -28.213  1.00 58.48           C  
ATOM    501  CG  LYS A  34      54.712  14.063 -27.905  1.00 66.36           C  
ATOM    502  CD  LYS A  34      53.987  15.402 -28.118  1.00 64.20           C  
ATOM    503  CE  LYS A  34      54.864  16.649 -27.884  1.00 73.60           C  
ATOM    504  NZ  LYS A  34      55.171  16.895 -26.465  1.00 69.72           N1+
ATOM    505  H   LYS A  34      52.649  11.039 -26.810  1.00 -1.00           H  
ATOM    506  HA  LYS A  34      54.555  10.944 -28.982  1.00 -1.00           H  
ATOM    507  HB2 LYS A  34      53.480  12.905 -29.251  1.00 -1.00           H  
ATOM    508  HB3 LYS A  34      52.894  12.945 -27.638  1.00 -1.00           H  
ATOM    509  HG2 LYS A  34      55.052  14.035 -26.870  1.00 -1.00           H  
ATOM    510  HG3 LYS A  34      55.606  14.030 -28.530  1.00 -1.00           H  
ATOM    511  HD2 LYS A  34      53.622  15.435 -29.145  1.00 -1.00           H  
ATOM    512  HD3 LYS A  34      53.099  15.453 -27.487  1.00 -1.00           H  
ATOM    513  HE2 LYS A  34      55.791  16.604 -28.456  1.00 -1.00           H  
ATOM    514  HE3 LYS A  34      54.325  17.527 -28.244  1.00 -1.00           H  
ATOM    515  HZ1 LYS A  34      55.220  17.928 -26.336  1.00 -1.00           H  
ATOM    516  HZ2 LYS A  34      54.483  16.544 -25.823  1.00 -1.00           H  
ATOM    517  HZ3 LYS A  34      56.119  16.586 -26.192  1.00 -1.00           H  
ATOM    518  N   LEU A  35      55.714  11.619 -25.947  1.00 55.45           N  
ATOM    519  CA  LEU A  35      56.878  11.670 -25.065  1.00 54.92           C  
ATOM    520  C   LEU A  35      57.618  10.319 -25.034  1.00 55.96           C  
ATOM    521  O   LEU A  35      58.845  10.268 -25.125  1.00 57.10           O  
ATOM    522  CB  LEU A  35      56.386  12.109 -23.670  1.00 55.92           C  
ATOM    523  CG  LEU A  35      57.449  12.250 -22.570  1.00 52.86           C  
ATOM    524  CD1 LEU A  35      58.589  13.184 -22.975  1.00 54.12           C  
ATOM    525  CD2 LEU A  35      56.793  12.749 -21.279  1.00 53.31           C  
ATOM    526  H   LEU A  35      54.805  11.814 -25.537  1.00 -1.00           H  
ATOM    527  HA  LEU A  35      57.553  12.427 -25.460  1.00 -1.00           H  
ATOM    528  HB2 LEU A  35      55.860  13.060 -23.774  1.00 -1.00           H  
ATOM    529  HB3 LEU A  35      55.645  11.401 -23.308  1.00 -1.00           H  
ATOM    530  HG  LEU A  35      57.883  11.270 -22.360  1.00 -1.00           H  
ATOM    531 HD11 LEU A  35      59.285  13.289 -22.144  1.00 -1.00           H  
ATOM    532 HD12 LEU A  35      59.161  12.787 -23.814  1.00 -1.00           H  
ATOM    533 HD13 LEU A  35      58.221  14.175 -23.246  1.00 -1.00           H  
ATOM    534 HD21 LEU A  35      57.546  12.954 -20.518  1.00 -1.00           H  
ATOM    535 HD22 LEU A  35      56.233  13.670 -21.438  1.00 -1.00           H  
ATOM    536 HD23 LEU A  35      56.102  12.007 -20.879  1.00 -1.00           H  
ATOM    537  N   ARG A  36      56.848   9.227 -25.014  1.00 54.51           N  
ATOM    538  CA  ARG A  36      57.295   7.837 -24.996  1.00 54.09           C  
ATOM    539  C   ARG A  36      58.077   7.406 -26.260  1.00 55.83           C  
ATOM    540  O   ARG A  36      58.689   6.342 -26.268  1.00 52.48           O  
ATOM    541  CB  ARG A  36      56.046   6.961 -24.785  1.00 55.17           C  
ATOM    542  CG  ARG A  36      56.307   5.485 -24.450  1.00 55.90           C  
ATOM    543  CD  ARG A  36      54.993   4.789 -24.088  1.00 56.95           C  
ATOM    544  NE  ARG A  36      55.204   3.383 -23.740  1.00 53.27           N  
ATOM    545  CZ  ARG A  36      54.352   2.383 -23.987  1.00 58.09           C  
ATOM    546  NH1 ARG A  36      53.167   2.608 -24.558  1.00 64.97           N  
ATOM    547  NH2 ARG A  36      54.697   1.143 -23.657  1.00 58.63           N1+
ATOM    548  H   ARG A  36      55.851   9.385 -24.888  1.00 -1.00           H  
ATOM    549  HA  ARG A  36      57.942   7.731 -24.129  1.00 -1.00           H  
ATOM    550  HB2 ARG A  36      55.469   7.377 -23.961  1.00 -1.00           H  
ATOM    551  HB3 ARG A  36      55.405   7.020 -25.665  1.00 -1.00           H  
ATOM    552  HG2 ARG A  36      56.759   4.972 -25.300  1.00 -1.00           H  
ATOM    553  HG3 ARG A  36      57.021   5.405 -23.628  1.00 -1.00           H  
ATOM    554  HD2 ARG A  36      54.482   5.283 -23.262  1.00 -1.00           H  
ATOM    555  HD3 ARG A  36      54.338   4.856 -24.954  1.00 -1.00           H  
ATOM    556  HE  ARG A  36      56.005   3.211 -23.086  1.00 -1.00           H  
ATOM    557 HH11 ARG A  36      52.465   1.864 -24.595  1.00 -1.00           H  
ATOM    558 HH12 ARG A  36      52.849   3.557 -24.753  1.00 -1.00           H  
ATOM    559 HH21 ARG A  36      54.095   0.345 -23.803  1.00 -1.00           H  
ATOM    560 HH22 ARG A  36      55.653   0.973 -23.268  1.00 -1.00           H  
ATOM    561  N   GLN A  37      58.105   8.224 -27.324  1.00 58.89           N  
ATOM    562  CA  GLN A  37      58.859   7.936 -28.550  1.00 60.26           C  
ATOM    563  C   GLN A  37      60.366   8.228 -28.397  1.00 60.08           C  
ATOM    564  O   GLN A  37      61.132   7.918 -29.308  1.00 58.45           O  
ATOM    565  CB  GLN A  37      58.322   8.810 -29.710  1.00 60.84           C  
ATOM    566  CG  GLN A  37      56.820   8.647 -30.017  1.00 68.56           C  
ATOM    567  CD  GLN A  37      56.393   7.199 -30.252  1.00 72.72           C  
ATOM    568  OE1 GLN A  37      57.022   6.471 -31.012  1.00 78.29           O  
ATOM    569  NE2 GLN A  37      55.337   6.760 -29.583  1.00 73.33           N  
ATOM    570  H   GLN A  37      57.595   9.096 -27.269  1.00 -1.00           H  
ATOM    571  HA  GLN A  37      58.760   6.878 -28.805  1.00 -1.00           H  
ATOM    572  HB2 GLN A  37      58.524   9.862 -29.509  1.00 -1.00           H  
ATOM    573  HB3 GLN A  37      58.879   8.575 -30.620  1.00 -1.00           H  
ATOM    574  HG2 GLN A  37      56.237   9.075 -29.207  1.00 -1.00           H  
ATOM    575  HG3 GLN A  37      56.565   9.225 -30.906  1.00 -1.00           H  
ATOM    576 HE21 GLN A  37      55.016   5.810 -29.700  1.00 -1.00           H  
ATOM    577 HE22 GLN A  37      54.870   7.381 -28.918  1.00 -1.00           H  
ATOM    578  N   LYS A  38      60.801   8.819 -27.273  1.00 59.42           N  
ATOM    579  CA  LYS A  38      62.189   9.203 -27.015  1.00 59.85           C  
ATOM    580  C   LYS A  38      62.689   8.875 -25.600  1.00 59.09           C  
ATOM    581  O   LYS A  38      63.855   9.125 -25.299  1.00 59.81           O  
ATOM    582  CB  LYS A  38      62.502  10.630 -27.531  1.00 60.64           C  
ATOM    583  CG  LYS A  38      61.610  11.772 -26.995  1.00 62.20           C  
ATOM    584  CD  LYS A  38      60.303  11.957 -27.791  1.00 70.30           C  
ATOM    585  CE  LYS A  38      59.542  13.245 -27.455  1.00 73.15           C  
ATOM    586  NZ  LYS A  38      60.185  14.439 -28.017  1.00 70.17           N1+
ATOM    587  H   LYS A  38      60.108   9.070 -26.577  1.00 -1.00           H  
ATOM    588  HA  LYS A  38      62.821   8.544 -27.614  1.00 -1.00           H  
ATOM    589  HB2 LYS A  38      63.537  10.861 -27.270  1.00 -1.00           H  
ATOM    590  HB3 LYS A  38      62.489  10.632 -28.621  1.00 -1.00           H  
ATOM    591  HG2 LYS A  38      61.396  11.627 -25.935  1.00 -1.00           H  
ATOM    592  HG3 LYS A  38      62.188  12.695 -27.057  1.00 -1.00           H  
ATOM    593  HD2 LYS A  38      60.497  11.915 -28.864  1.00 -1.00           H  
ATOM    594  HD3 LYS A  38      59.634  11.123 -27.581  1.00 -1.00           H  
ATOM    595  HE2 LYS A  38      58.536  13.194 -27.871  1.00 -1.00           H  
ATOM    596  HE3 LYS A  38      59.433  13.372 -26.378  1.00 -1.00           H  
ATOM    597  HZ1 LYS A  38      59.484  15.204 -27.940  1.00 -1.00           H  
ATOM    598  HZ2 LYS A  38      60.983  14.734 -27.469  1.00 -1.00           H  
ATOM    599  HZ3 LYS A  38      60.429  14.331 -28.986  1.00 -1.00           H  
ATOM    600  N   ILE A  39      61.851   8.282 -24.744  1.00 57.53           N  
ATOM    601  CA  ILE A  39      62.208   7.765 -23.426  1.00 56.62           C  
ATOM    602  C   ILE A  39      61.172   6.693 -23.043  1.00 55.53           C  
ATOM    603  O   ILE A  39      60.053   6.722 -23.553  1.00 53.99           O  
ATOM    604  CB  ILE A  39      62.404   8.928 -22.405  1.00 56.63           C  
ATOM    605  CG1 ILE A  39      63.070   8.439 -21.102  1.00 55.93           C  
ATOM    606  CG2 ILE A  39      61.108   9.718 -22.124  1.00 53.13           C  
ATOM    607  CD1 ILE A  39      63.737   9.547 -20.285  1.00 61.99           C  
ATOM    608  H   ILE A  39      60.913   8.043 -25.038  1.00 -1.00           H  
ATOM    609  HA  ILE A  39      63.160   7.244 -23.541  1.00 -1.00           H  
ATOM    610  HB  ILE A  39      63.107   9.630 -22.854  1.00 -1.00           H  
ATOM    611 HG12 ILE A  39      62.348   7.917 -20.476  1.00 -1.00           H  
ATOM    612 HG13 ILE A  39      63.843   7.712 -21.351  1.00 -1.00           H  
ATOM    613 HG21 ILE A  39      61.302  10.601 -21.515  1.00 -1.00           H  
ATOM    614 HG22 ILE A  39      60.643  10.067 -23.046  1.00 -1.00           H  
ATOM    615 HG23 ILE A  39      60.375   9.110 -21.593  1.00 -1.00           H  
ATOM    616 HD11 ILE A  39      64.185   9.126 -19.386  1.00 -1.00           H  
ATOM    617 HD12 ILE A  39      64.525  10.042 -20.853  1.00 -1.00           H  
ATOM    618 HD13 ILE A  39      63.020  10.305 -19.974  1.00 -1.00           H  
ATOM    619  N   LYS A  40      61.515   5.760 -22.148  1.00 54.86           N  
ATOM    620  CA  LYS A  40      60.557   4.840 -21.531  1.00 50.26           C  
ATOM    621  C   LYS A  40      59.778   5.611 -20.449  1.00 50.37           C  
ATOM    622  O   LYS A  40      60.375   6.433 -19.746  1.00 49.64           O  
ATOM    623  CB  LYS A  40      61.345   3.677 -20.874  1.00 46.48           C  
ATOM    624  CG  LYS A  40      61.627   2.488 -21.818  1.00 45.52           C  
ATOM    625  CD  LYS A  40      60.394   1.584 -21.972  1.00 37.71           C  
ATOM    626  CE  LYS A  40      60.590   0.312 -22.811  1.00 37.85           C  
ATOM    627  NZ  LYS A  40      59.344  -0.473 -22.917  1.00 46.29           N1+
ATOM    628  H   LYS A  40      62.418   5.836 -21.702  1.00 -1.00           H  
ATOM    629  HA  LYS A  40      59.849   4.464 -22.272  1.00 -1.00           H  
ATOM    630  HB2 LYS A  40      62.286   4.050 -20.464  1.00 -1.00           H  
ATOM    631  HB3 LYS A  40      60.803   3.293 -20.011  1.00 -1.00           H  
ATOM    632  HG2 LYS A  40      61.968   2.848 -22.790  1.00 -1.00           H  
ATOM    633  HG3 LYS A  40      62.448   1.899 -21.410  1.00 -1.00           H  
ATOM    634  HD2 LYS A  40      60.037   1.301 -20.980  1.00 -1.00           H  
ATOM    635  HD3 LYS A  40      59.617   2.183 -22.441  1.00 -1.00           H  
ATOM    636  HE2 LYS A  40      60.908   0.588 -23.816  1.00 -1.00           H  
ATOM    637  HE3 LYS A  40      61.373  -0.320 -22.389  1.00 -1.00           H  
ATOM    638  HZ1 LYS A  40      59.229  -1.164 -22.151  1.00 -1.00           H  
ATOM    639  HZ2 LYS A  40      58.500   0.117 -22.887  1.00 -1.00           H  
ATOM    640  HZ3 LYS A  40      59.335  -1.003 -23.769  1.00 -1.00           H  
ATOM    641  N   ILE A  41      58.470   5.359 -20.293  1.00 51.14           N  
ATOM    642  CA  ILE A  41      57.626   6.053 -19.319  1.00 52.46           C  
ATOM    643  C   ILE A  41      56.862   5.029 -18.472  1.00 51.86           C  
ATOM    644  O   ILE A  41      56.188   4.147 -19.001  1.00 50.96           O  
ATOM    645  CB  ILE A  41      56.759   7.173 -19.967  1.00 51.59           C  
ATOM    646  CG1 ILE A  41      55.595   6.663 -20.847  1.00 48.45           C  
ATOM    647  CG2 ILE A  41      57.619   8.202 -20.735  1.00 47.49           C  
ATOM    648  CD1 ILE A  41      54.598   7.759 -21.245  1.00 54.32           C  
ATOM    649  H   ILE A  41      58.020   4.632 -20.847  1.00 -1.00           H  
ATOM    650  HA  ILE A  41      58.271   6.571 -18.608  1.00 -1.00           H  
ATOM    651  HB  ILE A  41      56.305   7.696 -19.125  1.00 -1.00           H  
ATOM    652 HG12 ILE A  41      56.003   6.181 -21.731  1.00 -1.00           H  
ATOM    653 HG13 ILE A  41      55.021   5.896 -20.331  1.00 -1.00           H  
ATOM    654 HG21 ILE A  41      57.062   9.108 -20.969  1.00 -1.00           H  
ATOM    655 HG22 ILE A  41      58.488   8.511 -20.159  1.00 -1.00           H  
ATOM    656 HG23 ILE A  41      57.989   7.790 -21.674  1.00 -1.00           H  
ATOM    657 HD11 ILE A  41      53.772   7.342 -21.823  1.00 -1.00           H  
ATOM    658 HD12 ILE A  41      54.173   8.241 -20.365  1.00 -1.00           H  
ATOM    659 HD13 ILE A  41      55.065   8.531 -21.852  1.00 -1.00           H  
ATOM    660  N   GLY A  42      56.980   5.139 -17.152  1.00 52.27           N  
ATOM    661  CA  GLY A  42      56.320   4.310 -16.164  1.00 50.02           C  
ATOM    662  C   GLY A  42      55.491   5.171 -15.218  1.00 51.52           C  
ATOM    663  O   GLY A  42      55.692   6.386 -15.127  1.00 50.00           O  
ATOM    664  H   GLY A  42      57.543   5.900 -16.770  1.00 -1.00           H  
ATOM    665  HA2 GLY A  42      55.690   3.557 -16.633  1.00 -1.00           H  
ATOM    666  HA3 GLY A  42      57.085   3.797 -15.585  1.00 -1.00           H  
ATOM    667  N   VAL A  43      54.571   4.531 -14.497  1.00 50.22           N  
ATOM    668  CA  VAL A  43      53.677   5.156 -13.535  1.00 49.67           C  
ATOM    669  C   VAL A  43      53.745   4.407 -12.199  1.00 48.21           C  
ATOM    670  O   VAL A  43      53.888   3.182 -12.172  1.00 50.18           O  
ATOM    671  CB  VAL A  43      52.251   5.332 -14.128  1.00 48.95           C  
ATOM    672  CG1 VAL A  43      52.274   6.153 -15.426  1.00 50.84           C  
ATOM    673  CG2 VAL A  43      51.505   4.008 -14.363  1.00 48.23           C  
ATOM    674  H   VAL A  43      54.448   3.529 -14.631  1.00 -1.00           H  
ATOM    675  HA  VAL A  43      54.071   6.144 -13.329  1.00 -1.00           H  
ATOM    676  HB  VAL A  43      51.674   5.905 -13.399  1.00 -1.00           H  
ATOM    677 HG11 VAL A  43      51.272   6.427 -15.753  1.00 -1.00           H  
ATOM    678 HG12 VAL A  43      52.849   7.066 -15.291  1.00 -1.00           H  
ATOM    679 HG13 VAL A  43      52.740   5.602 -16.240  1.00 -1.00           H  
ATOM    680 HG21 VAL A  43      50.517   4.181 -14.785  1.00 -1.00           H  
ATOM    681 HG22 VAL A  43      52.042   3.363 -15.059  1.00 -1.00           H  
ATOM    682 HG23 VAL A  43      51.365   3.463 -13.431  1.00 -1.00           H  
ATOM    683  N   VAL A  44      53.627   5.142 -11.094  1.00 47.22           N  
ATOM    684  CA  VAL A  44      53.665   4.644  -9.724  1.00 51.94           C  
ATOM    685  C   VAL A  44      52.510   5.285  -8.947  1.00 53.90           C  
ATOM    686  O   VAL A  44      52.149   6.424  -9.233  1.00 52.85           O  
ATOM    687  CB  VAL A  44      55.097   4.803  -9.127  1.00 49.31           C  
ATOM    688  CG1 VAL A  44      55.616   6.254  -9.133  1.00 54.39           C  
ATOM    689  CG2 VAL A  44      55.245   4.197  -7.717  1.00 49.41           C  
ATOM    690  H   VAL A  44      53.443   6.135 -11.193  1.00 -1.00           H  
ATOM    691  HA  VAL A  44      53.431   3.584  -9.755  1.00 -1.00           H  
ATOM    692  HB  VAL A  44      55.766   4.234  -9.774  1.00 -1.00           H  
ATOM    693 HG11 VAL A  44      56.654   6.296  -8.804  1.00 -1.00           H  
ATOM    694 HG12 VAL A  44      55.580   6.699 -10.129  1.00 -1.00           H  
ATOM    695 HG13 VAL A  44      55.033   6.887  -8.463  1.00 -1.00           H  
ATOM    696 HG21 VAL A  44      56.282   4.237  -7.381  1.00 -1.00           H  
ATOM    697 HG22 VAL A  44      54.643   4.730  -6.981  1.00 -1.00           H  
ATOM    698 HG23 VAL A  44      54.943   3.150  -7.695  1.00 -1.00           H  
ATOM    699  N   GLY A  45      51.892   4.546  -8.025  1.00 53.91           N  
ATOM    700  CA  GLY A  45      50.882   5.062  -7.112  1.00 51.20           C  
ATOM    701  C   GLY A  45      51.056   4.454  -5.724  1.00 50.50           C  
ATOM    702  O   GLY A  45      51.527   3.320  -5.588  1.00 48.35           O  
ATOM    703  H   GLY A  45      52.228   3.605  -7.834  1.00 -1.00           H  
ATOM    704  HA2 GLY A  45      50.935   6.151  -7.034  1.00 -1.00           H  
ATOM    705  HA3 GLY A  45      49.889   4.818  -7.489  1.00 -1.00           H  
ATOM    706  N   GLY A  46      50.576   5.160  -4.704  1.00 49.59           N  
ATOM    707  CA  GLY A  46      50.497   4.718  -3.316  1.00 49.51           C  
ATOM    708  C   GLY A  46      49.066   4.295  -2.973  1.00 49.68           C  
ATOM    709  O   GLY A  46      48.550   4.595  -1.898  1.00 50.04           O  
ATOM    710  H   GLY A  46      50.332   6.149  -4.886  1.00 -1.00           H  
ATOM    711  HA2 GLY A  46      51.177   3.893  -3.106  1.00 -1.00           H  
ATOM    712  HA3 GLY A  46      50.788   5.548  -2.675  1.00 -1.00           H  
ATOM    713  N   SER A  47      48.402   3.617  -3.914  1.00 46.62           N  
ATOM    714  CA  SER A  47      47.058   3.085  -3.791  1.00 47.46           C  
ATOM    715  C   SER A  47      46.846   1.997  -4.852  1.00 48.64           C  
ATOM    716  O   SER A  47      47.716   1.734  -5.688  1.00 50.61           O  
ATOM    717  CB  SER A  47      46.023   4.236  -3.877  1.00 44.84           C  
ATOM    718  OG  SER A  47      44.885   4.070  -3.036  1.00 49.71           O  
ATOM    719  H   SER A  47      48.866   3.448  -4.795  1.00 -1.00           H  
ATOM    720  HA  SER A  47      46.994   2.598  -2.815  1.00 -1.00           H  
ATOM    721  HB2 SER A  47      46.482   5.174  -3.585  1.00 -1.00           H  
ATOM    722  HB3 SER A  47      45.711   4.380  -4.913  1.00 -1.00           H  
ATOM    723  HG  SER A  47      44.424   3.229  -3.233  1.00 -1.00           H  
ATOM    724  N   ASP A  48      45.660   1.400  -4.783  1.00 46.10           N  
ATOM    725  CA  ASP A  48      44.987   0.360  -5.551  1.00 47.77           C  
ATOM    726  C   ASP A  48      45.114   0.543  -7.068  1.00 47.57           C  
ATOM    727  O   ASP A  48      45.040   1.665  -7.574  1.00 47.88           O  
ATOM    728  CB  ASP A  48      43.488   0.242  -5.119  1.00 46.23           C  
ATOM    729  CG  ASP A  48      43.082   0.805  -3.750  1.00 52.25           C  
ATOM    730  OD1 ASP A  48      43.459   1.966  -3.455  1.00 44.39           O  
ATOM    731  OD2 ASP A  48      42.380   0.097  -3.004  1.00 48.48           O1-
ATOM    732  H   ASP A  48      45.041   1.715  -4.034  1.00 -1.00           H  
ATOM    733  HA  ASP A  48      45.484  -0.572  -5.284  1.00 -1.00           H  
ATOM    734  HB2 ASP A  48      42.842   0.733  -5.848  1.00 -1.00           H  
ATOM    735  HB3 ASP A  48      43.204  -0.811  -5.141  1.00 -1.00           H  
ATOM    736  N   PHE A  49      45.212  -0.565  -7.813  1.00 47.91           N  
ATOM    737  CA  PHE A  49      45.275  -0.592  -9.276  1.00 49.39           C  
ATOM    738  C   PHE A  49      43.937  -0.132  -9.881  1.00 49.54           C  
ATOM    739  O   PHE A  49      43.906   0.557 -10.896  1.00 49.57           O  
ATOM    740  CB  PHE A  49      45.600  -2.034  -9.733  1.00 47.69           C  
ATOM    741  CG  PHE A  49      45.687  -2.260 -11.239  1.00 50.60           C  
ATOM    742  CD1 PHE A  49      46.509  -1.441 -12.044  1.00 52.76           C  
ATOM    743  CD2 PHE A  49      44.922  -3.280 -11.843  1.00 55.26           C  
ATOM    744  CE1 PHE A  49      46.557  -1.637 -13.436  1.00 52.60           C  
ATOM    745  CE2 PHE A  49      44.957  -3.461 -13.240  1.00 54.85           C  
ATOM    746  CZ  PHE A  49      45.777  -2.642 -14.038  1.00 48.81           C  
ATOM    747  H   PHE A  49      44.931  -1.429  -7.353  1.00 -1.00           H  
ATOM    748  HA  PHE A  49      46.060   0.091  -9.605  1.00 -1.00           H  
ATOM    749  HB2 PHE A  49      46.546  -2.351  -9.296  1.00 -1.00           H  
ATOM    750  HB3 PHE A  49      44.852  -2.715  -9.323  1.00 -1.00           H  
ATOM    751  HD1 PHE A  49      47.099  -0.649 -11.608  1.00 -1.00           H  
ATOM    752  HD2 PHE A  49      44.286  -3.916 -11.243  1.00 -1.00           H  
ATOM    753  HE1 PHE A  49      47.191  -1.012 -14.045  1.00 -1.00           H  
ATOM    754  HE2 PHE A  49      44.349  -4.226 -13.703  1.00 -1.00           H  
ATOM    755  HZ  PHE A  49      45.809  -2.783 -15.109  1.00 -1.00           H  
ATOM    756  N   GLU A  50      42.831  -0.451  -9.210  1.00 50.25           N  
ATOM    757  CA  GLU A  50      41.455  -0.063  -9.477  1.00 49.40           C  
ATOM    758  C   GLU A  50      41.265   1.461  -9.623  1.00 50.15           C  
ATOM    759  O   GLU A  50      40.455   1.904 -10.437  1.00 49.38           O  
ATOM    760  CB  GLU A  50      40.546  -0.656  -8.374  1.00 51.28           C  
ATOM    761  CG  GLU A  50      40.736  -2.171  -8.086  1.00 49.60           C  
ATOM    762  CD  GLU A  50      41.805  -2.490  -7.041  1.00 50.41           C  
ATOM    763  OE1 GLU A  50      42.999  -2.280  -7.340  1.00 40.42           O  
ATOM    764  OE2 GLU A  50      41.431  -2.904  -5.929  1.00 49.64           O1-
ATOM    765  H   GLU A  50      42.959  -1.096  -8.410  1.00 -1.00           H  
ATOM    766  HA  GLU A  50      41.179  -0.516 -10.431  1.00 -1.00           H  
ATOM    767  HB2 GLU A  50      40.684  -0.100  -7.445  1.00 -1.00           H  
ATOM    768  HB3 GLU A  50      39.507  -0.485  -8.659  1.00 -1.00           H  
ATOM    769  HG2 GLU A  50      39.793  -2.579  -7.721  1.00 -1.00           H  
ATOM    770  HG3 GLU A  50      40.958  -2.713  -9.005  1.00 -1.00           H  
ATOM    771  N   LYS A  51      42.050   2.268  -8.892  1.00 49.22           N  
ATOM    772  CA  LYS A  51      42.045   3.726  -9.008  1.00 49.24           C  
ATOM    773  C   LYS A  51      42.836   4.179 -10.247  1.00 48.18           C  
ATOM    774  O   LYS A  51      42.397   5.093 -10.939  1.00 49.57           O  
ATOM    775  CB  LYS A  51      42.685   4.350  -7.756  1.00 49.89           C  
ATOM    776  CG  LYS A  51      41.849   4.143  -6.482  1.00 55.77           C  
ATOM    777  CD  LYS A  51      42.461   4.889  -5.293  1.00 67.47           C  
ATOM    778  CE  LYS A  51      41.711   4.679  -3.968  1.00 73.78           C  
ATOM    779  NZ  LYS A  51      42.420   5.344  -2.869  1.00 80.70           N1+
ATOM    780  H   LYS A  51      42.742   1.841  -8.289  1.00 -1.00           H  
ATOM    781  HA  LYS A  51      41.020   4.089  -9.105  1.00 -1.00           H  
ATOM    782  HB2 LYS A  51      43.696   3.966  -7.609  1.00 -1.00           H  
ATOM    783  HB3 LYS A  51      42.801   5.424  -7.919  1.00 -1.00           H  
ATOM    784  HG2 LYS A  51      40.828   4.489  -6.646  1.00 -1.00           H  
ATOM    785  HG3 LYS A  51      41.785   3.079  -6.249  1.00 -1.00           H  
ATOM    786  HD2 LYS A  51      43.488   4.548  -5.184  1.00 -1.00           H  
ATOM    787  HD3 LYS A  51      42.517   5.956  -5.519  1.00 -1.00           H  
ATOM    788  HE2 LYS A  51      40.705   5.093  -4.035  1.00 -1.00           H  
ATOM    789  HE3 LYS A  51      41.604   3.620  -3.740  1.00 -1.00           H  
ATOM    790  HZ1 LYS A  51      43.377   5.001  -2.798  1.00 -1.00           H  
ATOM    791  HZ2 LYS A  51      42.439   6.357  -3.074  1.00 -1.00           H  
ATOM    792  HZ3 LYS A  51      41.957   5.247  -1.982  1.00 -1.00           H  
ATOM    793  N   VAL A  52      43.946   3.502 -10.582  1.00 49.35           N  
ATOM    794  CA  VAL A  52      44.745   3.735 -11.790  1.00 49.88           C  
ATOM    795  C   VAL A  52      43.926   3.387 -13.055  1.00 50.73           C  
ATOM    796  O   VAL A  52      44.001   4.104 -14.055  1.00 50.81           O  
ATOM    797  CB  VAL A  52      46.073   2.923 -11.724  1.00 51.91           C  
ATOM    798  CG1 VAL A  52      47.015   3.233 -12.900  1.00 55.79           C  
ATOM    799  CG2 VAL A  52      46.831   3.143 -10.401  1.00 46.80           C  
ATOM    800  H   VAL A  52      44.223   2.732  -9.988  1.00 -1.00           H  
ATOM    801  HA  VAL A  52      44.992   4.797 -11.826  1.00 -1.00           H  
ATOM    802  HB  VAL A  52      45.840   1.861 -11.791  1.00 -1.00           H  
ATOM    803 HG11 VAL A  52      47.931   2.645 -12.840  1.00 -1.00           H  
ATOM    804 HG12 VAL A  52      46.553   3.006 -13.860  1.00 -1.00           H  
ATOM    805 HG13 VAL A  52      47.298   4.285 -12.910  1.00 -1.00           H  
ATOM    806 HG21 VAL A  52      47.787   2.619 -10.400  1.00 -1.00           H  
ATOM    807 HG22 VAL A  52      47.034   4.201 -10.237  1.00 -1.00           H  
ATOM    808 HG23 VAL A  52      46.272   2.780  -9.541  1.00 -1.00           H  
ATOM    809  N   GLN A  53      43.094   2.335 -12.985  1.00 49.15           N  
ATOM    810  CA  GLN A  53      42.158   1.933 -14.036  1.00 50.81           C  
ATOM    811  C   GLN A  53      41.041   2.970 -14.276  1.00 50.37           C  
ATOM    812  O   GLN A  53      40.548   3.073 -15.396  1.00 49.46           O  
ATOM    813  CB  GLN A  53      41.518   0.575 -13.700  1.00 48.18           C  
ATOM    814  CG  GLN A  53      42.491  -0.617 -13.773  1.00 51.98           C  
ATOM    815  CD  GLN A  53      41.729  -1.937 -13.754  1.00 53.67           C  
ATOM    816  OE1 GLN A  53      41.039  -2.273 -14.713  1.00 56.17           O  
ATOM    817  NE2 GLN A  53      41.832  -2.694 -12.672  1.00 48.93           N  
ATOM    818  H   GLN A  53      43.161   1.756 -12.151  1.00 -1.00           H  
ATOM    819  HA  GLN A  53      42.719   1.834 -14.962  1.00 -1.00           H  
ATOM    820  HB2 GLN A  53      41.049   0.610 -12.716  1.00 -1.00           H  
ATOM    821  HB3 GLN A  53      40.702   0.399 -14.404  1.00 -1.00           H  
ATOM    822  HG2 GLN A  53      43.066  -0.579 -14.697  1.00 -1.00           H  
ATOM    823  HG3 GLN A  53      43.226  -0.587 -12.971  1.00 -1.00           H  
ATOM    824 HE21 GLN A  53      41.343  -3.576 -12.628  1.00 -1.00           H  
ATOM    825 HE22 GLN A  53      42.454  -2.420 -11.926  1.00 -1.00           H  
ATOM    826  N   GLU A  54      40.669   3.762 -13.260  1.00 53.11           N  
ATOM    827  CA  GLU A  54      39.826   4.948 -13.417  1.00 56.31           C  
ATOM    828  C   GLU A  54      40.693   6.079 -13.998  1.00 53.79           C  
ATOM    829  O   GLU A  54      40.478   6.504 -15.137  1.00 52.49           O  
ATOM    830  CB  GLU A  54      39.162   5.313 -12.052  1.00 56.41           C  
ATOM    831  CG  GLU A  54      38.790   6.794 -11.754  1.00 63.52           C  
ATOM    832  CD  GLU A  54      37.921   7.487 -12.801  1.00 62.83           C  
ATOM    833  OE1 GLU A  54      37.370   6.791 -13.674  1.00 74.69           O  
ATOM    834  OE2 GLU A  54      37.871   8.732 -12.774  1.00 69.40           O1-
ATOM    835  H   GLU A  54      41.110   3.612 -12.363  1.00 -1.00           H  
ATOM    836  HA  GLU A  54      39.029   4.743 -14.136  1.00 -1.00           H  
ATOM    837  HB2 GLU A  54      38.259   4.710 -11.951  1.00 -1.00           H  
ATOM    838  HB3 GLU A  54      39.804   4.984 -11.237  1.00 -1.00           H  
ATOM    839  HG2 GLU A  54      38.255   6.843 -10.806  1.00 -1.00           H  
ATOM    840  HG3 GLU A  54      39.688   7.394 -11.613  1.00 -1.00           H  
ATOM    841  N   GLN A  55      41.694   6.524 -13.225  1.00 51.89           N  
ATOM    842  CA  GLN A  55      42.546   7.685 -13.463  1.00 52.81           C  
ATOM    843  C   GLN A  55      43.177   7.684 -14.861  1.00 52.56           C  
ATOM    844  O   GLN A  55      42.823   8.525 -15.685  1.00 53.75           O  
ATOM    845  CB  GLN A  55      43.574   7.838 -12.320  1.00 54.05           C  
ATOM    846  CG  GLN A  55      42.911   8.330 -11.014  1.00 56.42           C  
ATOM    847  CD  GLN A  55      43.817   8.302  -9.784  1.00 57.73           C  
ATOM    848  OE1 GLN A  55      43.371   7.909  -8.703  1.00 65.23           O  
ATOM    849  NE2 GLN A  55      45.081   8.702  -9.904  1.00 61.71           N  
ATOM    850  H   GLN A  55      41.831   6.040 -12.338  1.00 -1.00           H  
ATOM    851  HA  GLN A  55      41.893   8.560 -13.433  1.00 -1.00           H  
ATOM    852  HB2 GLN A  55      44.082   6.890 -12.147  1.00 -1.00           H  
ATOM    853  HB3 GLN A  55      44.356   8.535 -12.610  1.00 -1.00           H  
ATOM    854  HG2 GLN A  55      42.571   9.356 -11.150  1.00 -1.00           H  
ATOM    855  HG3 GLN A  55      42.023   7.738 -10.791  1.00 -1.00           H  
ATOM    856 HE21 GLN A  55      45.690   8.619  -9.100  1.00 -1.00           H  
ATOM    857 HE22 GLN A  55      45.387   9.225 -10.729  1.00 -1.00           H  
ATOM    858  N   LEU A  56      44.037   6.711 -15.171  1.00 52.16           N  
ATOM    859  CA  LEU A  56      44.670   6.593 -16.482  1.00 50.61           C  
ATOM    860  C   LEU A  56      43.736   5.819 -17.421  1.00 52.24           C  
ATOM    861  O   LEU A  56      43.309   6.359 -18.442  1.00 53.17           O  
ATOM    862  CB  LEU A  56      46.037   5.889 -16.346  1.00 49.06           C  
ATOM    863  CG  LEU A  56      47.030   6.645 -15.429  1.00 48.16           C  
ATOM    864  CD1 LEU A  56      48.382   5.931 -15.366  1.00 50.49           C  
ATOM    865  CD2 LEU A  56      47.239   8.109 -15.846  1.00 45.94           C  
ATOM    866  H   LEU A  56      44.162   5.943 -14.516  1.00 -1.00           H  
ATOM    867  HA  LEU A  56      44.823   7.578 -16.923  1.00 -1.00           H  
ATOM    868  HB2 LEU A  56      45.903   4.873 -15.970  1.00 -1.00           H  
ATOM    869  HB3 LEU A  56      46.480   5.782 -17.338  1.00 -1.00           H  
ATOM    870  HG  LEU A  56      46.622   6.647 -14.418  1.00 -1.00           H  
ATOM    871 HD11 LEU A  56      49.078   6.449 -14.706  1.00 -1.00           H  
ATOM    872 HD12 LEU A  56      48.268   4.923 -14.975  1.00 -1.00           H  
ATOM    873 HD13 LEU A  56      48.850   5.867 -16.350  1.00 -1.00           H  
ATOM    874 HD21 LEU A  56      47.993   8.589 -15.225  1.00 -1.00           H  
ATOM    875 HD22 LEU A  56      47.569   8.188 -16.884  1.00 -1.00           H  
ATOM    876 HD23 LEU A  56      46.329   8.695 -15.728  1.00 -1.00           H  
ATOM    877  N   GLY A  57      43.258   4.641 -17.016  1.00 53.16           N  
ATOM    878  CA  GLY A  57      42.469   3.746 -17.859  1.00 53.36           C  
ATOM    879  C   GLY A  57      42.949   2.306 -17.713  1.00 52.50           C  
ATOM    880  O   GLY A  57      44.041   2.055 -17.207  1.00 53.05           O  
ATOM    881  H   GLY A  57      43.619   4.247 -16.152  1.00 -1.00           H  
ATOM    882  HA2 GLY A  57      41.414   3.823 -17.602  1.00 -1.00           H  
ATOM    883  HA3 GLY A  57      42.556   4.009 -18.915  1.00 -1.00           H  
ATOM    884  N   ASN A  58      42.124   1.340 -18.127  1.00 51.67           N  
ATOM    885  CA  ASN A  58      42.377  -0.103 -17.974  1.00 53.74           C  
ATOM    886  C   ASN A  58      43.482  -0.585 -18.938  1.00 54.37           C  
ATOM    887  O   ASN A  58      44.071  -1.644 -18.740  1.00 52.68           O  
ATOM    888  CB  ASN A  58      41.097  -0.923 -18.286  1.00 54.96           C  
ATOM    889  CG  ASN A  58      39.817  -0.392 -17.636  1.00 57.61           C  
ATOM    890  OD1 ASN A  58      39.189   0.515 -18.175  1.00 59.12           O  
ATOM    891  ND2 ASN A  58      39.405  -0.921 -16.492  1.00 62.03           N  
ATOM    892  H   ASN A  58      41.227   1.608 -18.510  1.00 -1.00           H  
ATOM    893  HA  ASN A  58      42.692  -0.301 -16.950  1.00 -1.00           H  
ATOM    894  HB2 ASN A  58      40.919  -0.945 -19.363  1.00 -1.00           H  
ATOM    895  HB3 ASN A  58      41.246  -1.963 -17.991  1.00 -1.00           H  
ATOM    896 HD21 ASN A  58      38.551  -0.585 -16.070  1.00 -1.00           H  
ATOM    897 HD22 ASN A  58      39.971  -1.605 -15.984  1.00 -1.00           H  
ATOM    898  N   ASP A  59      43.779   0.219 -19.962  1.00 54.51           N  
ATOM    899  CA  ASP A  59      44.786   0.058 -21.009  1.00 55.55           C  
ATOM    900  C   ASP A  59      46.164   0.575 -20.543  1.00 54.69           C  
ATOM    901  O   ASP A  59      47.120   0.534 -21.318  1.00 53.11           O  
ATOM    902  CB  ASP A  59      44.342   0.900 -22.242  1.00 55.70           C  
ATOM    903  CG  ASP A  59      44.108   2.396 -22.001  1.00 65.70           C  
ATOM    904  OD1 ASP A  59      43.520   2.737 -20.953  1.00 63.73           O  
ATOM    905  OD2 ASP A  59      44.481   3.201 -22.878  1.00 68.03           O1-
ATOM    906  H   ASP A  59      43.316   1.129 -20.014  1.00 -1.00           H  
ATOM    907  HA  ASP A  59      44.877  -0.994 -21.283  1.00 -1.00           H  
ATOM    908  HB2 ASP A  59      45.076   0.787 -23.043  1.00 -1.00           H  
ATOM    909  HB3 ASP A  59      43.418   0.485 -22.643  1.00 -1.00           H  
ATOM    910  N   VAL A  60      46.300   1.038 -19.288  1.00 53.79           N  
ATOM    911  CA  VAL A  60      47.518   1.563 -18.659  1.00 52.25           C  
ATOM    912  C   VAL A  60      48.791   0.730 -18.924  1.00 54.24           C  
ATOM    913  O   VAL A  60      49.841   1.293 -19.213  1.00 54.68           O  
ATOM    914  CB  VAL A  60      47.261   1.850 -17.154  1.00 52.78           C  
ATOM    915  CG1 VAL A  60      46.812   0.611 -16.353  1.00 51.35           C  
ATOM    916  CG2 VAL A  60      48.445   2.537 -16.455  1.00 49.57           C  
ATOM    917  H   VAL A  60      45.449   1.096 -18.743  1.00 -1.00           H  
ATOM    918  HA  VAL A  60      47.687   2.526 -19.141  1.00 -1.00           H  
ATOM    919  HB  VAL A  60      46.449   2.574 -17.107  1.00 -1.00           H  
ATOM    920 HG11 VAL A  60      46.519   0.894 -15.342  1.00 -1.00           H  
ATOM    921 HG12 VAL A  60      45.950   0.118 -16.802  1.00 -1.00           H  
ATOM    922 HG13 VAL A  60      47.612  -0.123 -16.271  1.00 -1.00           H  
ATOM    923 HG21 VAL A  60      48.237   2.700 -15.401  1.00 -1.00           H  
ATOM    924 HG22 VAL A  60      49.360   1.953 -16.508  1.00 -1.00           H  
ATOM    925 HG23 VAL A  60      48.651   3.508 -16.901  1.00 -1.00           H  
ATOM    926  N   VAL A  61      48.687  -0.603 -18.884  1.00 54.77           N  
ATOM    927  CA  VAL A  61      49.786  -1.545 -19.109  1.00 54.52           C  
ATOM    928  C   VAL A  61      50.296  -1.568 -20.569  1.00 55.63           C  
ATOM    929  O   VAL A  61      51.410  -2.024 -20.820  1.00 57.86           O  
ATOM    930  CB  VAL A  61      49.318  -2.955 -18.654  1.00 52.84           C  
ATOM    931  CG1 VAL A  61      49.031  -2.993 -17.142  1.00 51.83           C  
ATOM    932  CG2 VAL A  61      48.102  -3.502 -19.433  1.00 52.70           C  
ATOM    933  H   VAL A  61      47.778  -0.990 -18.681  1.00 -1.00           H  
ATOM    934  HA  VAL A  61      50.637  -1.238 -18.499  1.00 -1.00           H  
ATOM    935  HB  VAL A  61      50.146  -3.644 -18.828  1.00 -1.00           H  
ATOM    936 HG11 VAL A  61      48.801  -4.006 -16.815  1.00 -1.00           H  
ATOM    937 HG12 VAL A  61      49.890  -2.651 -16.565  1.00 -1.00           H  
ATOM    938 HG13 VAL A  61      48.180  -2.370 -16.868  1.00 -1.00           H  
ATOM    939 HG21 VAL A  61      47.833  -4.498 -19.079  1.00 -1.00           H  
ATOM    940 HG22 VAL A  61      47.219  -2.871 -19.320  1.00 -1.00           H  
ATOM    941 HG23 VAL A  61      48.311  -3.596 -20.498  1.00 -1.00           H  
ATOM    942  N   GLU A  62      49.495  -1.081 -21.526  1.00 53.80           N  
ATOM    943  CA  GLU A  62      49.856  -0.942 -22.935  1.00 54.27           C  
ATOM    944  C   GLU A  62      50.460   0.455 -23.175  1.00 55.62           C  
ATOM    945  O   GLU A  62      51.364   0.623 -23.996  1.00 57.55           O  
ATOM    946  CB  GLU A  62      48.570  -1.023 -23.794  1.00 56.29           C  
ATOM    947  CG  GLU A  62      47.658  -2.239 -23.509  1.00 58.38           C  
ATOM    948  CD  GLU A  62      46.272  -2.062 -24.113  1.00 70.71           C  
ATOM    949  OE1 GLU A  62      45.291  -2.425 -23.439  1.00 53.98           O  
ATOM    950  OE2 GLU A  62      46.175  -1.536 -25.238  1.00 67.75           O1-
ATOM    951  H   GLU A  62      48.590  -0.711 -21.252  1.00 -1.00           H  
ATOM    952  HA  GLU A  62      50.563  -1.716 -23.239  1.00 -1.00           H  
ATOM    953  HB2 GLU A  62      47.976  -0.115 -23.671  1.00 -1.00           H  
ATOM    954  HB3 GLU A  62      48.848  -1.035 -24.849  1.00 -1.00           H  
ATOM    955  HG2 GLU A  62      48.106  -3.154 -23.895  1.00 -1.00           H  
ATOM    956  HG3 GLU A  62      47.515  -2.386 -22.440  1.00 -1.00           H  
ATOM    957  N   LYS A  63      49.928   1.462 -22.472  1.00 55.10           N  
ATOM    958  CA  LYS A  63      50.213   2.880 -22.653  1.00 57.62           C  
ATOM    959  C   LYS A  63      51.419   3.357 -21.828  1.00 56.99           C  
ATOM    960  O   LYS A  63      52.055   4.340 -22.206  1.00 55.57           O  
ATOM    961  CB  LYS A  63      48.973   3.657 -22.169  1.00 57.43           C  
ATOM    962  CG  LYS A  63      47.722   3.475 -23.043  1.00 61.85           C  
ATOM    963  CD  LYS A  63      47.854   4.085 -24.450  1.00 67.53           C  
ATOM    964  CE  LYS A  63      46.553   4.048 -25.267  1.00 69.82           C  
ATOM    965  NZ  LYS A  63      45.480   4.805 -24.613  1.00 64.07           N1+
ATOM    966  H   LYS A  63      49.181   1.220 -21.833  1.00 -1.00           H  
ATOM    967  HA  LYS A  63      50.415   3.101 -23.701  1.00 -1.00           H  
ATOM    968  HB2 LYS A  63      48.730   3.355 -21.150  1.00 -1.00           H  
ATOM    969  HB3 LYS A  63      49.190   4.723 -22.108  1.00 -1.00           H  
ATOM    970  HG2 LYS A  63      47.445   2.423 -23.118  1.00 -1.00           H  
ATOM    971  HG3 LYS A  63      46.904   3.963 -22.514  1.00 -1.00           H  
ATOM    972  HD2 LYS A  63      48.194   5.118 -24.368  1.00 -1.00           H  
ATOM    973  HD3 LYS A  63      48.626   3.559 -25.012  1.00 -1.00           H  
ATOM    974  HE2 LYS A  63      46.731   4.484 -26.250  1.00 -1.00           H  
ATOM    975  HE3 LYS A  63      46.220   3.021 -25.424  1.00 -1.00           H  
ATOM    976  HZ1 LYS A  63      44.725   4.988 -25.246  1.00 -1.00           H  
ATOM    977  HZ2 LYS A  63      45.109   4.245 -23.822  1.00 -1.00           H  
ATOM    978  HZ3 LYS A  63      45.855   5.708 -24.257  1.00 -1.00           H  
ATOM    979  N   TYR A  64      51.741   2.681 -20.725  1.00 56.03           N  
ATOM    980  CA  TYR A  64      52.818   3.017 -19.803  1.00 54.04           C  
ATOM    981  C   TYR A  64      53.594   1.725 -19.558  1.00 54.16           C  
ATOM    982  O   TYR A  64      53.010   0.664 -19.336  1.00 54.52           O  
ATOM    983  CB  TYR A  64      52.257   3.686 -18.527  1.00 52.49           C  
ATOM    984  CG  TYR A  64      51.441   4.936 -18.830  1.00 54.03           C  
ATOM    985  CD1 TYR A  64      52.073   6.181 -19.029  1.00 52.83           C  
ATOM    986  CD2 TYR A  64      50.052   4.824 -19.041  1.00 57.24           C  
ATOM    987  CE1 TYR A  64      51.332   7.276 -19.517  1.00 55.60           C  
ATOM    988  CE2 TYR A  64      49.315   5.910 -19.546  1.00 54.12           C  
ATOM    989  CZ  TYR A  64      49.966   7.125 -19.823  1.00 57.92           C  
ATOM    990  OH  TYR A  64      49.282   8.132 -20.433  1.00 58.58           O  
ATOM    991  H   TYR A  64      51.164   1.894 -20.440  1.00 -1.00           H  
ATOM    992  HA  TYR A  64      53.499   3.727 -20.278  1.00 -1.00           H  
ATOM    993  HB2 TYR A  64      51.640   2.979 -17.970  1.00 -1.00           H  
ATOM    994  HB3 TYR A  64      53.083   3.948 -17.864  1.00 -1.00           H  
ATOM    995  HD1 TYR A  64      53.135   6.288 -18.864  1.00 -1.00           H  
ATOM    996  HD2 TYR A  64      49.566   3.872 -18.904  1.00 -1.00           H  
ATOM    997  HE1 TYR A  64      51.826   8.215 -19.709  1.00 -1.00           H  
ATOM    998  HE2 TYR A  64      48.265   5.794 -19.769  1.00 -1.00           H  
ATOM    999  HH  TYR A  64      48.883   7.837 -21.269  1.00 -1.00           H  
ATOM   1000  N   ASP A  65      54.920   1.807 -19.656  1.00 54.09           N  
ATOM   1001  CA  ASP A  65      55.841   0.675 -19.741  1.00 52.99           C  
ATOM   1002  C   ASP A  65      56.071   0.010 -18.384  1.00 51.08           C  
ATOM   1003  O   ASP A  65      56.506  -1.134 -18.328  1.00 50.45           O  
ATOM   1004  CB  ASP A  65      57.208   1.167 -20.263  1.00 52.92           C  
ATOM   1005  CG  ASP A  65      57.121   1.712 -21.676  1.00 49.22           C  
ATOM   1006  OD1 ASP A  65      57.099   0.885 -22.615  1.00 55.87           O  
ATOM   1007  OD2 ASP A  65      57.069   2.944 -21.872  1.00 51.10           O1-
ATOM   1008  H   ASP A  65      55.339   2.734 -19.751  1.00 -1.00           H  
ATOM   1009  HA  ASP A  65      55.435  -0.074 -20.424  1.00 -1.00           H  
ATOM   1010  HB2 ASP A  65      57.626   1.933 -19.609  1.00 -1.00           H  
ATOM   1011  HB3 ASP A  65      57.923   0.342 -20.260  1.00 -1.00           H  
ATOM   1012  N   TYR A  66      55.758   0.701 -17.290  1.00 50.26           N  
ATOM   1013  CA  TYR A  66      55.786   0.187 -15.930  1.00 49.20           C  
ATOM   1014  C   TYR A  66      54.540   0.741 -15.248  1.00 50.70           C  
ATOM   1015  O   TYR A  66      54.225   1.916 -15.440  1.00 53.81           O  
ATOM   1016  CB  TYR A  66      57.084   0.585 -15.203  1.00 46.77           C  
ATOM   1017  CG  TYR A  66      58.383   0.154 -15.864  1.00 47.76           C  
ATOM   1018  CD1 TYR A  66      59.030  -1.035 -15.471  1.00 49.79           C  
ATOM   1019  CD2 TYR A  66      58.951   0.949 -16.882  1.00 49.83           C  
ATOM   1020  CE1 TYR A  66      60.253  -1.403 -16.067  1.00 53.58           C  
ATOM   1021  CE2 TYR A  66      60.142   0.550 -17.514  1.00 42.45           C  
ATOM   1022  CZ  TYR A  66      60.801  -0.620 -17.098  1.00 44.72           C  
ATOM   1023  OH  TYR A  66      61.969  -0.975 -17.702  1.00 53.38           O  
ATOM   1024  H   TYR A  66      55.319   1.601 -17.422  1.00 -1.00           H  
ATOM   1025  HA  TYR A  66      55.715  -0.901 -15.950  1.00 -1.00           H  
ATOM   1026  HB2 TYR A  66      57.118   1.661 -15.049  1.00 -1.00           H  
ATOM   1027  HB3 TYR A  66      57.046   0.163 -14.202  1.00 -1.00           H  
ATOM   1028  HD1 TYR A  66      58.603  -1.660 -14.702  1.00 -1.00           H  
ATOM   1029  HD2 TYR A  66      58.458   1.856 -17.201  1.00 -1.00           H  
ATOM   1030  HE1 TYR A  66      60.768  -2.286 -15.726  1.00 -1.00           H  
ATOM   1031  HE2 TYR A  66      60.559   1.152 -18.308  1.00 -1.00           H  
ATOM   1032  HH  TYR A  66      62.531  -1.607 -17.204  1.00 -1.00           H  
ATOM   1033  N   VAL A  67      53.826  -0.077 -14.475  1.00 50.27           N  
ATOM   1034  CA  VAL A  67      52.639   0.329 -13.732  1.00 48.19           C  
ATOM   1035  C   VAL A  67      52.828  -0.242 -12.327  1.00 47.89           C  
ATOM   1036  O   VAL A  67      52.782  -1.461 -12.161  1.00 48.79           O  
ATOM   1037  CB  VAL A  67      51.329  -0.121 -14.448  1.00 47.74           C  
ATOM   1038  CG1 VAL A  67      50.075   0.547 -13.859  1.00 45.12           C  
ATOM   1039  CG2 VAL A  67      51.353   0.083 -15.975  1.00 46.23           C  
ATOM   1040  H   VAL A  67      54.169  -1.020 -14.318  1.00 -1.00           H  
ATOM   1041  HA  VAL A  67      52.613   1.416 -13.646  1.00 -1.00           H  
ATOM   1042  HB  VAL A  67      51.202  -1.186 -14.280  1.00 -1.00           H  
ATOM   1043 HG11 VAL A  67      49.172   0.166 -14.335  1.00 -1.00           H  
ATOM   1044 HG12 VAL A  67      49.975   0.359 -12.792  1.00 -1.00           H  
ATOM   1045 HG13 VAL A  67      50.087   1.624 -14.007  1.00 -1.00           H  
ATOM   1046 HG21 VAL A  67      50.392  -0.178 -16.417  1.00 -1.00           H  
ATOM   1047 HG22 VAL A  67      51.569   1.118 -16.238  1.00 -1.00           H  
ATOM   1048 HG23 VAL A  67      52.103  -0.542 -16.461  1.00 -1.00           H  
ATOM   1049  N   PHE A  68      53.085   0.621 -11.342  1.00 48.16           N  
ATOM   1050  CA  PHE A  68      53.450   0.261  -9.971  1.00 46.92           C  
ATOM   1051  C   PHE A  68      52.430   0.805  -8.947  1.00 49.97           C  
ATOM   1052  O   PHE A  68      52.758   1.740  -8.210  1.00 48.41           O  
ATOM   1053  CB  PHE A  68      54.870   0.818  -9.695  1.00 48.86           C  
ATOM   1054  CG  PHE A  68      56.019   0.305 -10.548  1.00 45.69           C  
ATOM   1055  CD1 PHE A  68      56.045  -1.020 -11.035  1.00 47.42           C  
ATOM   1056  CD2 PHE A  68      57.101   1.167 -10.826  1.00 52.05           C  
ATOM   1057  CE1 PHE A  68      57.144  -1.481 -11.780  1.00 53.29           C  
ATOM   1058  CE2 PHE A  68      58.215   0.697 -11.542  1.00 52.01           C  
ATOM   1059  CZ  PHE A  68      58.237  -0.629 -12.011  1.00 47.63           C  
ATOM   1060  H   PHE A  68      53.230   1.595 -11.608  1.00 -1.00           H  
ATOM   1061  HA  PHE A  68      53.469  -0.819  -9.831  1.00 -1.00           H  
ATOM   1062  HB2 PHE A  68      54.855   1.900  -9.806  1.00 -1.00           H  
ATOM   1063  HB3 PHE A  68      55.143   0.642  -8.655  1.00 -1.00           H  
ATOM   1064  HD1 PHE A  68      55.224  -1.691 -10.846  1.00 -1.00           H  
ATOM   1065  HD2 PHE A  68      57.102   2.184 -10.461  1.00 -1.00           H  
ATOM   1066  HE1 PHE A  68      57.159  -2.492 -12.162  1.00 -1.00           H  
ATOM   1067  HE2 PHE A  68      59.052   1.354 -11.724  1.00 -1.00           H  
ATOM   1068  HZ  PHE A  68      59.084  -0.990 -12.569  1.00 -1.00           H  
ATOM   1069  N   PRO A  69      51.200   0.249  -8.856  1.00 49.57           N  
ATOM   1070  CA  PRO A  69      50.263   0.583  -7.776  1.00 49.10           C  
ATOM   1071  C   PRO A  69      50.719  -0.048  -6.445  1.00 47.70           C  
ATOM   1072  O   PRO A  69      51.582  -0.930  -6.416  1.00 45.99           O  
ATOM   1073  CB  PRO A  69      48.910   0.031  -8.250  1.00 46.78           C  
ATOM   1074  CG  PRO A  69      49.265  -1.123  -9.172  1.00 51.46           C  
ATOM   1075  CD  PRO A  69      50.626  -0.752  -9.756  1.00 50.59           C  
ATOM   1076  HA  PRO A  69      50.196   1.665  -7.644  1.00 -1.00           H  
ATOM   1077  HB2 PRO A  69      48.254  -0.277  -7.434  1.00 -1.00           H  
ATOM   1078  HB3 PRO A  69      48.382   0.805  -8.808  1.00 -1.00           H  
ATOM   1079  HG2 PRO A  69      49.354  -2.031  -8.584  1.00 -1.00           H  
ATOM   1080  HG3 PRO A  69      48.521  -1.304  -9.943  1.00 -1.00           H  
ATOM   1081  HD2 PRO A  69      51.261  -1.631  -9.869  1.00 -1.00           H  
ATOM   1082  HD3 PRO A  69      50.487  -0.304 -10.737  1.00 -1.00           H  
ATOM   1083  N   GLU A  70      50.159   0.428  -5.329  1.00 44.56           N  
ATOM   1084  CA  GLU A  70      50.390  -0.050  -3.961  1.00 48.24           C  
ATOM   1085  C   GLU A  70      51.885   0.002  -3.575  1.00 47.85           C  
ATOM   1086  O   GLU A  70      52.411  -0.911  -2.942  1.00 45.30           O  
ATOM   1087  CB  GLU A  70      49.780  -1.464  -3.793  1.00 48.14           C  
ATOM   1088  CG  GLU A  70      48.264  -1.536  -4.088  1.00 55.86           C  
ATOM   1089  CD  GLU A  70      47.389  -0.965  -2.976  1.00 52.22           C  
ATOM   1090  OE1 GLU A  70      47.903  -0.246  -2.094  1.00 64.71           O  
ATOM   1091  OE2 GLU A  70      46.206  -1.364  -2.926  1.00 61.00           O1-
ATOM   1092  H   GLU A  70      49.388   1.083  -5.448  1.00 -1.00           H  
ATOM   1093  HA  GLU A  70      49.888   0.649  -3.292  1.00 -1.00           H  
ATOM   1094  HB2 GLU A  70      50.300  -2.169  -4.441  1.00 -1.00           H  
ATOM   1095  HB3 GLU A  70      49.960  -1.826  -2.781  1.00 -1.00           H  
ATOM   1096  HG2 GLU A  70      48.010  -1.039  -5.022  1.00 -1.00           H  
ATOM   1097  HG3 GLU A  70      47.983  -2.579  -4.225  1.00 -1.00           H  
ATOM   1098  N   ASN A  71      52.594   1.031  -4.059  1.00 48.81           N  
ATOM   1099  CA  ASN A  71      54.019   1.317  -3.864  1.00 46.43           C  
ATOM   1100  C   ASN A  71      54.952   0.515  -4.787  1.00 48.20           C  
ATOM   1101  O   ASN A  71      56.166   0.703  -4.737  1.00 50.44           O  
ATOM   1102  CB  ASN A  71      54.502   1.296  -2.386  1.00 48.25           C  
ATOM   1103  CG  ASN A  71      53.809   2.296  -1.462  1.00 45.39           C  
ATOM   1104  OD1 ASN A  71      53.382   3.363  -1.892  1.00 50.85           O  
ATOM   1105  ND2 ASN A  71      53.665   1.956  -0.186  1.00 41.65           N  
ATOM   1106  H   ASN A  71      52.083   1.713  -4.617  1.00 -1.00           H  
ATOM   1107  HA  ASN A  71      54.124   2.343  -4.215  1.00 -1.00           H  
ATOM   1108  HB2 ASN A  71      54.423   0.291  -1.970  1.00 -1.00           H  
ATOM   1109  HB3 ASN A  71      55.562   1.534  -2.354  1.00 -1.00           H  
ATOM   1110 HD21 ASN A  71      53.195   2.599   0.436  1.00 -1.00           H  
ATOM   1111 HD22 ASN A  71      54.071   1.094   0.168  1.00 -1.00           H  
ATOM   1112  N   GLY A  72      54.422  -0.398  -5.610  1.00 48.28           N  
ATOM   1113  CA  GLY A  72      55.204  -1.251  -6.505  1.00 47.37           C  
ATOM   1114  C   GLY A  72      55.321  -2.688  -6.004  1.00 49.01           C  
ATOM   1115  O   GLY A  72      56.100  -3.467  -6.557  1.00 51.39           O  
ATOM   1116  H   GLY A  72      53.409  -0.481  -5.650  1.00 -1.00           H  
ATOM   1117  HA2 GLY A  72      54.702  -1.282  -7.471  1.00 -1.00           H  
ATOM   1118  HA3 GLY A  72      56.204  -0.872  -6.689  1.00 -1.00           H  
ATOM   1119  N   LEU A  73      54.560  -3.035  -4.958  1.00 45.50           N  
ATOM   1120  CA  LEU A  73      54.384  -4.397  -4.459  1.00 47.47           C  
ATOM   1121  C   LEU A  73      53.469  -5.172  -5.426  1.00 49.08           C  
ATOM   1122  O   LEU A  73      53.691  -6.353  -5.704  1.00 50.97           O  
ATOM   1123  CB  LEU A  73      53.697  -4.339  -3.078  1.00 45.93           C  
ATOM   1124  CG  LEU A  73      54.405  -3.496  -1.999  1.00 44.38           C  
ATOM   1125  CD1 LEU A  73      53.474  -3.306  -0.798  1.00 44.66           C  
ATOM   1126  CD2 LEU A  73      55.731  -4.128  -1.570  1.00 36.88           C  
ATOM   1127  H   LEU A  73      54.004  -2.308  -4.528  1.00 -1.00           H  
ATOM   1128  HA  LEU A  73      55.349  -4.904  -4.393  1.00 -1.00           H  
ATOM   1129  HB2 LEU A  73      52.677  -3.968  -3.201  1.00 -1.00           H  
ATOM   1130  HB3 LEU A  73      53.599  -5.352  -2.695  1.00 -1.00           H  
ATOM   1131  HG  LEU A  73      54.616  -2.502  -2.394  1.00 -1.00           H  
ATOM   1132 HD11 LEU A  73      53.918  -2.662  -0.039  1.00 -1.00           H  
ATOM   1133 HD12 LEU A  73      52.553  -2.832  -1.128  1.00 -1.00           H  
ATOM   1134 HD13 LEU A  73      53.207  -4.258  -0.338  1.00 -1.00           H  
ATOM   1135 HD21 LEU A  73      56.254  -3.511  -0.843  1.00 -1.00           H  
ATOM   1136 HD22 LEU A  73      55.593  -5.121  -1.141  1.00 -1.00           H  
ATOM   1137 HD23 LEU A  73      56.392  -4.231  -2.424  1.00 -1.00           H  
ATOM   1138  N   VAL A  74      52.485  -4.473  -6.000  1.00 47.37           N  
ATOM   1139  CA  VAL A  74      51.792  -4.856  -7.212  1.00 49.68           C  
ATOM   1140  C   VAL A  74      52.554  -4.121  -8.329  1.00 50.01           C  
ATOM   1141  O   VAL A  74      52.815  -2.923  -8.216  1.00 51.71           O  
ATOM   1142  CB  VAL A  74      50.314  -4.387  -7.130  1.00 51.68           C  
ATOM   1143  CG1 VAL A  74      49.508  -4.789  -8.383  1.00 52.46           C  
ATOM   1144  CG2 VAL A  74      49.599  -4.915  -5.869  1.00 54.59           C  
ATOM   1145  H   VAL A  74      52.439  -3.487  -5.781  1.00 -1.00           H  
ATOM   1146  HA  VAL A  74      51.840  -5.929  -7.356  1.00 -1.00           H  
ATOM   1147  HB  VAL A  74      50.311  -3.299  -7.055  1.00 -1.00           H  
ATOM   1148 HG11 VAL A  74      48.470  -4.464  -8.305  1.00 -1.00           H  
ATOM   1149 HG12 VAL A  74      49.915  -4.340  -9.290  1.00 -1.00           H  
ATOM   1150 HG13 VAL A  74      49.514  -5.869  -8.522  1.00 -1.00           H  
ATOM   1151 HG21 VAL A  74      48.568  -4.563  -5.826  1.00 -1.00           H  
ATOM   1152 HG22 VAL A  74      49.577  -6.004  -5.843  1.00 -1.00           H  
ATOM   1153 HG23 VAL A  74      50.083  -4.580  -4.951  1.00 -1.00           H  
ATOM   1154  N   ALA A  75      52.958  -4.836  -9.380  1.00 49.83           N  
ATOM   1155  CA  ALA A  75      53.778  -4.288 -10.450  1.00 48.41           C  
ATOM   1156  C   ALA A  75      53.468  -4.964 -11.777  1.00 48.25           C  
ATOM   1157  O   ALA A  75      53.414  -6.193 -11.843  1.00 49.74           O  
ATOM   1158  CB  ALA A  75      55.269  -4.368 -10.091  1.00 47.69           C  
ATOM   1159  H   ALA A  75      52.704  -5.819  -9.440  1.00 -1.00           H  
ATOM   1160  HA  ALA A  75      53.525  -3.236 -10.566  1.00 -1.00           H  
ATOM   1161  HB1 ALA A  75      55.892  -3.990 -10.900  1.00 -1.00           H  
ATOM   1162  HB2 ALA A  75      55.497  -3.787  -9.198  1.00 -1.00           H  
ATOM   1163  HB3 ALA A  75      55.581  -5.395  -9.913  1.00 -1.00           H  
ATOM   1164  N   TYR A  76      53.330  -4.165 -12.834  1.00 49.22           N  
ATOM   1165  CA  TYR A  76      53.342  -4.585 -14.229  1.00 47.21           C  
ATOM   1166  C   TYR A  76      54.579  -3.962 -14.888  1.00 47.66           C  
ATOM   1167  O   TYR A  76      55.004  -2.868 -14.505  1.00 48.45           O  
ATOM   1168  CB  TYR A  76      52.092  -4.070 -14.963  1.00 46.94           C  
ATOM   1169  CG  TYR A  76      50.760  -4.518 -14.389  1.00 53.03           C  
ATOM   1170  CD1 TYR A  76      50.092  -5.634 -14.934  1.00 54.08           C  
ATOM   1171  CD2 TYR A  76      50.169  -3.798 -13.330  1.00 60.12           C  
ATOM   1172  CE1 TYR A  76      48.830  -6.012 -14.438  1.00 57.15           C  
ATOM   1173  CE2 TYR A  76      48.911  -4.178 -12.831  1.00 62.08           C  
ATOM   1174  CZ  TYR A  76      48.239  -5.279 -13.391  1.00 60.19           C  
ATOM   1175  OH  TYR A  76      47.006  -5.625 -12.923  1.00 61.28           O  
ATOM   1176  H   TYR A  76      53.354  -3.161 -12.670  1.00 -1.00           H  
ATOM   1177  HA  TYR A  76      53.395  -5.670 -14.294  1.00 -1.00           H  
ATOM   1178  HB2 TYR A  76      52.110  -2.983 -15.008  1.00 -1.00           H  
ATOM   1179  HB3 TYR A  76      52.133  -4.393 -16.004  1.00 -1.00           H  
ATOM   1180  HD1 TYR A  76      50.532  -6.191 -15.750  1.00 -1.00           H  
ATOM   1181  HD2 TYR A  76      50.673  -2.948 -12.895  1.00 -1.00           H  
ATOM   1182  HE1 TYR A  76      48.318  -6.855 -14.878  1.00 -1.00           H  
ATOM   1183  HE2 TYR A  76      48.466  -3.609 -12.027  1.00 -1.00           H  
ATOM   1184  HH  TYR A  76      46.469  -4.837 -12.841  1.00 -1.00           H  
ATOM   1185  N   LYS A  77      55.130  -4.646 -15.892  1.00 49.07           N  
ATOM   1186  CA  LYS A  77      56.329  -4.282 -16.633  1.00 51.39           C  
ATOM   1187  C   LYS A  77      56.132  -4.675 -18.102  1.00 49.97           C  
ATOM   1188  O   LYS A  77      55.972  -5.855 -18.412  1.00 49.86           O  
ATOM   1189  CB  LYS A  77      57.552  -4.915 -15.940  1.00 51.35           C  
ATOM   1190  CG  LYS A  77      58.873  -4.744 -16.705  1.00 54.14           C  
ATOM   1191  CD  LYS A  77      60.092  -5.092 -15.846  1.00 52.23           C  
ATOM   1192  CE  LYS A  77      61.407  -4.925 -16.620  1.00 58.78           C  
ATOM   1193  NZ  LYS A  77      62.557  -5.002 -15.713  1.00 59.87           N1+
ATOM   1194  H   LYS A  77      54.671  -5.512 -16.182  1.00 -1.00           H  
ATOM   1195  HA  LYS A  77      56.458  -3.198 -16.598  1.00 -1.00           H  
ATOM   1196  HB2 LYS A  77      57.649  -4.464 -14.952  1.00 -1.00           H  
ATOM   1197  HB3 LYS A  77      57.375  -5.979 -15.775  1.00 -1.00           H  
ATOM   1198  HG2 LYS A  77      58.867  -5.366 -17.601  1.00 -1.00           H  
ATOM   1199  HG3 LYS A  77      58.959  -3.715 -17.059  1.00 -1.00           H  
ATOM   1200  HD2 LYS A  77      60.095  -4.445 -14.967  1.00 -1.00           H  
ATOM   1201  HD3 LYS A  77      60.006  -6.115 -15.475  1.00 -1.00           H  
ATOM   1202  HE2 LYS A  77      61.502  -5.687 -17.394  1.00 -1.00           H  
ATOM   1203  HE3 LYS A  77      61.436  -3.962 -17.132  1.00 -1.00           H  
ATOM   1204  HZ1 LYS A  77      63.420  -4.738 -16.232  1.00 -1.00           H  
ATOM   1205  HZ2 LYS A  77      62.481  -4.288 -14.989  1.00 -1.00           H  
ATOM   1206  HZ3 LYS A  77      62.674  -5.910 -15.303  1.00 -1.00           H  
ATOM   1207  N   ASP A  78      56.083  -3.682 -18.996  1.00 50.29           N  
ATOM   1208  CA  ASP A  78      56.107  -3.762 -20.466  1.00 52.84           C  
ATOM   1209  C   ASP A  78      54.859  -4.432 -21.071  1.00 54.10           C  
ATOM   1210  O   ASP A  78      54.849  -4.785 -22.249  1.00 52.98           O  
ATOM   1211  CB  ASP A  78      57.439  -4.333 -21.020  1.00 52.36           C  
ATOM   1212  CG  ASP A  78      58.656  -3.476 -20.687  1.00 52.75           C  
ATOM   1213  OD1 ASP A  78      59.478  -3.918 -19.862  1.00 55.12           O  
ATOM   1214  OD2 ASP A  78      58.784  -2.381 -21.280  1.00 59.72           O1-
ATOM   1215  H   ASP A  78      56.251  -2.738 -18.634  1.00 -1.00           H  
ATOM   1216  HA  ASP A  78      56.046  -2.727 -20.806  1.00 -1.00           H  
ATOM   1217  HB2 ASP A  78      57.601  -5.346 -20.652  1.00 -1.00           H  
ATOM   1218  HB3 ASP A  78      57.396  -4.412 -22.107  1.00 -1.00           H  
ATOM   1219  N   GLY A  79      53.812  -4.617 -20.261  1.00 52.74           N  
ATOM   1220  CA  GLY A  79      52.553  -5.272 -20.602  1.00 54.81           C  
ATOM   1221  C   GLY A  79      52.334  -6.555 -19.792  1.00 55.73           C  
ATOM   1222  O   GLY A  79      51.207  -7.039 -19.708  1.00 58.81           O  
ATOM   1223  H   GLY A  79      53.925  -4.292 -19.313  1.00 -1.00           H  
ATOM   1224  HA2 GLY A  79      51.732  -4.587 -20.395  1.00 -1.00           H  
ATOM   1225  HA3 GLY A  79      52.494  -5.515 -21.664  1.00 -1.00           H  
ATOM   1226  N   LYS A  80      53.394  -7.105 -19.187  1.00 55.87           N  
ATOM   1227  CA  LYS A  80      53.364  -8.312 -18.367  1.00 55.44           C  
ATOM   1228  C   LYS A  80      53.085  -7.908 -16.908  1.00 53.53           C  
ATOM   1229  O   LYS A  80      53.544  -6.858 -16.455  1.00 52.18           O  
ATOM   1230  CB  LYS A  80      54.773  -8.951 -18.431  1.00 54.92           C  
ATOM   1231  CG  LYS A  80      54.831 -10.421 -17.968  1.00 56.78           C  
ATOM   1232  CD  LYS A  80      56.265 -10.949 -17.791  1.00 57.55           C  
ATOM   1233  CE  LYS A  80      56.943 -10.452 -16.501  1.00 63.53           C  
ATOM   1234  NZ  LYS A  80      58.309 -10.981 -16.372  1.00 59.58           N1+
ATOM   1235  H   LYS A  80      54.279  -6.609 -19.226  1.00 -1.00           H  
ATOM   1236  HA  LYS A  80      52.607  -9.006 -18.738  1.00 -1.00           H  
ATOM   1237  HB2 LYS A  80      55.143  -8.911 -19.456  1.00 -1.00           H  
ATOM   1238  HB3 LYS A  80      55.471  -8.348 -17.850  1.00 -1.00           H  
ATOM   1239  HG2 LYS A  80      54.285 -10.565 -17.037  1.00 -1.00           H  
ATOM   1240  HG3 LYS A  80      54.314 -11.034 -18.707  1.00 -1.00           H  
ATOM   1241  HD2 LYS A  80      56.228 -12.039 -17.769  1.00 -1.00           H  
ATOM   1242  HD3 LYS A  80      56.862 -10.684 -18.665  1.00 -1.00           H  
ATOM   1243  HE2 LYS A  80      56.992  -9.363 -16.478  1.00 -1.00           H  
ATOM   1244  HE3 LYS A  80      56.368 -10.761 -15.627  1.00 -1.00           H  
ATOM   1245  HZ1 LYS A  80      58.732 -10.644 -15.525  1.00 -1.00           H  
ATOM   1246  HZ2 LYS A  80      58.292 -11.985 -16.345  1.00 -1.00           H  
ATOM   1247  HZ3 LYS A  80      58.871 -10.687 -17.151  1.00 -1.00           H  
ATOM   1248  N   LEU A  81      52.390  -8.768 -16.157  1.00 52.39           N  
ATOM   1249  CA  LEU A  81      52.250  -8.698 -14.702  1.00 56.06           C  
ATOM   1250  C   LEU A  81      53.550  -9.247 -14.089  1.00 57.83           C  
ATOM   1251  O   LEU A  81      54.008 -10.322 -14.482  1.00 59.12           O  
ATOM   1252  CB  LEU A  81      51.039  -9.583 -14.312  1.00 57.47           C  
ATOM   1253  CG  LEU A  81      50.651  -9.679 -12.815  1.00 60.23           C  
ATOM   1254  CD1 LEU A  81      51.414 -10.772 -12.046  1.00 59.16           C  
ATOM   1255  CD2 LEU A  81      50.698  -8.329 -12.086  1.00 48.69           C  
ATOM   1256  H   LEU A  81      52.093  -9.626 -16.592  1.00 -1.00           H  
ATOM   1257  HA  LEU A  81      52.085  -7.666 -14.389  1.00 -1.00           H  
ATOM   1258  HB2 LEU A  81      50.172  -9.181 -14.839  1.00 -1.00           H  
ATOM   1259  HB3 LEU A  81      51.169 -10.591 -14.709  1.00 -1.00           H  
ATOM   1260  HG  LEU A  81      49.609  -9.999 -12.809  1.00 -1.00           H  
ATOM   1261 HD11 LEU A  81      50.960 -10.955 -11.073  1.00 -1.00           H  
ATOM   1262 HD12 LEU A  81      51.401 -11.719 -12.585  1.00 -1.00           H  
ATOM   1263 HD13 LEU A  81      52.455 -10.508 -11.866  1.00 -1.00           H  
ATOM   1264 HD21 LEU A  81      50.195  -8.378 -11.125  1.00 -1.00           H  
ATOM   1265 HD22 LEU A  81      51.718  -8.016 -11.887  1.00 -1.00           H  
ATOM   1266 HD23 LEU A  81      50.210  -7.541 -12.657  1.00 -1.00           H  
ATOM   1267  N   LEU A  82      54.161  -8.502 -13.164  1.00 59.63           N  
ATOM   1268  CA  LEU A  82      55.445  -8.826 -12.554  1.00 61.90           C  
ATOM   1269  C   LEU A  82      55.240  -9.364 -11.125  1.00 62.83           C  
ATOM   1270  O   LEU A  82      55.837 -10.382 -10.781  1.00 63.12           O  
ATOM   1271  CB  LEU A  82      56.307  -7.540 -12.554  1.00 61.35           C  
ATOM   1272  CG  LEU A  82      57.817  -7.738 -12.313  1.00 60.89           C  
ATOM   1273  CD1 LEU A  82      58.503  -8.518 -13.448  1.00 68.02           C  
ATOM   1274  CD2 LEU A  82      58.497  -6.375 -12.130  1.00 62.35           C  
ATOM   1275  H   LEU A  82      53.712  -7.648 -12.840  1.00 -1.00           H  
ATOM   1276  HA  LEU A  82      55.947  -9.599 -13.136  1.00 -1.00           H  
ATOM   1277  HB2 LEU A  82      56.180  -7.020 -13.505  1.00 -1.00           H  
ATOM   1278  HB3 LEU A  82      55.923  -6.854 -11.799  1.00 -1.00           H  
ATOM   1279  HG  LEU A  82      57.954  -8.293 -11.383  1.00 -1.00           H  
ATOM   1280 HD11 LEU A  82      59.580  -8.573 -13.285  1.00 -1.00           H  
ATOM   1281 HD12 LEU A  82      58.142  -9.543 -13.510  1.00 -1.00           H  
ATOM   1282 HD13 LEU A  82      58.341  -8.038 -14.414  1.00 -1.00           H  
ATOM   1283 HD21 LEU A  82      59.555  -6.488 -11.891  1.00 -1.00           H  
ATOM   1284 HD22 LEU A  82      58.422  -5.761 -13.027  1.00 -1.00           H  
ATOM   1285 HD23 LEU A  82      58.043  -5.817 -11.310  1.00 -1.00           H  
ATOM   1286  N   CYS A  83      54.390  -8.732 -10.300  1.00 64.06           N  
ATOM   1287  CA  CYS A  83      54.060  -9.190  -8.945  1.00 64.93           C  
ATOM   1288  C   CYS A  83      52.717  -8.623  -8.455  1.00 62.42           C  
ATOM   1289  O   CYS A  83      52.202  -7.666  -9.038  1.00 62.60           O  
ATOM   1290  CB  CYS A  83      55.245  -8.992  -7.962  1.00 64.57           C  
ATOM   1291  SG  CYS A  83      55.816  -7.270  -7.845  1.00 83.74           S  
ATOM   1292  H   CYS A  83      53.905  -7.903 -10.627  1.00 -1.00           H  
ATOM   1293  HA  CYS A  83      53.889 -10.266  -9.019  1.00 -1.00           H  
ATOM   1294  HB2 CYS A  83      54.975  -9.330  -6.961  1.00 -1.00           H  
ATOM   1295  HB3 CYS A  83      56.092  -9.608  -8.266  1.00 -1.00           H  
ATOM   1296  HG  CYS A  83      54.792  -6.818  -7.102  1.00 -1.00           H  
ATOM   1297  N   ARG A  84      52.157  -9.216  -7.387  1.00 60.28           N  
ATOM   1298  CA  ARG A  84      50.932  -8.821  -6.678  1.00 58.32           C  
ATOM   1299  C   ARG A  84      51.108  -8.962  -5.155  1.00 58.25           C  
ATOM   1300  O   ARG A  84      50.213  -9.445  -4.456  1.00 60.99           O  
ATOM   1301  CB  ARG A  84      49.673  -9.544  -7.213  1.00 57.26           C  
ATOM   1302  CG  ARG A  84      49.360  -9.286  -8.691  1.00 56.00           C  
ATOM   1303  CD  ARG A  84      47.924  -9.679  -9.070  1.00 58.45           C  
ATOM   1304  NE  ARG A  84      47.682  -9.540 -10.513  1.00 56.60           N  
ATOM   1305  CZ  ARG A  84      47.453  -8.403 -11.183  1.00 61.57           C  
ATOM   1306  NH1 ARG A  84      47.467  -7.221 -10.571  1.00 54.54           N  
ATOM   1307  NH2 ARG A  84      47.209  -8.432 -12.489  1.00 53.07           N1+
ATOM   1308  H   ARG A  84      52.655  -9.991  -6.974  1.00 -1.00           H  
ATOM   1309  HA  ARG A  84      50.774  -7.756  -6.836  1.00 -1.00           H  
ATOM   1310  HB2 ARG A  84      49.756 -10.618  -7.039  1.00 -1.00           H  
ATOM   1311  HB3 ARG A  84      48.815  -9.214  -6.624  1.00 -1.00           H  
ATOM   1312  HG2 ARG A  84      49.510  -8.228  -8.903  1.00 -1.00           H  
ATOM   1313  HG3 ARG A  84      50.075  -9.829  -9.306  1.00 -1.00           H  
ATOM   1314  HD2 ARG A  84      47.746 -10.721  -8.799  1.00 -1.00           H  
ATOM   1315  HD3 ARG A  84      47.195  -9.086  -8.517  1.00 -1.00           H  
ATOM   1316  HE  ARG A  84      47.692 -10.419 -11.015  1.00 -1.00           H  
ATOM   1317 HH11 ARG A  84      47.345  -6.375 -11.124  1.00 -1.00           H  
ATOM   1318 HH12 ARG A  84      47.626  -7.135  -9.581  1.00 -1.00           H  
ATOM   1319 HH21 ARG A  84      47.061  -7.552 -12.985  1.00 -1.00           H  
ATOM   1320 HH22 ARG A  84      47.165  -9.289 -13.023  1.00 -1.00           H  
ATOM   1321  N   GLN A  85      52.279  -8.577  -4.634  1.00 52.87           N  
ATOM   1322  CA  GLN A  85      52.607  -8.620  -3.210  1.00 51.43           C  
ATOM   1323  C   GLN A  85      51.811  -7.532  -2.454  1.00 51.82           C  
ATOM   1324  O   GLN A  85      51.386  -6.544  -3.056  1.00 54.09           O  
ATOM   1325  CB  GLN A  85      54.139  -8.439  -3.077  1.00 50.42           C  
ATOM   1326  CG  GLN A  85      54.745  -8.536  -1.665  1.00 53.49           C  
ATOM   1327  CD  GLN A  85      54.366  -9.820  -0.926  1.00 57.51           C  
ATOM   1328  OE1 GLN A  85      53.225  -9.981  -0.501  1.00 57.88           O  
ATOM   1329  NE2 GLN A  85      55.312 -10.726  -0.731  1.00 57.34           N  
ATOM   1330  H   GLN A  85      52.877  -7.995  -5.215  1.00 -1.00           H  
ATOM   1331  HA  GLN A  85      52.305  -9.600  -2.838  1.00 -1.00           H  
ATOM   1332  HB2 GLN A  85      54.632  -9.187  -3.701  1.00 -1.00           H  
ATOM   1333  HB3 GLN A  85      54.433  -7.477  -3.495  1.00 -1.00           H  
ATOM   1334  HG2 GLN A  85      55.831  -8.442  -1.723  1.00 -1.00           H  
ATOM   1335  HG3 GLN A  85      54.410  -7.685  -1.074  1.00 -1.00           H  
ATOM   1336 HE21 GLN A  85      55.097 -11.580  -0.236  1.00 -1.00           H  
ATOM   1337 HE22 GLN A  85      56.250 -10.574  -1.074  1.00 -1.00           H  
ATOM   1338  N   ASN A  86      51.540  -7.739  -1.159  1.00 49.71           N  
ATOM   1339  CA  ASN A  86      50.554  -6.960  -0.405  1.00 51.30           C  
ATOM   1340  C   ASN A  86      50.798  -6.959   1.114  1.00 51.68           C  
ATOM   1341  O   ASN A  86      51.348  -7.914   1.664  1.00 48.99           O  
ATOM   1342  CB  ASN A  86      49.111  -7.355  -0.803  1.00 49.69           C  
ATOM   1343  CG  ASN A  86      48.802  -8.839  -0.599  1.00 54.61           C  
ATOM   1344  OD1 ASN A  86      48.573  -9.277   0.524  1.00 57.35           O  
ATOM   1345  ND2 ASN A  86      48.825  -9.643  -1.657  1.00 52.21           N  
ATOM   1346  H   ASN A  86      51.952  -8.547  -0.695  1.00 -1.00           H  
ATOM   1347  HA  ASN A  86      50.696  -5.922  -0.710  1.00 -1.00           H  
ATOM   1348  HB2 ASN A  86      48.401  -6.775  -0.218  1.00 -1.00           H  
ATOM   1349  HB3 ASN A  86      48.921  -7.082  -1.841  1.00 -1.00           H  
ATOM   1350 HD21 ASN A  86      48.633 -10.627  -1.538  1.00 -1.00           H  
ATOM   1351 HD22 ASN A  86      49.082  -9.306  -2.580  1.00 -1.00           H  
ATOM   1352  N   ILE A  87      50.384  -5.877   1.787  1.00 53.03           N  
ATOM   1353  CA  ILE A  87      50.543  -5.574   3.212  1.00 54.99           C  
ATOM   1354  C   ILE A  87      49.982  -6.675   4.129  1.00 56.17           C  
ATOM   1355  O   ILE A  87      50.655  -7.102   5.068  1.00 58.21           O  
ATOM   1356  CB  ILE A  87      49.951  -4.161   3.521  1.00 55.66           C  
ATOM   1357  CG1 ILE A  87      50.303  -3.676   4.940  1.00 58.32           C  
ATOM   1358  CG2 ILE A  87      48.424  -4.051   3.325  1.00 50.43           C  
ATOM   1359  CD1 ILE A  87      50.140  -2.161   5.138  1.00 62.34           C  
ATOM   1360  H   ILE A  87      49.904  -5.166   1.230  1.00 -1.00           H  
ATOM   1361  HA  ILE A  87      51.619  -5.535   3.389  1.00 -1.00           H  
ATOM   1362  HB  ILE A  87      50.423  -3.474   2.818  1.00 -1.00           H  
ATOM   1363 HG12 ILE A  87      49.670  -4.193   5.657  1.00 -1.00           H  
ATOM   1364 HG13 ILE A  87      51.325  -3.962   5.186  1.00 -1.00           H  
ATOM   1365 HG21 ILE A  87      48.100  -3.011   3.307  1.00 -1.00           H  
ATOM   1366 HG22 ILE A  87      48.100  -4.493   2.390  1.00 -1.00           H  
ATOM   1367 HG23 ILE A  87      47.866  -4.546   4.119  1.00 -1.00           H  
ATOM   1368 HD11 ILE A  87      50.425  -1.866   6.149  1.00 -1.00           H  
ATOM   1369 HD12 ILE A  87      50.766  -1.609   4.440  1.00 -1.00           H  
ATOM   1370 HD13 ILE A  87      49.109  -1.840   4.988  1.00 -1.00           H  
ATOM   1371  N   GLN A  88      48.772  -7.167   3.842  1.00 54.67           N  
ATOM   1372  CA  GLN A  88      48.088  -8.190   4.622  1.00 54.58           C  
ATOM   1373  C   GLN A  88      48.806  -9.555   4.562  1.00 52.65           C  
ATOM   1374  O   GLN A  88      48.779 -10.288   5.549  1.00 53.37           O  
ATOM   1375  CB  GLN A  88      46.592  -8.262   4.228  1.00 54.39           C  
ATOM   1376  CG  GLN A  88      46.206  -8.704   2.794  1.00 50.31           C  
ATOM   1377  CD  GLN A  88      46.163  -7.562   1.772  1.00 55.61           C  
ATOM   1378  OE1 GLN A  88      46.954  -6.627   1.837  1.00 57.71           O  
ATOM   1379  NE2 GLN A  88      45.232  -7.600   0.826  1.00 59.70           N  
ATOM   1380  H   GLN A  88      48.269  -6.793   3.036  1.00 -1.00           H  
ATOM   1381  HA  GLN A  88      48.123  -7.873   5.667  1.00 -1.00           H  
ATOM   1382  HB2 GLN A  88      46.122  -8.959   4.920  1.00 -1.00           H  
ATOM   1383  HB3 GLN A  88      46.117  -7.306   4.452  1.00 -1.00           H  
ATOM   1384  HG2 GLN A  88      46.857  -9.501   2.438  1.00 -1.00           H  
ATOM   1385  HG3 GLN A  88      45.209  -9.145   2.844  1.00 -1.00           H  
ATOM   1386 HE21 GLN A  88      45.153  -6.843   0.152  1.00 -1.00           H  
ATOM   1387 HE22 GLN A  88      44.582  -8.371   0.782  1.00 -1.00           H  
ATOM   1388  N   SER A  89      49.549  -9.846   3.480  1.00 52.45           N  
ATOM   1389  CA  SER A  89      50.402 -11.034   3.375  1.00 53.05           C  
ATOM   1390  C   SER A  89      51.753 -10.853   4.103  1.00 53.90           C  
ATOM   1391  O   SER A  89      52.399 -11.849   4.425  1.00 54.01           O  
ATOM   1392  CB  SER A  89      50.700 -11.330   1.891  1.00 52.79           C  
ATOM   1393  OG  SER A  89      49.511 -11.707   1.218  1.00 55.25           O  
ATOM   1394  H   SER A  89      49.538  -9.203   2.697  1.00 -1.00           H  
ATOM   1395  HA  SER A  89      49.896 -11.895   3.817  1.00 -1.00           H  
ATOM   1396  HB2 SER A  89      51.159 -10.479   1.387  1.00 -1.00           H  
ATOM   1397  HB3 SER A  89      51.408 -12.157   1.808  1.00 -1.00           H  
ATOM   1398  HG  SER A  89      49.010 -10.903   1.063  1.00 -1.00           H  
ATOM   1399  N   HID A  90      52.180  -9.614   4.396  1.00 52.27           N  
ATOM   1400  CA  HID A  90      53.383  -9.339   5.188  1.00 55.00           C  
ATOM   1401  C   HID A  90      53.035  -9.449   6.677  1.00 55.71           C  
ATOM   1402  O   HID A  90      53.707 -10.154   7.426  1.00 55.59           O  
ATOM   1403  CB  HID A  90      53.882  -7.898   4.914  1.00 54.36           C  
ATOM   1404  CG  HID A  90      55.215  -7.523   5.532  1.00 53.83           C  
ATOM   1405  ND1 HID A  90      56.300  -7.112   4.778  1.00 55.56           N  
ATOM   1406  CD2 HID A  90      55.652  -7.467   6.839  1.00 56.58           C  
ATOM   1407  CE1 HID A  90      57.312  -6.860   5.609  1.00 57.00           C  
ATOM   1408  NE2 HID A  90      56.983  -7.047   6.881  1.00 57.50           N  
ATOM   1409  H   HID A  90      51.593  -8.835   4.124  1.00 -1.00           H  
ATOM   1410  HA  HID A  90      54.175 -10.048   4.939  1.00 -1.00           H  
ATOM   1411  HB2 HID A  90      53.953  -7.761   3.840  1.00 -1.00           H  
ATOM   1412  HB3 HID A  90      53.163  -7.151   5.247  1.00 -1.00           H  
ATOM   1413  HD1 HID A  90      56.343  -7.000   3.769  1.00 -1.00           H  
ATOM   1414  HD2 HID A  90      55.120  -7.699   7.752  1.00 -1.00           H  
ATOM   1415  HE1 HID A  90      58.286  -6.516   5.281  1.00 -1.00           H  
ATOM   1416  N   LEU A  91      51.999  -8.718   7.105  1.00 54.64           N  
ATOM   1417  CA  LEU A  91      51.700  -8.502   8.513  1.00 54.36           C  
ATOM   1418  C   LEU A  91      50.865  -9.652   9.093  1.00 54.83           C  
ATOM   1419  O   LEU A  91      51.102 -10.073  10.224  1.00 54.53           O  
ATOM   1420  CB  LEU A  91      50.865  -7.207   8.627  1.00 52.79           C  
ATOM   1421  CG  LEU A  91      51.568  -5.915   8.159  1.00 54.77           C  
ATOM   1422  CD1 LEU A  91      50.569  -4.758   8.227  1.00 58.09           C  
ATOM   1423  CD2 LEU A  91      52.833  -5.575   8.964  1.00 57.13           C  
ATOM   1424  H   LEU A  91      51.485  -8.170   6.421  1.00 -1.00           H  
ATOM   1425  HA  LEU A  91      52.621  -8.418   9.093  1.00 -1.00           H  
ATOM   1426  HB2 LEU A  91      49.940  -7.328   8.059  1.00 -1.00           H  
ATOM   1427  HB3 LEU A  91      50.544  -7.063   9.656  1.00 -1.00           H  
ATOM   1428  HG  LEU A  91      51.862  -6.029   7.116  1.00 -1.00           H  
ATOM   1429 HD11 LEU A  91      50.974  -3.853   7.774  1.00 -1.00           H  
ATOM   1430 HD12 LEU A  91      49.659  -5.010   7.693  1.00 -1.00           H  
ATOM   1431 HD13 LEU A  91      50.286  -4.535   9.256  1.00 -1.00           H  
ATOM   1432 HD21 LEU A  91      53.302  -4.665   8.588  1.00 -1.00           H  
ATOM   1433 HD22 LEU A  91      52.606  -5.414  10.018  1.00 -1.00           H  
ATOM   1434 HD23 LEU A  91      53.584  -6.361   8.904  1.00 -1.00           H  
ATOM   1435  N   GLY A  92      49.866 -10.123   8.342  1.00 54.26           N  
ATOM   1436  CA  GLY A  92      48.877 -11.090   8.791  1.00 54.51           C  
ATOM   1437  C   GLY A  92      47.577 -10.350   9.108  1.00 53.99           C  
ATOM   1438  O   GLY A  92      47.606  -9.239   9.645  1.00 50.41           O  
ATOM   1439  H   GLY A  92      49.736  -9.754   7.409  1.00 -1.00           H  
ATOM   1440  HA2 GLY A  92      48.713 -11.813   7.991  1.00 -1.00           H  
ATOM   1441  HA3 GLY A  92      49.205 -11.649   9.669  1.00 -1.00           H  
ATOM   1442  N   GLU A  93      46.427 -10.978   8.839  1.00 54.66           N  
ATOM   1443  CA  GLU A  93      45.092 -10.391   9.002  1.00 57.65           C  
ATOM   1444  C   GLU A  93      44.760 -10.010  10.460  1.00 58.02           C  
ATOM   1445  O   GLU A  93      43.931  -9.135  10.703  1.00 60.83           O  
ATOM   1446  CB  GLU A  93      44.028 -11.381   8.473  1.00 56.47           C  
ATOM   1447  CG  GLU A  93      44.278 -11.942   7.051  1.00 57.62           C  
ATOM   1448  CD  GLU A  93      44.312 -10.889   5.949  1.00 61.78           C  
ATOM   1449  OE1 GLU A  93      43.874  -9.748   6.190  1.00 59.00           O  
ATOM   1450  OE2 GLU A  93      44.794 -11.223   4.852  1.00 55.92           O1-
ATOM   1451  H   GLU A  93      46.472 -11.874   8.380  1.00 -1.00           H  
ATOM   1452  HA  GLU A  93      45.060  -9.470   8.417  1.00 -1.00           H  
ATOM   1453  HB2 GLU A  93      43.944 -12.225   9.159  1.00 -1.00           H  
ATOM   1454  HB3 GLU A  93      43.052 -10.893   8.491  1.00 -1.00           H  
ATOM   1455  HG2 GLU A  93      45.204 -12.515   7.014  1.00 -1.00           H  
ATOM   1456  HG3 GLU A  93      43.483 -12.645   6.801  1.00 -1.00           H  
ATOM   1457  N   ALA A  94      45.427 -10.641  11.436  1.00 57.87           N  
ATOM   1458  CA  ALA A  94      45.306 -10.339  12.860  1.00 57.08           C  
ATOM   1459  C   ALA A  94      46.077  -9.060  13.233  1.00 57.02           C  
ATOM   1460  O   ALA A  94      45.630  -8.309  14.097  1.00 56.73           O  
ATOM   1461  CB  ALA A  94      45.902 -11.509  13.656  1.00 58.30           C  
ATOM   1462  H   ALA A  94      46.093 -11.342  11.150  1.00 -1.00           H  
ATOM   1463  HA  ALA A  94      44.255 -10.213  13.127  1.00 -1.00           H  
ATOM   1464  HB1 ALA A  94      45.824 -11.330  14.730  1.00 -1.00           H  
ATOM   1465  HB2 ALA A  94      45.371 -12.438  13.445  1.00 -1.00           H  
ATOM   1466  HB3 ALA A  94      46.957 -11.667  13.425  1.00 -1.00           H  
ATOM   1467  N   LEU A  95      47.208  -8.779  12.568  1.00 57.12           N  
ATOM   1468  CA  LEU A  95      48.016  -7.584  12.818  1.00 54.65           C  
ATOM   1469  C   LEU A  95      47.376  -6.359  12.132  1.00 54.38           C  
ATOM   1470  O   LEU A  95      47.418  -5.260  12.682  1.00 51.21           O  
ATOM   1471  CB  LEU A  95      49.460  -7.835  12.325  1.00 57.48           C  
ATOM   1472  CG  LEU A  95      50.482  -6.688  12.538  1.00 58.43           C  
ATOM   1473  CD1 LEU A  95      50.439  -6.081  13.949  1.00 52.65           C  
ATOM   1474  CD2 LEU A  95      51.913  -7.175  12.255  1.00 55.74           C  
ATOM   1475  H   LEU A  95      47.473  -9.366  11.788  1.00 -1.00           H  
ATOM   1476  HA  LEU A  95      48.048  -7.415  13.893  1.00 -1.00           H  
ATOM   1477  HB2 LEU A  95      49.835  -8.722  12.838  1.00 -1.00           H  
ATOM   1478  HB3 LEU A  95      49.435  -8.104  11.271  1.00 -1.00           H  
ATOM   1479  HG  LEU A  95      50.255  -5.890  11.829  1.00 -1.00           H  
ATOM   1480 HD11 LEU A  95      51.234  -5.348  14.082  1.00 -1.00           H  
ATOM   1481 HD12 LEU A  95      49.506  -5.557  14.146  1.00 -1.00           H  
ATOM   1482 HD13 LEU A  95      50.551  -6.850  14.713  1.00 -1.00           H  
ATOM   1483 HD21 LEU A  95      52.620  -6.346  12.265  1.00 -1.00           H  
ATOM   1484 HD22 LEU A  95      52.243  -7.897  13.002  1.00 -1.00           H  
ATOM   1485 HD23 LEU A  95      51.999  -7.658  11.286  1.00 -1.00           H  
ATOM   1486  N   ILE A  96      46.687  -6.562  10.996  1.00 54.59           N  
ATOM   1487  CA  ILE A  96      45.776  -5.588  10.381  1.00 54.46           C  
ATOM   1488  C   ILE A  96      44.669  -5.169  11.378  1.00 53.70           C  
ATOM   1489  O   ILE A  96      44.421  -3.978  11.560  1.00 53.16           O  
ATOM   1490  CB  ILE A  96      45.213  -6.161   9.043  1.00 52.77           C  
ATOM   1491  CG1 ILE A  96      46.308  -6.424   7.979  1.00 54.68           C  
ATOM   1492  CG2 ILE A  96      44.059  -5.339   8.432  1.00 57.45           C  
ATOM   1493  CD1 ILE A  96      46.931  -5.161   7.363  1.00 52.65           C  
ATOM   1494  H   ILE A  96      46.749  -7.481  10.574  1.00 -1.00           H  
ATOM   1495  HA  ILE A  96      46.350  -4.686  10.163  1.00 -1.00           H  
ATOM   1496  HB  ILE A  96      44.781  -7.134   9.274  1.00 -1.00           H  
ATOM   1497 HG12 ILE A  96      47.105  -7.038   8.397  1.00 -1.00           H  
ATOM   1498 HG13 ILE A  96      45.877  -7.025   7.176  1.00 -1.00           H  
ATOM   1499 HG21 ILE A  96      43.771  -5.731   7.456  1.00 -1.00           H  
ATOM   1500 HG22 ILE A  96      43.165  -5.376   9.054  1.00 -1.00           H  
ATOM   1501 HG23 ILE A  96      44.330  -4.290   8.306  1.00 -1.00           H  
ATOM   1502 HD11 ILE A  96      47.662  -5.431   6.601  1.00 -1.00           H  
ATOM   1503 HD12 ILE A  96      46.190  -4.529   6.878  1.00 -1.00           H  
ATOM   1504 HD13 ILE A  96      47.436  -4.555   8.114  1.00 -1.00           H  
ATOM   1505  N   GLN A  97      44.052  -6.136  12.075  1.00 55.19           N  
ATOM   1506  CA  GLN A  97      43.047  -5.875  13.108  1.00 54.24           C  
ATOM   1507  C   GLN A  97      43.658  -5.184  14.340  1.00 53.31           C  
ATOM   1508  O   GLN A  97      43.077  -4.217  14.819  1.00 55.07           O  
ATOM   1509  CB  GLN A  97      42.355  -7.185  13.524  1.00 54.64           C  
ATOM   1510  CG  GLN A  97      41.448  -7.746  12.417  1.00 56.57           C  
ATOM   1511  CD  GLN A  97      41.026  -9.179  12.717  1.00 58.07           C  
ATOM   1512  OE1 GLN A  97      40.269  -9.433  13.648  1.00 62.39           O  
ATOM   1513  NE2 GLN A  97      41.519 -10.130  11.938  1.00 53.22           N  
ATOM   1514  H   GLN A  97      44.295  -7.096  11.873  1.00 -1.00           H  
ATOM   1515  HA  GLN A  97      42.293  -5.202  12.697  1.00 -1.00           H  
ATOM   1516  HB2 GLN A  97      43.099  -7.927  13.816  1.00 -1.00           H  
ATOM   1517  HB3 GLN A  97      41.745  -7.013  14.413  1.00 -1.00           H  
ATOM   1518  HG2 GLN A  97      40.552  -7.130  12.326  1.00 -1.00           H  
ATOM   1519  HG3 GLN A  97      41.939  -7.701  11.445  1.00 -1.00           H  
ATOM   1520 HE21 GLN A  97      41.270 -11.098  12.086  1.00 -1.00           H  
ATOM   1521 HE22 GLN A  97      42.216  -9.876  11.242  1.00 -1.00           H  
ATOM   1522  N   ASP A  98      44.835  -5.621  14.819  1.00 52.92           N  
ATOM   1523  CA  ASP A  98      45.596  -4.996  15.919  1.00 51.82           C  
ATOM   1524  C   ASP A  98      45.848  -3.494  15.671  1.00 51.99           C  
ATOM   1525  O   ASP A  98      45.499  -2.654  16.505  1.00 50.04           O  
ATOM   1526  CB  ASP A  98      46.894  -5.800  16.184  1.00 54.65           C  
ATOM   1527  CG  ASP A  98      47.836  -5.247  17.255  1.00 57.15           C  
ATOM   1528  OD1 ASP A  98      49.057  -5.486  17.146  1.00 60.82           O  
ATOM   1529  OD2 ASP A  98      47.372  -4.604  18.212  1.00 61.80           O1-
ATOM   1530  H   ASP A  98      45.222  -6.462  14.404  1.00 -1.00           H  
ATOM   1531  HA  ASP A  98      44.978  -5.063  16.817  1.00 -1.00           H  
ATOM   1532  HB2 ASP A  98      46.652  -6.829  16.448  1.00 -1.00           H  
ATOM   1533  HB3 ASP A  98      47.470  -5.838  15.265  1.00 -1.00           H  
ATOM   1534  N   LEU A  99      46.340  -3.161  14.464  1.00 50.86           N  
ATOM   1535  CA  LEU A  99      46.470  -1.800  13.937  1.00 50.55           C  
ATOM   1536  C   LEU A  99      45.148  -1.022  14.002  1.00 51.00           C  
ATOM   1537  O   LEU A  99      45.073  -0.003  14.690  1.00 52.42           O  
ATOM   1538  CB  LEU A  99      47.017  -1.821  12.490  1.00 50.35           C  
ATOM   1539  CG  LEU A  99      48.540  -2.011  12.383  1.00 58.84           C  
ATOM   1540  CD1 LEU A  99      48.936  -2.521  10.992  1.00 54.78           C  
ATOM   1541  CD2 LEU A  99      49.287  -0.707  12.720  1.00 57.79           C  
ATOM   1542  H   LEU A  99      46.588  -3.924  13.840  1.00 -1.00           H  
ATOM   1543  HA  LEU A  99      47.170  -1.263  14.576  1.00 -1.00           H  
ATOM   1544  HB2 LEU A  99      46.515  -2.612  11.936  1.00 -1.00           H  
ATOM   1545  HB3 LEU A  99      46.749  -0.900  11.968  1.00 -1.00           H  
ATOM   1546  HG  LEU A  99      48.840  -2.786  13.086  1.00 -1.00           H  
ATOM   1547 HD11 LEU A  99      49.990  -2.787  10.972  1.00 -1.00           H  
ATOM   1548 HD12 LEU A  99      48.379  -3.418  10.721  1.00 -1.00           H  
ATOM   1549 HD13 LEU A  99      48.767  -1.771  10.220  1.00 -1.00           H  
ATOM   1550 HD21 LEU A  99      50.360  -0.808  12.571  1.00 -1.00           H  
ATOM   1551 HD22 LEU A  99      48.952   0.118  12.091  1.00 -1.00           H  
ATOM   1552 HD23 LEU A  99      49.138  -0.408  13.758  1.00 -1.00           H  
ATOM   1553  N   ILE A 100      44.111  -1.520  13.312  1.00 48.26           N  
ATOM   1554  CA  ILE A 100      42.771  -0.937  13.243  1.00 50.42           C  
ATOM   1555  C   ILE A 100      42.163  -0.709  14.641  1.00 50.95           C  
ATOM   1556  O   ILE A 100      41.781   0.415  14.964  1.00 52.59           O  
ATOM   1557  CB  ILE A 100      41.876  -1.774  12.278  1.00 50.76           C  
ATOM   1558  CG1 ILE A 100      42.366  -1.625  10.816  1.00 51.61           C  
ATOM   1559  CG2 ILE A 100      40.370  -1.436  12.368  1.00 43.65           C  
ATOM   1560  CD1 ILE A 100      41.792  -2.672   9.849  1.00 51.05           C  
ATOM   1561  H   ILE A 100      44.262  -2.387  12.804  1.00 -1.00           H  
ATOM   1562  HA  ILE A 100      42.891   0.053  12.806  1.00 -1.00           H  
ATOM   1563  HB  ILE A 100      41.980  -2.820  12.567  1.00 -1.00           H  
ATOM   1564 HG12 ILE A 100      42.134  -0.626  10.447  1.00 -1.00           H  
ATOM   1565 HG13 ILE A 100      43.452  -1.702  10.774  1.00 -1.00           H  
ATOM   1566 HG21 ILE A 100      39.781  -2.013  11.657  1.00 -1.00           H  
ATOM   1567 HG22 ILE A 100      39.961  -1.671  13.350  1.00 -1.00           H  
ATOM   1568 HG23 ILE A 100      40.185  -0.380  12.170  1.00 -1.00           H  
ATOM   1569 HD11 ILE A 100      42.281  -2.604   8.876  1.00 -1.00           H  
ATOM   1570 HD12 ILE A 100      41.948  -3.682  10.227  1.00 -1.00           H  
ATOM   1571 HD13 ILE A 100      40.724  -2.535   9.683  1.00 -1.00           H  
ATOM   1572  N   ASN A 101      42.115  -1.746  15.484  1.00 53.90           N  
ATOM   1573  CA  ASN A 101      41.513  -1.718  16.817  1.00 51.84           C  
ATOM   1574  C   ASN A 101      42.233  -0.757  17.770  1.00 53.55           C  
ATOM   1575  O   ASN A 101      41.561  -0.012  18.489  1.00 53.84           O  
ATOM   1576  CB  ASN A 101      41.454  -3.132  17.442  1.00 49.13           C  
ATOM   1577  CG  ASN A 101      40.295  -3.976  16.903  1.00 54.67           C  
ATOM   1578  OD1 ASN A 101      40.200  -4.243  15.710  1.00 51.70           O  
ATOM   1579  ND2 ASN A 101      39.370  -4.381  17.765  1.00 51.86           N  
ATOM   1580  H   ASN A 101      42.474  -2.645  15.155  1.00 -1.00           H  
ATOM   1581  HA  ASN A 101      40.493  -1.342  16.710  1.00 -1.00           H  
ATOM   1582  HB2 ASN A 101      42.393  -3.664  17.283  1.00 -1.00           H  
ATOM   1583  HB3 ASN A 101      41.344  -3.055  18.525  1.00 -1.00           H  
ATOM   1584 HD21 ASN A 101      38.587  -4.930  17.437  1.00 -1.00           H  
ATOM   1585 HD22 ASN A 101      39.439  -4.158  18.748  1.00 -1.00           H  
ATOM   1586  N   TYR A 102      43.576  -0.716  17.761  1.00 53.14           N  
ATOM   1587  CA  TYR A 102      44.322   0.246  18.576  1.00 52.46           C  
ATOM   1588  C   TYR A 102      44.169   1.671  18.012  1.00 52.45           C  
ATOM   1589  O   TYR A 102      43.967   2.604  18.789  1.00 50.17           O  
ATOM   1590  CB  TYR A 102      45.816  -0.122  18.702  1.00 55.25           C  
ATOM   1591  CG  TYR A 102      46.549   0.798  19.675  1.00 56.37           C  
ATOM   1592  CD1 TYR A 102      46.248   0.761  21.054  1.00 53.98           C  
ATOM   1593  CD2 TYR A 102      47.449   1.769  19.192  1.00 56.60           C  
ATOM   1594  CE1 TYR A 102      46.800   1.719  21.927  1.00 60.29           C  
ATOM   1595  CE2 TYR A 102      48.026   2.709  20.067  1.00 60.58           C  
ATOM   1596  CZ  TYR A 102      47.677   2.703  21.433  1.00 58.37           C  
ATOM   1597  OH  TYR A 102      48.163   3.666  22.271  1.00 62.51           O  
ATOM   1598  H   TYR A 102      44.098  -1.346  17.155  1.00 -1.00           H  
ATOM   1599  HA  TYR A 102      43.892   0.234  19.580  1.00 -1.00           H  
ATOM   1600  HB2 TYR A 102      45.919  -1.147  19.060  1.00 -1.00           H  
ATOM   1601  HB3 TYR A 102      46.301  -0.096  17.724  1.00 -1.00           H  
ATOM   1602  HD1 TYR A 102      45.556   0.027  21.442  1.00 -1.00           H  
ATOM   1603  HD2 TYR A 102      47.661   1.821  18.138  1.00 -1.00           H  
ATOM   1604  HE1 TYR A 102      46.537   1.699  22.975  1.00 -1.00           H  
ATOM   1605  HE2 TYR A 102      48.695   3.459  19.667  1.00 -1.00           H  
ATOM   1606  HH  TYR A 102      49.004   3.985  21.960  1.00 -1.00           H  
ATOM   1607  N   CYS A 103      44.173   1.850  16.682  1.00 49.13           N  
ATOM   1608  CA  CYS A 103      43.915   3.140  16.040  1.00 52.27           C  
ATOM   1609  C   CYS A 103      42.516   3.678  16.384  1.00 53.53           C  
ATOM   1610  O   CYS A 103      42.405   4.824  16.813  1.00 55.34           O  
ATOM   1611  CB  CYS A 103      44.113   3.065  14.515  1.00 51.39           C  
ATOM   1612  SG  CYS A 103      45.880   2.998  14.109  1.00 55.52           S  
ATOM   1613  H   CYS A 103      44.354   1.051  16.076  1.00 -1.00           H  
ATOM   1614  HA  CYS A 103      44.627   3.858  16.447  1.00 -1.00           H  
ATOM   1615  HB2 CYS A 103      43.607   2.200  14.088  1.00 -1.00           H  
ATOM   1616  HB3 CYS A 103      43.701   3.952  14.031  1.00 -1.00           H  
ATOM   1617  HG  CYS A 103      46.048   1.741  14.545  1.00 -1.00           H  
ATOM   1618  N   LEU A 104      41.467   2.844  16.300  1.00 52.57           N  
ATOM   1619  CA  LEU A 104      40.094   3.177  16.701  1.00 51.16           C  
ATOM   1620  C   LEU A 104      39.983   3.513  18.198  1.00 51.17           C  
ATOM   1621  O   LEU A 104      39.227   4.410  18.571  1.00 51.45           O  
ATOM   1622  CB  LEU A 104      39.131   2.020  16.354  1.00 52.94           C  
ATOM   1623  CG  LEU A 104      38.847   1.833  14.847  1.00 50.03           C  
ATOM   1624  CD1 LEU A 104      38.143   0.491  14.598  1.00 52.47           C  
ATOM   1625  CD2 LEU A 104      38.027   2.988  14.245  1.00 61.34           C  
ATOM   1626  H   LEU A 104      41.628   1.910  15.920  1.00 -1.00           H  
ATOM   1627  HA  LEU A 104      39.787   4.069  16.160  1.00 -1.00           H  
ATOM   1628  HB2 LEU A 104      39.537   1.095  16.767  1.00 -1.00           H  
ATOM   1629  HB3 LEU A 104      38.178   2.170  16.864  1.00 -1.00           H  
ATOM   1630  HG  LEU A 104      39.795   1.797  14.316  1.00 -1.00           H  
ATOM   1631 HD11 LEU A 104      37.984   0.320  13.533  1.00 -1.00           H  
ATOM   1632 HD12 LEU A 104      38.737  -0.341  14.977  1.00 -1.00           H  
ATOM   1633 HD13 LEU A 104      37.169   0.454  15.089  1.00 -1.00           H  
ATOM   1634 HD21 LEU A 104      37.813   2.806  13.191  1.00 -1.00           H  
ATOM   1635 HD22 LEU A 104      37.072   3.110  14.758  1.00 -1.00           H  
ATOM   1636 HD23 LEU A 104      38.558   3.937  14.297  1.00 -1.00           H  
ATOM   1637  N   SER A 105      40.779   2.854  19.051  1.00 49.21           N  
ATOM   1638  CA  SER A 105      40.865   3.167  20.476  1.00 51.94           C  
ATOM   1639  C   SER A 105      41.559   4.529  20.690  1.00 54.53           C  
ATOM   1640  O   SER A 105      41.122   5.316  21.525  1.00 56.97           O  
ATOM   1641  CB  SER A 105      41.646   2.058  21.207  1.00 51.31           C  
ATOM   1642  OG  SER A 105      40.991   0.807  21.065  1.00 59.17           O  
ATOM   1643  H   SER A 105      41.366   2.116  18.683  1.00 -1.00           H  
ATOM   1644  HA  SER A 105      39.857   3.228  20.892  1.00 -1.00           H  
ATOM   1645  HB2 SER A 105      42.673   1.976  20.854  1.00 -1.00           H  
ATOM   1646  HB3 SER A 105      41.706   2.293  22.271  1.00 -1.00           H  
ATOM   1647  HG  SER A 105      41.077   0.519  20.154  1.00 -1.00           H  
ATOM   1648  N   TYR A 106      42.591   4.857  19.901  1.00 54.36           N  
ATOM   1649  CA  TYR A 106      43.289   6.141  19.951  1.00 52.98           C  
ATOM   1650  C   TYR A 106      42.419   7.289  19.400  1.00 54.16           C  
ATOM   1651  O   TYR A 106      42.398   8.376  19.980  1.00 57.20           O  
ATOM   1652  CB  TYR A 106      44.617   6.041  19.178  1.00 52.46           C  
ATOM   1653  CG  TYR A 106      45.736   6.874  19.776  1.00 51.94           C  
ATOM   1654  CD1 TYR A 106      46.834   6.240  20.389  1.00 44.70           C  
ATOM   1655  CD2 TYR A 106      45.677   8.281  19.748  1.00 49.64           C  
ATOM   1656  CE1 TYR A 106      47.835   7.006  21.012  1.00 41.70           C  
ATOM   1657  CE2 TYR A 106      46.680   9.049  20.368  1.00 49.76           C  
ATOM   1658  CZ  TYR A 106      47.755   8.412  21.008  1.00 48.58           C  
ATOM   1659  OH  TYR A 106      48.716   9.162  21.615  1.00 52.30           O  
ATOM   1660  H   TYR A 106      42.923   4.164  19.234  1.00 -1.00           H  
ATOM   1661  HA  TYR A 106      43.500   6.356  20.995  1.00 -1.00           H  
ATOM   1662  HB2 TYR A 106      44.958   5.007  19.129  1.00 -1.00           H  
ATOM   1663  HB3 TYR A 106      44.463   6.339  18.145  1.00 -1.00           H  
ATOM   1664  HD1 TYR A 106      46.900   5.164  20.388  1.00 -1.00           H  
ATOM   1665  HD2 TYR A 106      44.862   8.777  19.247  1.00 -1.00           H  
ATOM   1666  HE1 TYR A 106      48.662   6.507  21.491  1.00 -1.00           H  
ATOM   1667  HE2 TYR A 106      46.627  10.128  20.350  1.00 -1.00           H  
ATOM   1668  HH  TYR A 106      49.393   8.607  22.046  1.00 -1.00           H  
ATOM   1669  N   ILE A 107      41.620   7.032  18.356  1.00 51.61           N  
ATOM   1670  CA  ILE A 107      40.578   7.922  17.833  1.00 54.15           C  
ATOM   1671  C   ILE A 107      39.522   8.274  18.913  1.00 54.96           C  
ATOM   1672  O   ILE A 107      38.922   9.347  18.843  1.00 53.91           O  
ATOM   1673  CB  ILE A 107      39.978   7.304  16.531  1.00 52.74           C  
ATOM   1674  CG1 ILE A 107      41.005   7.335  15.370  1.00 52.50           C  
ATOM   1675  CG2 ILE A 107      38.662   7.962  16.056  1.00 53.64           C  
ATOM   1676  CD1 ILE A 107      40.784   6.254  14.301  1.00 49.35           C  
ATOM   1677  H   ILE A 107      41.746   6.139  17.883  1.00 -1.00           H  
ATOM   1678  HA  ILE A 107      41.059   8.866  17.568  1.00 -1.00           H  
ATOM   1679  HB  ILE A 107      39.743   6.264  16.751  1.00 -1.00           H  
ATOM   1680 HG12 ILE A 107      40.974   8.317  14.897  1.00 -1.00           H  
ATOM   1681 HG13 ILE A 107      42.022   7.229  15.746  1.00 -1.00           H  
ATOM   1682 HG21 ILE A 107      38.306   7.526  15.123  1.00 -1.00           H  
ATOM   1683 HG22 ILE A 107      37.853   7.832  16.775  1.00 -1.00           H  
ATOM   1684 HG23 ILE A 107      38.791   9.032  15.885  1.00 -1.00           H  
ATOM   1685 HD11 ILE A 107      41.374   6.465  13.408  1.00 -1.00           H  
ATOM   1686 HD12 ILE A 107      41.080   5.270  14.647  1.00 -1.00           H  
ATOM   1687 HD13 ILE A 107      39.739   6.173  14.012  1.00 -1.00           H  
ATOM   1688  N   ALA A 108      39.325   7.434  19.940  1.00 57.20           N  
ATOM   1689  CA  ALA A 108      38.476   7.730  21.094  1.00 56.81           C  
ATOM   1690  C   ALA A 108      39.241   8.477  22.209  1.00 58.78           C  
ATOM   1691  O   ALA A 108      38.604   9.171  23.005  1.00 60.21           O  
ATOM   1692  CB  ALA A 108      37.951   6.410  21.680  1.00 54.86           C  
ATOM   1693  H   ALA A 108      39.815   6.548  19.928  1.00 -1.00           H  
ATOM   1694  HA  ALA A 108      37.622   8.336  20.786  1.00 -1.00           H  
ATOM   1695  HB1 ALA A 108      37.225   6.600  22.471  1.00 -1.00           H  
ATOM   1696  HB2 ALA A 108      37.448   5.814  20.918  1.00 -1.00           H  
ATOM   1697  HB3 ALA A 108      38.741   5.799  22.112  1.00 -1.00           H  
ATOM   1698  N   LYS A 109      40.579   8.372  22.274  1.00 58.44           N  
ATOM   1699  CA  LYS A 109      41.418   9.014  23.292  1.00 61.28           C  
ATOM   1700  C   LYS A 109      41.621  10.515  23.011  1.00 60.49           C  
ATOM   1701  O   LYS A 109      41.603  11.305  23.954  1.00 59.41           O  
ATOM   1702  CB  LYS A 109      42.818   8.344  23.377  1.00 61.38           C  
ATOM   1703  CG  LYS A 109      42.818   6.985  24.109  1.00 62.92           C  
ATOM   1704  CD  LYS A 109      44.218   6.442  24.472  1.00 63.32           C  
ATOM   1705  CE  LYS A 109      45.027   5.890  23.284  1.00 64.56           C  
ATOM   1706  NZ  LYS A 109      46.319   5.320  23.710  1.00 57.81           N1+
ATOM   1707  H   LYS A 109      41.040   7.811  21.569  1.00 -1.00           H  
ATOM   1708  HA  LYS A 109      40.927   8.930  24.264  1.00 -1.00           H  
ATOM   1709  HB2 LYS A 109      43.266   8.254  22.389  1.00 -1.00           H  
ATOM   1710  HB3 LYS A 109      43.485   9.007  23.932  1.00 -1.00           H  
ATOM   1711  HG2 LYS A 109      42.262   7.103  25.040  1.00 -1.00           H  
ATOM   1712  HG3 LYS A 109      42.265   6.243  23.537  1.00 -1.00           H  
ATOM   1713  HD2 LYS A 109      44.787   7.218  24.986  1.00 -1.00           H  
ATOM   1714  HD3 LYS A 109      44.085   5.640  25.201  1.00 -1.00           H  
ATOM   1715  HE2 LYS A 109      44.461   5.113  22.769  1.00 -1.00           H  
ATOM   1716  HE3 LYS A 109      45.217   6.688  22.568  1.00 -1.00           H  
ATOM   1717  HZ1 LYS A 109      46.797   4.847  22.947  1.00 -1.00           H  
ATOM   1718  HZ2 LYS A 109      46.924   6.046  24.054  1.00 -1.00           H  
ATOM   1719  HZ3 LYS A 109      46.179   4.642  24.440  1.00 -1.00           H  
ATOM   1720  N   ILE A 110      41.796  10.931  21.748  1.00 60.39           N  
ATOM   1721  CA  ILE A 110      42.053  12.335  21.402  1.00 59.20           C  
ATOM   1722  C   ILE A 110      40.706  13.093  21.408  1.00 59.91           C  
ATOM   1723  O   ILE A 110      39.755  12.714  20.713  1.00 58.24           O  
ATOM   1724  CB  ILE A 110      42.730  12.451  20.004  1.00 58.40           C  
ATOM   1725  CG1 ILE A 110      44.014  11.594  19.894  1.00 57.15           C  
ATOM   1726  CG2 ILE A 110      43.091  13.919  19.678  1.00 55.99           C  
ATOM   1727  CD1 ILE A 110      44.547  11.455  18.460  1.00 58.46           C  
ATOM   1728  H   ILE A 110      41.826  10.233  21.013  1.00 -1.00           H  
ATOM   1729  HA  ILE A 110      42.725  12.768  22.146  1.00 -1.00           H  
ATOM   1730  HB  ILE A 110      42.021  12.096  19.253  1.00 -1.00           H  
ATOM   1731 HG12 ILE A 110      44.793  12.013  20.533  1.00 -1.00           H  
ATOM   1732 HG13 ILE A 110      43.841  10.590  20.275  1.00 -1.00           H  
ATOM   1733 HG21 ILE A 110      43.406  14.028  18.643  1.00 -1.00           H  
ATOM   1734 HG22 ILE A 110      42.263  14.610  19.820  1.00 -1.00           H  
ATOM   1735 HG23 ILE A 110      43.908  14.275  20.308  1.00 -1.00           H  
ATOM   1736 HD11 ILE A 110      45.481  10.896  18.447  1.00 -1.00           H  
ATOM   1737 HD12 ILE A 110      43.835  10.917  17.834  1.00 -1.00           H  
ATOM   1738 HD13 ILE A 110      44.762  12.413  17.992  1.00 -1.00           H  
ATOM   1739  N   LYS A 111      40.621  14.167  22.200  1.00 60.57           N  
ATOM   1740  CA  LYS A 111      39.456  15.034  22.356  1.00 61.65           C  
ATOM   1741  C   LYS A 111      39.593  16.223  21.379  1.00 59.07           C  
ATOM   1742  O   LYS A 111      39.919  17.344  21.769  1.00 58.74           O  
ATOM   1743  CB  LYS A 111      39.413  15.551  23.818  1.00 62.64           C  
ATOM   1744  CG  LYS A 111      39.384  14.470  24.921  1.00 69.75           C  
ATOM   1745  CD  LYS A 111      38.167  13.521  24.892  1.00 75.67           C  
ATOM   1746  CE  LYS A 111      38.541  12.105  24.425  1.00 79.28           C  
ATOM   1747  NZ  LYS A 111      37.395  11.187  24.414  1.00 66.35           N1+
ATOM   1748  H   LYS A 111      41.442  14.421  22.729  1.00 -1.00           H  
ATOM   1749  HA  LYS A 111      38.533  14.497  22.133  1.00 -1.00           H  
ATOM   1750  HB2 LYS A 111      40.277  16.190  24.010  1.00 -1.00           H  
ATOM   1751  HB3 LYS A 111      38.542  16.198  23.938  1.00 -1.00           H  
ATOM   1752  HG2 LYS A 111      40.315  13.900  24.916  1.00 -1.00           H  
ATOM   1753  HG3 LYS A 111      39.383  14.988  25.881  1.00 -1.00           H  
ATOM   1754  HD2 LYS A 111      37.755  13.456  25.900  1.00 -1.00           H  
ATOM   1755  HD3 LYS A 111      37.373  13.939  24.272  1.00 -1.00           H  
ATOM   1756  HE2 LYS A 111      38.958  12.133  23.421  1.00 -1.00           H  
ATOM   1757  HE3 LYS A 111      39.304  11.681  25.079  1.00 -1.00           H  
ATOM   1758  HZ1 LYS A 111      37.710  10.312  23.998  1.00 -1.00           H  
ATOM   1759  HZ2 LYS A 111      37.068  11.011  25.347  1.00 -1.00           H  
ATOM   1760  HZ3 LYS A 111      36.644  11.556  23.859  1.00 -1.00           H  
ATOM   1761  N   LEU A 112      39.366  15.971  20.084  1.00 57.10           N  
ATOM   1762  CA  LEU A 112      39.416  16.985  19.024  1.00 56.26           C  
ATOM   1763  C   LEU A 112      38.167  17.893  19.046  1.00 54.68           C  
ATOM   1764  O   LEU A 112      37.107  17.441  19.485  1.00 52.99           O  
ATOM   1765  CB  LEU A 112      39.424  16.278  17.649  1.00 55.14           C  
ATOM   1766  CG  LEU A 112      40.652  15.400  17.365  1.00 52.85           C  
ATOM   1767  CD1 LEU A 112      40.445  14.613  16.070  1.00 46.25           C  
ATOM   1768  CD2 LEU A 112      41.941  16.231  17.274  1.00 47.16           C  
ATOM   1769  H   LEU A 112      39.122  15.029  19.830  1.00 -1.00           H  
ATOM   1770  HA  LEU A 112      40.315  17.586  19.159  1.00 -1.00           H  
ATOM   1771  HB2 LEU A 112      38.517  15.681  17.553  1.00 -1.00           H  
ATOM   1772  HB3 LEU A 112      39.352  17.016  16.849  1.00 -1.00           H  
ATOM   1773  HG  LEU A 112      40.756  14.668  18.164  1.00 -1.00           H  
ATOM   1774 HD11 LEU A 112      41.283  13.942  15.882  1.00 -1.00           H  
ATOM   1775 HD12 LEU A 112      39.547  14.002  16.106  1.00 -1.00           H  
ATOM   1776 HD13 LEU A 112      40.343  15.283  15.216  1.00 -1.00           H  
ATOM   1777 HD21 LEU A 112      42.785  15.598  17.008  1.00 -1.00           H  
ATOM   1778 HD22 LEU A 112      41.867  17.009  16.514  1.00 -1.00           H  
ATOM   1779 HD23 LEU A 112      42.189  16.709  18.221  1.00 -1.00           H  
ATOM   1780  N   PRO A 113      38.248  19.130  18.505  1.00 51.06           N  
ATOM   1781  CA  PRO A 113      37.086  20.021  18.367  1.00 52.03           C  
ATOM   1782  C   PRO A 113      36.139  19.623  17.215  1.00 52.87           C  
ATOM   1783  O   PRO A 113      34.990  20.059  17.201  1.00 55.07           O  
ATOM   1784  CB  PRO A 113      37.699  21.408  18.113  1.00 53.27           C  
ATOM   1785  CG  PRO A 113      39.026  21.122  17.424  1.00 51.74           C  
ATOM   1786  CD  PRO A 113      39.468  19.779  18.009  1.00 53.24           C  
ATOM   1787  HA  PRO A 113      36.507  20.039  19.292  1.00 -1.00           H  
ATOM   1788  HB2 PRO A 113      37.061  22.070  17.524  1.00 -1.00           H  
ATOM   1789  HB3 PRO A 113      37.882  21.903  19.067  1.00 -1.00           H  
ATOM   1790  HG2 PRO A 113      38.864  21.027  16.349  1.00 -1.00           H  
ATOM   1791  HG3 PRO A 113      39.762  21.914  17.573  1.00 -1.00           H  
ATOM   1792  HD2 PRO A 113      39.995  19.184  17.262  1.00 -1.00           H  
ATOM   1793  HD3 PRO A 113      40.147  19.945  18.848  1.00 -1.00           H  
ATOM   1794  N   LYS A 114      36.605  18.812  16.256  1.00 51.91           N  
ATOM   1795  CA  LYS A 114      35.852  18.299  15.119  1.00 53.12           C  
ATOM   1796  C   LYS A 114      36.223  16.830  14.906  1.00 51.24           C  
ATOM   1797  O   LYS A 114      37.395  16.474  15.039  1.00 47.97           O  
ATOM   1798  CB  LYS A 114      36.132  19.141  13.856  1.00 55.01           C  
ATOM   1799  CG  LYS A 114      35.598  20.581  13.924  1.00 51.58           C  
ATOM   1800  CD  LYS A 114      35.776  21.319  12.590  1.00 55.48           C  
ATOM   1801  CE  LYS A 114      35.020  22.654  12.521  1.00 49.50           C  
ATOM   1802  NZ  LYS A 114      35.649  23.671  13.372  1.00 53.91           N1+
ATOM   1803  H   LYS A 114      37.548  18.463  16.328  1.00 -1.00           H  
ATOM   1804  HA  LYS A 114      34.784  18.339  15.341  1.00 -1.00           H  
ATOM   1805  HB2 LYS A 114      37.205  19.156  13.652  1.00 -1.00           H  
ATOM   1806  HB3 LYS A 114      35.676  18.641  13.000  1.00 -1.00           H  
ATOM   1807  HG2 LYS A 114      34.541  20.554  14.192  1.00 -1.00           H  
ATOM   1808  HG3 LYS A 114      36.108  21.132  14.715  1.00 -1.00           H  
ATOM   1809  HD2 LYS A 114      36.836  21.468  12.375  1.00 -1.00           H  
ATOM   1810  HD3 LYS A 114      35.407  20.675  11.796  1.00 -1.00           H  
ATOM   1811  HE2 LYS A 114      35.014  23.027  11.497  1.00 -1.00           H  
ATOM   1812  HE3 LYS A 114      33.978  22.524  12.814  1.00 -1.00           H  
ATOM   1813  HZ1 LYS A 114      35.148  24.541  13.353  1.00 -1.00           H  
ATOM   1814  HZ2 LYS A 114      35.763  23.347  14.317  1.00 -1.00           H  
ATOM   1815  HZ3 LYS A 114      36.621  23.832  13.036  1.00 -1.00           H  
ATOM   1816  N   LYS A 115      35.239  16.004  14.536  1.00 51.05           N  
ATOM   1817  CA  LYS A 115      35.382  14.636  14.047  1.00 52.97           C  
ATOM   1818  C   LYS A 115      34.403  14.431  12.884  1.00 52.03           C  
ATOM   1819  O   LYS A 115      33.355  15.083  12.831  1.00 52.56           O  
ATOM   1820  CB  LYS A 115      35.288  13.583  15.176  1.00 53.14           C  
ATOM   1821  CG  LYS A 115      36.583  13.491  16.003  1.00 53.20           C  
ATOM   1822  CD  LYS A 115      36.565  12.441  17.122  1.00 54.52           C  
ATOM   1823  CE  LYS A 115      37.845  12.538  17.970  1.00 57.76           C  
ATOM   1824  NZ  LYS A 115      37.796  11.700  19.172  1.00 49.15           N1+
ATOM   1825  H   LYS A 115      34.312  16.387  14.420  1.00 -1.00           H  
ATOM   1826  HA  LYS A 115      36.375  14.558  13.608  1.00 -1.00           H  
ATOM   1827  HB2 LYS A 115      34.434  13.799  15.819  1.00 -1.00           H  
ATOM   1828  HB3 LYS A 115      35.093  12.604  14.735  1.00 -1.00           H  
ATOM   1829  HG2 LYS A 115      37.421  13.290  15.334  1.00 -1.00           H  
ATOM   1830  HG3 LYS A 115      36.773  14.462  16.454  1.00 -1.00           H  
ATOM   1831  HD2 LYS A 115      35.690  12.609  17.751  1.00 -1.00           H  
ATOM   1832  HD3 LYS A 115      36.464  11.441  16.697  1.00 -1.00           H  
ATOM   1833  HE2 LYS A 115      38.722  12.258  17.385  1.00 -1.00           H  
ATOM   1834  HE3 LYS A 115      37.993  13.565  18.301  1.00 -1.00           H  
ATOM   1835  HZ1 LYS A 115      38.530  12.014  19.810  1.00 -1.00           H  
ATOM   1836  HZ2 LYS A 115      36.904  11.748  19.632  1.00 -1.00           H  
ATOM   1837  HZ3 LYS A 115      38.030  10.732  18.938  1.00 -1.00           H  
ATOM   1838  N   ARG A 116      34.784  13.597  11.915  1.00 48.69           N  
ATOM   1839  CA  ARG A 116      34.137  13.399  10.622  1.00 48.08           C  
ATOM   1840  C   ARG A 116      34.043  11.895  10.312  1.00 51.42           C  
ATOM   1841  O   ARG A 116      33.799  11.111  11.226  1.00 52.62           O  
ATOM   1842  CB  ARG A 116      34.838  14.270   9.549  1.00 47.91           C  
ATOM   1843  CG  ARG A 116      34.875  15.781   9.843  1.00 44.69           C  
ATOM   1844  CD  ARG A 116      33.499  16.448   9.784  1.00 43.32           C  
ATOM   1845  NE  ARG A 116      33.554  17.840  10.245  1.00 41.53           N  
ATOM   1846  CZ  ARG A 116      32.915  18.360  11.300  1.00 50.67           C  
ATOM   1847  NH1 ARG A 116      32.846  19.678  11.422  1.00 51.72           N  
ATOM   1848  NH2 ARG A 116      32.350  17.589  12.230  1.00 53.35           N1+
ATOM   1849  H   ARG A 116      35.668  13.102  12.046  1.00 -1.00           H  
ATOM   1850  HA  ARG A 116      33.094  13.710  10.698  1.00 -1.00           H  
ATOM   1851  HB2 ARG A 116      35.860  13.914   9.412  1.00 -1.00           H  
ATOM   1852  HB3 ARG A 116      34.339  14.138   8.594  1.00 -1.00           H  
ATOM   1853  HG2 ARG A 116      35.376  15.992  10.787  1.00 -1.00           H  
ATOM   1854  HG3 ARG A 116      35.487  16.255   9.085  1.00 -1.00           H  
ATOM   1855  HD2 ARG A 116      33.135  16.446   8.756  1.00 -1.00           H  
ATOM   1856  HD3 ARG A 116      32.759  15.896  10.359  1.00 -1.00           H  
ATOM   1857  HE  ARG A 116      34.126  18.471   9.630  1.00 -1.00           H  
ATOM   1858 HH11 ARG A 116      32.344  20.157  12.154  1.00 -1.00           H  
ATOM   1859 HH12 ARG A 116      33.297  20.262  10.661  1.00 -1.00           H  
ATOM   1860 HH21 ARG A 116      31.797  17.971  12.984  1.00 -1.00           H  
ATOM   1861 HH22 ARG A 116      32.547  16.585  12.270  1.00 -1.00           H  
ATOM   1862  N   GLY A 117      34.183  11.482   9.047  1.00 50.97           N  
ATOM   1863  CA  GLY A 117      34.127  10.094   8.603  1.00 49.94           C  
ATOM   1864  C   GLY A 117      35.419   9.707   7.883  1.00 50.46           C  
ATOM   1865  O   GLY A 117      36.159  10.571   7.413  1.00 48.89           O  
ATOM   1866  H   GLY A 117      34.404  12.145   8.308  1.00 -1.00           H  
ATOM   1867  HA2 GLY A 117      33.949   9.404   9.430  1.00 -1.00           H  
ATOM   1868  HA3 GLY A 117      33.293   9.984   7.910  1.00 -1.00           H  
ATOM   1869  N   THR A 118      35.691   8.399   7.794  1.00 50.59           N  
ATOM   1870  CA  THR A 118      36.868   7.786   7.163  1.00 49.62           C  
ATOM   1871  C   THR A 118      38.109   8.037   8.043  1.00 50.26           C  
ATOM   1872  O   THR A 118      39.057   8.709   7.637  1.00 51.44           O  
ATOM   1873  CB  THR A 118      37.016   8.193   5.668  1.00 50.41           C  
ATOM   1874  OG1 THR A 118      35.780   7.961   5.016  1.00 51.31           O  
ATOM   1875  CG2 THR A 118      38.066   7.371   4.899  1.00 52.62           C  
ATOM   1876  H   THR A 118      35.022   7.764   8.200  1.00 -1.00           H  
ATOM   1877  HA  THR A 118      36.695   6.709   7.187  1.00 -1.00           H  
ATOM   1878  HB  THR A 118      37.264   9.250   5.575  1.00 -1.00           H  
ATOM   1879  HG1 THR A 118      35.124   8.478   5.470  1.00 -1.00           H  
ATOM   1880 HG21 THR A 118      38.094   7.656   3.847  1.00 -1.00           H  
ATOM   1881 HG22 THR A 118      39.070   7.521   5.296  1.00 -1.00           H  
ATOM   1882 HG23 THR A 118      37.850   6.303   4.948  1.00 -1.00           H  
ATOM   1883  N   PHE A 119      38.073   7.550   9.292  1.00 49.53           N  
ATOM   1884  CA  PHE A 119      39.169   7.712  10.251  1.00 48.77           C  
ATOM   1885  C   PHE A 119      40.328   6.744   9.964  1.00 53.18           C  
ATOM   1886  O   PHE A 119      41.455   6.980  10.391  1.00 54.21           O  
ATOM   1887  CB  PHE A 119      38.682   7.388  11.671  1.00 50.49           C  
ATOM   1888  CG  PHE A 119      37.560   8.237  12.230  1.00 52.78           C  
ATOM   1889  CD1 PHE A 119      37.864   9.422  12.930  1.00 50.25           C  
ATOM   1890  CD2 PHE A 119      36.220   7.811  12.119  1.00 45.14           C  
ATOM   1891  CE1 PHE A 119      36.837  10.165  13.539  1.00 47.92           C  
ATOM   1892  CE2 PHE A 119      35.192   8.565  12.716  1.00 42.43           C  
ATOM   1893  CZ  PHE A 119      35.501   9.737  13.432  1.00 42.38           C  
ATOM   1894  H   PHE A 119      37.231   7.102   9.617  1.00 -1.00           H  
ATOM   1895  HA  PHE A 119      39.548   8.730  10.214  1.00 -1.00           H  
ATOM   1896  HB2 PHE A 119      38.412   6.335  11.766  1.00 -1.00           H  
ATOM   1897  HB3 PHE A 119      39.531   7.544  12.334  1.00 -1.00           H  
ATOM   1898  HD1 PHE A 119      38.888   9.755  13.025  1.00 -1.00           H  
ATOM   1899  HD2 PHE A 119      35.973   6.898  11.597  1.00 -1.00           H  
ATOM   1900  HE1 PHE A 119      37.079  11.067  14.081  1.00 -1.00           H  
ATOM   1901  HE2 PHE A 119      34.164   8.244  12.629  1.00 -1.00           H  
ATOM   1902  HZ  PHE A 119      34.707  10.313  13.885  1.00 -1.00           H  
ATOM   1903  N   ILE A 120      40.058   5.645   9.256  1.00 53.60           N  
ATOM   1904  CA  ILE A 120      41.025   4.682   8.755  1.00 52.11           C  
ATOM   1905  C   ILE A 120      40.543   4.326   7.346  1.00 51.56           C  
ATOM   1906  O   ILE A 120      39.333   4.254   7.115  1.00 51.38           O  
ATOM   1907  CB  ILE A 120      41.187   3.453   9.704  1.00 51.88           C  
ATOM   1908  CG1 ILE A 120      41.437   3.849  11.181  1.00 57.32           C  
ATOM   1909  CG2 ILE A 120      42.297   2.502   9.197  1.00 50.88           C  
ATOM   1910  CD1 ILE A 120      41.496   2.671  12.157  1.00 53.60           C  
ATOM   1911  H   ILE A 120      39.129   5.534   8.876  1.00 -1.00           H  
ATOM   1912  HA  ILE A 120      41.989   5.179   8.657  1.00 -1.00           H  
ATOM   1913  HB  ILE A 120      40.249   2.896   9.678  1.00 -1.00           H  
ATOM   1914 HG12 ILE A 120      42.352   4.435  11.259  1.00 -1.00           H  
ATOM   1915 HG13 ILE A 120      40.632   4.492  11.534  1.00 -1.00           H  
ATOM   1916 HG21 ILE A 120      42.411   1.626   9.832  1.00 -1.00           H  
ATOM   1917 HG22 ILE A 120      42.084   2.119   8.200  1.00 -1.00           H  
ATOM   1918 HG23 ILE A 120      43.262   3.007   9.153  1.00 -1.00           H  
ATOM   1919 HD11 ILE A 120      41.485   3.027  13.187  1.00 -1.00           H  
ATOM   1920 HD12 ILE A 120      40.643   2.005  12.030  1.00 -1.00           H  
ATOM   1921 HD13 ILE A 120      42.408   2.093  12.021  1.00 -1.00           H  
ATOM   1922  N   GLU A 121      41.469   4.093   6.417  1.00 53.02           N  
ATOM   1923  CA  GLU A 121      41.209   3.548   5.097  1.00 53.34           C  
ATOM   1924  C   GLU A 121      42.346   2.587   4.703  1.00 52.30           C  
ATOM   1925  O   GLU A 121      43.500   2.773   5.096  1.00 52.05           O  
ATOM   1926  CB  GLU A 121      40.685   4.645   4.129  1.00 53.15           C  
ATOM   1927  CG  GLU A 121      41.240   4.688   2.696  1.00 55.07           C  
ATOM   1928  CD  GLU A 121      42.516   5.504   2.623  1.00 58.52           C  
ATOM   1929  OE1 GLU A 121      42.423   6.749   2.528  1.00 58.16           O  
ATOM   1930  OE2 GLU A 121      43.609   4.908   2.590  1.00 59.17           O1-
ATOM   1931  H   GLU A 121      42.454   4.234   6.647  1.00 -1.00           H  
ATOM   1932  HA  GLU A 121      40.360   2.871   5.228  1.00 -1.00           H  
ATOM   1933  HB2 GLU A 121      39.602   4.545   4.065  1.00 -1.00           H  
ATOM   1934  HB3 GLU A 121      40.834   5.629   4.579  1.00 -1.00           H  
ATOM   1935  HG2 GLU A 121      41.397   3.693   2.279  1.00 -1.00           H  
ATOM   1936  HG3 GLU A 121      40.513   5.174   2.045  1.00 -1.00           H  
ATOM   1937  N   PHE A 122      41.973   1.495   4.027  1.00 49.04           N  
ATOM   1938  CA  PHE A 122      42.835   0.375   3.670  1.00 50.97           C  
ATOM   1939  C   PHE A 122      43.257   0.528   2.205  1.00 51.57           C  
ATOM   1940  O   PHE A 122      42.445   0.894   1.354  1.00 52.23           O  
ATOM   1941  CB  PHE A 122      42.005  -0.926   3.810  1.00 52.09           C  
ATOM   1942  CG  PHE A 122      42.775  -2.225   3.619  1.00 54.37           C  
ATOM   1943  CD1 PHE A 122      43.326  -2.890   4.735  1.00 52.77           C  
ATOM   1944  CD2 PHE A 122      42.942  -2.775   2.329  1.00 48.35           C  
ATOM   1945  CE1 PHE A 122      44.060  -4.078   4.558  1.00 48.40           C  
ATOM   1946  CE2 PHE A 122      43.686  -3.958   2.152  1.00 55.32           C  
ATOM   1947  CZ  PHE A 122      44.248  -4.606   3.267  1.00 56.30           C  
ATOM   1948  H   PHE A 122      41.035   1.468   3.660  1.00 -1.00           H  
ATOM   1949  HA  PHE A 122      43.710   0.336   4.320  1.00 -1.00           H  
ATOM   1950  HB2 PHE A 122      41.552  -0.955   4.802  1.00 -1.00           H  
ATOM   1951  HB3 PHE A 122      41.167  -0.919   3.111  1.00 -1.00           H  
ATOM   1952  HD1 PHE A 122      43.195  -2.492   5.731  1.00 -1.00           H  
ATOM   1953  HD2 PHE A 122      42.518  -2.284   1.464  1.00 -1.00           H  
ATOM   1954  HE1 PHE A 122      44.482  -4.586   5.411  1.00 -1.00           H  
ATOM   1955  HE2 PHE A 122      43.827  -4.368   1.162  1.00 -1.00           H  
ATOM   1956  HZ  PHE A 122      44.820  -5.511   3.136  1.00 -1.00           H  
ATOM   1957  N   ARG A 123      44.514   0.192   1.919  1.00 53.28           N  
ATOM   1958  CA  ARG A 123      45.106  -0.010   0.602  1.00 54.05           C  
ATOM   1959  C   ARG A 123      46.013  -1.237   0.791  1.00 52.79           C  
ATOM   1960  O   ARG A 123      46.469  -1.503   1.908  1.00 50.09           O  
ATOM   1961  CB  ARG A 123      45.845   1.252   0.084  1.00 51.57           C  
ATOM   1962  CG  ARG A 123      45.147   2.589   0.405  1.00 51.05           C  
ATOM   1963  CD  ARG A 123      46.023   3.823   0.183  1.00 55.79           C  
ATOM   1964  NE  ARG A 123      45.308   5.012   0.654  1.00 60.39           N  
ATOM   1965  CZ  ARG A 123      45.052   6.144   0.005  1.00 67.99           C  
ATOM   1966  NH1 ARG A 123      45.472   6.365  -1.233  1.00 58.63           N  
ATOM   1967  NH2 ARG A 123      44.300   7.054   0.585  1.00 66.37           N1+
ATOM   1968  H   ARG A 123      45.124  -0.126   2.663  1.00 -1.00           H  
ATOM   1969  HA  ARG A 123      44.316  -0.273  -0.106  1.00 -1.00           H  
ATOM   1970  HB2 ARG A 123      46.864   1.270   0.464  1.00 -1.00           H  
ATOM   1971  HB3 ARG A 123      45.958   1.165  -0.998  1.00 -1.00           H  
ATOM   1972  HG2 ARG A 123      44.220   2.664  -0.171  1.00 -1.00           H  
ATOM   1973  HG3 ARG A 123      44.860   2.624   1.458  1.00 -1.00           H  
ATOM   1974  HD2 ARG A 123      46.939   3.746   0.767  1.00 -1.00           H  
ATOM   1975  HD3 ARG A 123      46.310   3.909  -0.864  1.00 -1.00           H  
ATOM   1976  HE  ARG A 123      44.762   4.886   1.545  1.00 -1.00           H  
ATOM   1977 HH11 ARG A 123      45.151   7.198  -1.781  1.00 -1.00           H  
ATOM   1978 HH12 ARG A 123      46.039   5.679  -1.710  1.00 -1.00           H  
ATOM   1979 HH21 ARG A 123      43.675   7.528  -0.102  1.00 -1.00           H  
ATOM   1980 HH22 ARG A 123      43.842   6.856   1.492  1.00 -1.00           H  
ATOM   1981  N   ASN A 124      46.283  -2.005  -0.261  1.00 54.15           N  
ATOM   1982  CA  ASN A 124      47.003  -3.282  -0.191  1.00 53.94           C  
ATOM   1983  C   ASN A 124      48.520  -3.086  -0.035  1.00 53.85           C  
ATOM   1984  O   ASN A 124      49.225  -4.074   0.154  1.00 51.21           O  
ATOM   1985  CB  ASN A 124      46.778  -4.139  -1.458  1.00 53.31           C  
ATOM   1986  CG  ASN A 124      45.312  -4.440  -1.738  1.00 63.75           C  
ATOM   1987  OD1 ASN A 124      44.778  -5.437  -1.256  1.00 62.54           O  
ATOM   1988  ND2 ASN A 124      44.664  -3.586  -2.522  1.00 58.20           N  
ATOM   1989  H   ASN A 124      46.074  -1.639  -1.200  1.00 -1.00           H  
ATOM   1990  HA  ASN A 124      46.639  -3.842   0.673  1.00 -1.00           H  
ATOM   1991  HB2 ASN A 124      47.236  -3.689  -2.335  1.00 -1.00           H  
ATOM   1992  HB3 ASN A 124      47.280  -5.099  -1.341  1.00 -1.00           H  
ATOM   1993 HD21 ASN A 124      43.692  -3.724  -2.759  1.00 -1.00           H  
ATOM   1994 HD22 ASN A 124      45.148  -2.722  -2.823  1.00 -1.00           H  
ATOM   1995  N   GLY A 125      49.046  -1.858  -0.073  1.00 54.19           N  
ATOM   1996  CA  GLY A 125      50.443  -1.555   0.227  1.00 51.68           C  
ATOM   1997  C   GLY A 125      50.635  -0.665   1.455  1.00 52.23           C  
ATOM   1998  O   GLY A 125      51.764  -0.523   1.925  1.00 53.00           O  
ATOM   1999  H   GLY A 125      48.475  -1.126  -0.508  1.00 -1.00           H  
ATOM   2000  HA2 GLY A 125      51.027  -2.458   0.398  1.00 -1.00           H  
ATOM   2001  HA3 GLY A 125      50.882  -1.049  -0.632  1.00 -1.00           H  
ATOM   2002  N   MET A 126      49.567  -0.051   1.981  1.00 51.11           N  
ATOM   2003  CA  MET A 126      49.630   0.953   3.042  1.00 50.06           C  
ATOM   2004  C   MET A 126      48.237   1.225   3.615  1.00 51.79           C  
ATOM   2005  O   MET A 126      47.266   1.255   2.866  1.00 52.97           O  
ATOM   2006  CB  MET A 126      50.319   2.251   2.555  1.00 45.32           C  
ATOM   2007  CG  MET A 126      49.930   2.714   1.140  1.00 42.79           C  
ATOM   2008  SD  MET A 126      50.722   4.261   0.656  1.00 49.85          Se  
ATOM   2009  CE  MET A 126      49.593   5.456   1.434  1.00 57.88           C  
ATOM   2010  H   MET A 126      48.642  -0.268   1.626  1.00 -1.00           H  
ATOM   2011  HA  MET A 126      50.229   0.532   3.847  1.00 -1.00           H  
ATOM   2012  HB2 MET A 126      50.138   3.051   3.276  1.00 -1.00           H  
ATOM   2013  HB3 MET A 126      51.397   2.102   2.557  1.00 -1.00           H  
ATOM   2014  HG2 MET A 126      50.236   1.972   0.400  1.00 -1.00           H  
ATOM   2015  HG3 MET A 126      48.851   2.807   1.045  1.00 -1.00           H  
ATOM   2016  HE1 MET A 126      49.983   6.469   1.339  1.00 -1.00           H  
ATOM   2017  HE2 MET A 126      48.614   5.430   0.954  1.00 -1.00           H  
ATOM   2018  HE3 MET A 126      49.464   5.244   2.496  1.00 -1.00           H  
ATOM   2019  N   LEU A 127      48.131   1.457   4.926  1.00 51.96           N  
ATOM   2020  CA  LEU A 127      46.903   1.927   5.570  1.00 52.07           C  
ATOM   2021  C   LEU A 127      47.087   3.428   5.830  1.00 52.91           C  
ATOM   2022  O   LEU A 127      48.143   3.823   6.326  1.00 53.50           O  
ATOM   2023  CB  LEU A 127      46.718   1.231   6.944  1.00 52.37           C  
ATOM   2024  CG  LEU A 127      46.824  -0.311   6.949  1.00 58.75           C  
ATOM   2025  CD1 LEU A 127      46.600  -0.858   8.368  1.00 62.58           C  
ATOM   2026  CD2 LEU A 127      45.858  -0.980   5.961  1.00 69.54           C  
ATOM   2027  H   LEU A 127      48.995   1.544   5.455  1.00 -1.00           H  
ATOM   2028  HA  LEU A 127      46.022   1.758   4.947  1.00 -1.00           H  
ATOM   2029  HB2 LEU A 127      47.448   1.619   7.656  1.00 -1.00           H  
ATOM   2030  HB3 LEU A 127      45.745   1.523   7.343  1.00 -1.00           H  
ATOM   2031  HG  LEU A 127      47.839  -0.583   6.658  1.00 -1.00           H  
ATOM   2032 HD11 LEU A 127      46.769  -1.935   8.409  1.00 -1.00           H  
ATOM   2033 HD12 LEU A 127      47.279  -0.391   9.081  1.00 -1.00           H  
ATOM   2034 HD13 LEU A 127      45.582  -0.671   8.713  1.00 -1.00           H  
ATOM   2035 HD21 LEU A 127      45.946  -2.066   6.004  1.00 -1.00           H  
ATOM   2036 HD22 LEU A 127      44.824  -0.720   6.186  1.00 -1.00           H  
ATOM   2037 HD23 LEU A 127      46.064  -0.689   4.930  1.00 -1.00           H  
ATOM   2038  N   ASN A 128      46.078   4.253   5.538  1.00 51.30           N  
ATOM   2039  CA  ASN A 128      46.042   5.664   5.933  1.00 53.26           C  
ATOM   2040  C   ASN A 128      45.118   5.744   7.157  1.00 52.45           C  
ATOM   2041  O   ASN A 128      44.027   5.168   7.154  1.00 50.37           O  
ATOM   2042  CB  ASN A 128      45.446   6.510   4.787  1.00 51.87           C  
ATOM   2043  CG  ASN A 128      45.516   8.019   5.048  1.00 56.85           C  
ATOM   2044  OD1 ASN A 128      44.580   8.601   5.592  1.00 64.33           O  
ATOM   2045  ND2 ASN A 128      46.601   8.684   4.670  1.00 59.73           N  
ATOM   2046  H   ASN A 128      45.205   3.854   5.199  1.00 -1.00           H  
ATOM   2047  HA  ASN A 128      47.037   6.039   6.171  1.00 -1.00           H  
ATOM   2048  HB2 ASN A 128      45.962   6.294   3.851  1.00 -1.00           H  
ATOM   2049  HB3 ASN A 128      44.401   6.246   4.628  1.00 -1.00           H  
ATOM   2050 HD21 ASN A 128      46.640   9.686   4.771  1.00 -1.00           H  
ATOM   2051 HD22 ASN A 128      47.447   8.191   4.306  1.00 -1.00           H  
ATOM   2052  N   VAL A 129      45.557   6.446   8.203  1.00 50.51           N  
ATOM   2053  CA  VAL A 129      44.796   6.741   9.410  1.00 52.84           C  
ATOM   2054  C   VAL A 129      44.632   8.268   9.473  1.00 51.65           C  
ATOM   2055  O   VAL A 129      45.568   9.010   9.173  1.00 50.87           O  
ATOM   2056  CB  VAL A 129      45.542   6.183  10.652  1.00 54.35           C  
ATOM   2057  CG1 VAL A 129      44.800   6.461  11.977  1.00 57.03           C  
ATOM   2058  CG2 VAL A 129      45.839   4.675  10.536  1.00 59.68           C  
ATOM   2059  H   VAL A 129      46.463   6.908   8.123  1.00 -1.00           H  
ATOM   2060  HA  VAL A 129      43.808   6.285   9.362  1.00 -1.00           H  
ATOM   2061  HB  VAL A 129      46.504   6.693  10.702  1.00 -1.00           H  
ATOM   2062 HG11 VAL A 129      45.294   5.968  12.815  1.00 -1.00           H  
ATOM   2063 HG12 VAL A 129      44.775   7.526  12.213  1.00 -1.00           H  
ATOM   2064 HG13 VAL A 129      43.772   6.103  11.948  1.00 -1.00           H  
ATOM   2065 HG21 VAL A 129      46.399   4.321  11.402  1.00 -1.00           H  
ATOM   2066 HG22 VAL A 129      44.920   4.093  10.476  1.00 -1.00           H  
ATOM   2067 HG23 VAL A 129      46.442   4.441   9.659  1.00 -1.00           H  
ATOM   2068  N   SER A 130      43.456   8.737   9.897  1.00 54.13           N  
ATOM   2069  CA  SER A 130      43.100  10.130  10.106  1.00 54.61           C  
ATOM   2070  C   SER A 130      42.412  10.256  11.477  1.00 54.94           C  
ATOM   2071  O   SER A 130      41.287   9.776  11.613  1.00 52.11           O  
ATOM   2072  CB  SER A 130      42.224  10.624   8.934  1.00 56.05           C  
ATOM   2073  OG  SER A 130      41.849  11.981   9.104  1.00 59.11           O  
ATOM   2074  H   SER A 130      42.735   8.055  10.145  1.00 -1.00           H  
ATOM   2075  HA  SER A 130      44.006  10.726  10.091  1.00 -1.00           H  
ATOM   2076  HB2 SER A 130      42.763  10.521   7.991  1.00 -1.00           H  
ATOM   2077  HB3 SER A 130      41.321  10.017   8.849  1.00 -1.00           H  
ATOM   2078  HG  SER A 130      42.657  12.501   9.120  1.00 -1.00           H  
ATOM   2079  N   PRO A 131      43.039  10.880  12.501  1.00 54.59           N  
ATOM   2080  CA  PRO A 131      42.423  11.097  13.824  1.00 52.76           C  
ATOM   2081  C   PRO A 131      41.068  11.845  13.807  1.00 52.49           C  
ATOM   2082  O   PRO A 131      40.211  11.569  14.646  1.00 52.28           O  
ATOM   2083  CB  PRO A 131      43.460  11.906  14.620  1.00 51.33           C  
ATOM   2084  CG  PRO A 131      44.791  11.631  13.936  1.00 58.04           C  
ATOM   2085  CD  PRO A 131      44.445  11.294  12.491  1.00 55.93           C  
ATOM   2086  HA  PRO A 131      42.283  10.120  14.288  1.00 -1.00           H  
ATOM   2087  HB2 PRO A 131      43.243  12.973  14.582  1.00 -1.00           H  
ATOM   2088  HB3 PRO A 131      43.472  11.626  15.672  1.00 -1.00           H  
ATOM   2089  HG2 PRO A 131      45.525  12.429  14.042  1.00 -1.00           H  
ATOM   2090  HG3 PRO A 131      45.236  10.742  14.370  1.00 -1.00           H  
ATOM   2091  HD2 PRO A 131      44.556  12.180  11.865  1.00 -1.00           H  
ATOM   2092  HD3 PRO A 131      45.106  10.514  12.106  1.00 -1.00           H  
ATOM   2093  N   ILE A 132      40.883  12.799  12.881  1.00 52.74           N  
ATOM   2094  CA  ILE A 132      39.653  13.575  12.703  1.00 50.72           C  
ATOM   2095  C   ILE A 132      38.628  12.816  11.844  1.00 52.72           C  
ATOM   2096  O   ILE A 132      37.433  12.891  12.122  1.00 52.75           O  
ATOM   2097  CB  ILE A 132      39.994  14.960  12.060  1.00 49.85           C  
ATOM   2098  CG1 ILE A 132      38.747  15.814  11.717  1.00 52.78           C  
ATOM   2099  CG2 ILE A 132      40.969  14.888  10.862  1.00 48.91           C  
ATOM   2100  CD1 ILE A 132      39.031  17.312  11.519  1.00 48.92           C  
ATOM   2101  H   ILE A 132      41.629  12.980  12.228  1.00 -1.00           H  
ATOM   2102  HA  ILE A 132      39.187  13.750  13.674  1.00 -1.00           H  
ATOM   2103  HB  ILE A 132      40.507  15.506  12.846  1.00 -1.00           H  
ATOM   2104 HG12 ILE A 132      38.253  15.421  10.828  1.00 -1.00           H  
ATOM   2105 HG13 ILE A 132      38.025  15.724  12.527  1.00 -1.00           H  
ATOM   2106 HG21 ILE A 132      41.246  15.886  10.526  1.00 -1.00           H  
ATOM   2107 HG22 ILE A 132      41.906  14.390  11.107  1.00 -1.00           H  
ATOM   2108 HG23 ILE A 132      40.526  14.375  10.008  1.00 -1.00           H  
ATOM   2109 HD11 ILE A 132      38.103  17.859  11.348  1.00 -1.00           H  
ATOM   2110 HD12 ILE A 132      39.508  17.744  12.399  1.00 -1.00           H  
ATOM   2111 HD13 ILE A 132      39.676  17.498  10.661  1.00 -1.00           H  
ATOM   2112  N   GLY A 133      39.069  12.125  10.793  1.00 52.04           N  
ATOM   2113  CA  GLY A 133      38.206  11.571   9.765  1.00 48.91           C  
ATOM   2114  C   GLY A 133      38.538  12.307   8.475  1.00 51.57           C  
ATOM   2115  O   GLY A 133      38.380  13.527   8.399  1.00 50.27           O  
ATOM   2116  H   GLY A 133      40.060  12.127  10.589  1.00 -1.00           H  
ATOM   2117  HA2 GLY A 133      38.389  10.506   9.668  1.00 -1.00           H  
ATOM   2118  HA3 GLY A 133      37.144  11.688   9.981  1.00 -1.00           H  
ATOM   2119  N   ARG A 134      39.012  11.575   7.463  1.00 51.51           N  
ATOM   2120  CA  ARG A 134      39.576  12.097   6.223  1.00 54.56           C  
ATOM   2121  C   ARG A 134      38.571  12.894   5.356  1.00 54.27           C  
ATOM   2122  O   ARG A 134      38.995  13.621   4.455  1.00 54.20           O  
ATOM   2123  CB  ARG A 134      40.213  10.906   5.461  1.00 55.70           C  
ATOM   2124  CG  ARG A 134      41.008  11.294   4.205  1.00 66.35           C  
ATOM   2125  CD  ARG A 134      41.870  10.162   3.626  1.00 59.50           C  
ATOM   2126  NE  ARG A 134      42.499  10.637   2.384  1.00 68.35           N  
ATOM   2127  CZ  ARG A 134      42.439  10.068   1.174  1.00 69.52           C  
ATOM   2128  NH1 ARG A 134      41.920   8.855   0.994  1.00 64.60           N  
ATOM   2129  NH2 ARG A 134      42.901  10.749   0.129  1.00 67.60           N1+
ATOM   2130  H   ARG A 134      39.061  10.569   7.598  1.00 -1.00           H  
ATOM   2131  HA  ARG A 134      40.370  12.791   6.505  1.00 -1.00           H  
ATOM   2132  HB2 ARG A 134      40.889  10.383   6.140  1.00 -1.00           H  
ATOM   2133  HB3 ARG A 134      39.445  10.182   5.188  1.00 -1.00           H  
ATOM   2134  HG2 ARG A 134      40.321  11.639   3.431  1.00 -1.00           H  
ATOM   2135  HG3 ARG A 134      41.652  12.138   4.445  1.00 -1.00           H  
ATOM   2136  HD2 ARG A 134      42.647   9.864   4.331  1.00 -1.00           H  
ATOM   2137  HD3 ARG A 134      41.256   9.280   3.440  1.00 -1.00           H  
ATOM   2138  HE  ARG A 134      43.061  11.468   2.496  1.00 -1.00           H  
ATOM   2139 HH11 ARG A 134      42.005   8.411   0.047  1.00 -1.00           H  
ATOM   2140 HH12 ARG A 134      41.932   8.148   1.755  1.00 -1.00           H  
ATOM   2141 HH21 ARG A 134      42.803  10.382  -0.862  1.00 -1.00           H  
ATOM   2142 HH22 ARG A 134      43.323  11.662   0.200  1.00 -1.00           H  
ATOM   2143  N   SER A 135      37.261  12.819   5.635  1.00 52.51           N  
ATOM   2144  CA  SER A 135      36.205  13.542   4.924  1.00 53.75           C  
ATOM   2145  C   SER A 135      36.050  15.020   5.372  1.00 53.32           C  
ATOM   2146  O   SER A 135      35.162  15.710   4.873  1.00 54.87           O  
ATOM   2147  CB  SER A 135      34.886  12.755   5.128  1.00 52.79           C  
ATOM   2148  OG  SER A 135      34.334  12.886   6.430  1.00 55.82           O  
ATOM   2149  H   SER A 135      36.962  12.208   6.391  1.00 -1.00           H  
ATOM   2150  HA  SER A 135      36.439  13.542   3.858  1.00 -1.00           H  
ATOM   2151  HB2 SER A 135      34.140  13.101   4.411  1.00 -1.00           H  
ATOM   2152  HB3 SER A 135      35.042  11.697   4.913  1.00 -1.00           H  
ATOM   2153  HG  SER A 135      33.910  13.736   6.458  1.00 -1.00           H  
ATOM   2154  N   CYS A 136      36.878  15.515   6.305  1.00 49.05           N  
ATOM   2155  CA  CYS A 136      36.938  16.915   6.752  1.00 50.43           C  
ATOM   2156  C   CYS A 136      37.271  17.883   5.597  1.00 48.98           C  
ATOM   2157  O   CYS A 136      38.165  17.602   4.796  1.00 50.55           O  
ATOM   2158  CB  CYS A 136      37.974  17.049   7.896  1.00 49.47           C  
ATOM   2159  SG  CYS A 136      39.550  16.215   7.546  1.00 47.39           S  
ATOM   2160  H   CYS A 136      37.576  14.887   6.682  1.00 -1.00           H  
ATOM   2161  HA  CYS A 136      35.954  17.199   7.128  1.00 -1.00           H  
ATOM   2162  HB2 CYS A 136      38.181  18.096   8.102  1.00 -1.00           H  
ATOM   2163  HB3 CYS A 136      37.592  16.634   8.825  1.00 -1.00           H  
ATOM   2164  HG  CYS A 136      39.138  14.989   7.923  1.00 -1.00           H  
ATOM   2165  N   SER A 137      36.569  19.016   5.499  1.00 49.10           N  
ATOM   2166  CA  SER A 137      36.785  20.039   4.476  1.00 49.34           C  
ATOM   2167  C   SER A 137      38.034  20.895   4.799  1.00 50.32           C  
ATOM   2168  O   SER A 137      38.637  20.763   5.866  1.00 48.63           O  
ATOM   2169  CB  SER A 137      35.474  20.846   4.356  1.00 47.74           C  
ATOM   2170  OG  SER A 137      35.024  21.354   5.596  1.00 50.36           O  
ATOM   2171  H   SER A 137      35.892  19.261   6.215  1.00 -1.00           H  
ATOM   2172  HA  SER A 137      36.968  19.548   3.517  1.00 -1.00           H  
ATOM   2173  HB2 SER A 137      35.590  21.676   3.656  1.00 -1.00           H  
ATOM   2174  HB3 SER A 137      34.691  20.208   3.944  1.00 -1.00           H  
ATOM   2175  HG  SER A 137      35.498  22.196   5.733  1.00 -1.00           H  
ATOM   2176  N   GLN A 138      38.511  21.695   3.834  1.00 49.30           N  
ATOM   2177  CA  GLN A 138      39.845  22.304   3.849  1.00 52.48           C  
ATOM   2178  C   GLN A 138      40.113  23.278   5.018  1.00 50.55           C  
ATOM   2179  O   GLN A 138      41.249  23.377   5.477  1.00 48.89           O  
ATOM   2180  CB  GLN A 138      40.123  22.965   2.477  1.00 51.52           C  
ATOM   2181  CG  GLN A 138      41.566  23.483   2.265  1.00 55.28           C  
ATOM   2182  CD  GLN A 138      42.623  22.395   2.472  1.00 44.71           C  
ATOM   2183  OE1 GLN A 138      42.508  21.297   1.939  1.00 47.58           O  
ATOM   2184  NE2 GLN A 138      43.629  22.665   3.291  1.00 56.63           N  
ATOM   2185  H   GLN A 138      37.964  21.804   2.995  1.00 -1.00           H  
ATOM   2186  HA  GLN A 138      40.536  21.473   3.974  1.00 -1.00           H  
ATOM   2187  HB2 GLN A 138      39.904  22.246   1.686  1.00 -1.00           H  
ATOM   2188  HB3 GLN A 138      39.428  23.793   2.325  1.00 -1.00           H  
ATOM   2189  HG2 GLN A 138      41.668  23.861   1.247  1.00 -1.00           H  
ATOM   2190  HG3 GLN A 138      41.763  24.332   2.920  1.00 -1.00           H  
ATOM   2191 HE21 GLN A 138      44.310  21.946   3.539  1.00 -1.00           H  
ATOM   2192 HE22 GLN A 138      43.659  23.553   3.767  1.00 -1.00           H  
ATOM   2193  N   GLU A 139      39.085  23.948   5.543  1.00 49.28           N  
ATOM   2194  CA  GLU A 139      39.147  24.838   6.701  1.00 50.39           C  
ATOM   2195  C   GLU A 139      39.390  24.007   7.970  1.00 46.78           C  
ATOM   2196  O   GLU A 139      40.275  24.321   8.766  1.00 46.14           O  
ATOM   2197  CB  GLU A 139      37.829  25.657   6.863  1.00 51.94           C  
ATOM   2198  CG  GLU A 139      36.940  25.845   5.606  1.00 60.56           C  
ATOM   2199  CD  GLU A 139      36.099  24.621   5.248  1.00 71.48           C  
ATOM   2200  OE1 GLU A 139      36.437  23.516   5.726  1.00 66.62           O  
ATOM   2201  OE2 GLU A 139      35.160  24.763   4.445  1.00 69.51           O1-
ATOM   2202  H   GLU A 139      38.133  23.689   5.268  1.00 -1.00           H  
ATOM   2203  HA  GLU A 139      39.982  25.527   6.558  1.00 -1.00           H  
ATOM   2204  HB2 GLU A 139      37.198  25.225   7.644  1.00 -1.00           H  
ATOM   2205  HB3 GLU A 139      38.095  26.641   7.249  1.00 -1.00           H  
ATOM   2206  HG2 GLU A 139      36.246  26.667   5.785  1.00 -1.00           H  
ATOM   2207  HG3 GLU A 139      37.543  26.135   4.746  1.00 -1.00           H  
ATOM   2208  N   GLU A 140      38.651  22.897   8.098  1.00 45.09           N  
ATOM   2209  CA  GLU A 140      38.774  21.903   9.163  1.00 46.82           C  
ATOM   2210  C   GLU A 140      40.146  21.203   9.122  1.00 44.36           C  
ATOM   2211  O   GLU A 140      40.748  20.959  10.168  1.00 43.58           O  
ATOM   2212  CB  GLU A 140      37.645  20.862   9.036  1.00 46.52           C  
ATOM   2213  CG  GLU A 140      36.249  21.477   8.837  1.00 49.45           C  
ATOM   2214  CD  GLU A 140      35.118  20.479   9.031  1.00 48.98           C  
ATOM   2215  OE1 GLU A 140      35.287  19.268   8.764  1.00 48.44           O  
ATOM   2216  OE2 GLU A 140      34.080  20.896   9.580  1.00 61.30           O1-
ATOM   2217  H   GLU A 140      37.952  22.733   7.379  1.00 -1.00           H  
ATOM   2218  HA  GLU A 140      38.666  22.418  10.119  1.00 -1.00           H  
ATOM   2219  HB2 GLU A 140      37.835  20.211   8.187  1.00 -1.00           H  
ATOM   2220  HB3 GLU A 140      37.648  20.220   9.918  1.00 -1.00           H  
ATOM   2221  HG2 GLU A 140      36.108  22.297   9.540  1.00 -1.00           H  
ATOM   2222  HG3 GLU A 140      36.155  21.910   7.844  1.00 -1.00           H  
ATOM   2223  N   ARG A 141      40.666  20.935   7.913  1.00 44.35           N  
ATOM   2224  CA  ARG A 141      42.006  20.395   7.682  1.00 46.05           C  
ATOM   2225  C   ARG A 141      43.099  21.372   8.145  1.00 49.24           C  
ATOM   2226  O   ARG A 141      44.009  20.959   8.860  1.00 49.95           O  
ATOM   2227  CB  ARG A 141      42.215  20.033   6.194  1.00 50.51           C  
ATOM   2228  CG  ARG A 141      41.362  18.846   5.704  1.00 45.32           C  
ATOM   2229  CD  ARG A 141      41.324  18.698   4.172  1.00 60.61           C  
ATOM   2230  NE  ARG A 141      41.969  17.460   3.704  1.00 48.65           N  
ATOM   2231  CZ  ARG A 141      41.401  16.255   3.565  1.00 56.31           C  
ATOM   2232  NH1 ARG A 141      40.146  16.024   3.942  1.00 58.53           N  
ATOM   2233  NH2 ARG A 141      42.108  15.259   3.036  1.00 49.38           N1+
ATOM   2234  H   ARG A 141      40.063  21.119   7.115  1.00 -1.00           H  
ATOM   2235  HA  ARG A 141      42.100  19.502   8.294  1.00 -1.00           H  
ATOM   2236  HB2 ARG A 141      42.024  20.913   5.583  1.00 -1.00           H  
ATOM   2237  HB3 ARG A 141      43.265  19.789   6.021  1.00 -1.00           H  
ATOM   2238  HG2 ARG A 141      41.734  17.932   6.158  1.00 -1.00           H  
ATOM   2239  HG3 ARG A 141      40.341  18.941   6.070  1.00 -1.00           H  
ATOM   2240  HD2 ARG A 141      40.300  18.744   3.800  1.00 -1.00           H  
ATOM   2241  HD3 ARG A 141      41.844  19.528   3.698  1.00 -1.00           H  
ATOM   2242  HE  ARG A 141      42.930  17.593   3.419  1.00 -1.00           H  
ATOM   2243 HH11 ARG A 141      39.733  15.085   3.980  1.00 -1.00           H  
ATOM   2244 HH12 ARG A 141      39.525  16.763   4.299  1.00 -1.00           H  
ATOM   2245 HH21 ARG A 141      41.692  14.358   2.860  1.00 -1.00           H  
ATOM   2246 HH22 ARG A 141      43.061  15.386   2.729  1.00 -1.00           H  
ATOM   2247  N   ILE A 142      42.991  22.662   7.791  1.00 47.39           N  
ATOM   2248  CA  ILE A 142      43.882  23.732   8.252  1.00 48.12           C  
ATOM   2249  C   ILE A 142      43.807  23.890   9.785  1.00 49.84           C  
ATOM   2250  O   ILE A 142      44.850  23.898  10.436  1.00 50.47           O  
ATOM   2251  CB  ILE A 142      43.584  25.049   7.472  1.00 47.69           C  
ATOM   2252  CG1 ILE A 142      44.032  24.908   5.998  1.00 52.40           C  
ATOM   2253  CG2 ILE A 142      44.236  26.307   8.092  1.00 51.23           C  
ATOM   2254  CD1 ILE A 142      43.391  25.927   5.043  1.00 61.01           C  
ATOM   2255  H   ILE A 142      42.222  22.927   7.182  1.00 -1.00           H  
ATOM   2256  HA  ILE A 142      44.906  23.430   8.022  1.00 -1.00           H  
ATOM   2257  HB  ILE A 142      42.504  25.206   7.489  1.00 -1.00           H  
ATOM   2258 HG12 ILE A 142      45.118  24.977   5.933  1.00 -1.00           H  
ATOM   2259 HG13 ILE A 142      43.785  23.910   5.641  1.00 -1.00           H  
ATOM   2260 HG21 ILE A 142      44.041  27.199   7.498  1.00 -1.00           H  
ATOM   2261 HG22 ILE A 142      43.848  26.522   9.089  1.00 -1.00           H  
ATOM   2262 HG23 ILE A 142      45.318  26.195   8.173  1.00 -1.00           H  
ATOM   2263 HD11 ILE A 142      43.697  25.742   4.014  1.00 -1.00           H  
ATOM   2264 HD12 ILE A 142      42.303  25.874   5.079  1.00 -1.00           H  
ATOM   2265 HD13 ILE A 142      43.682  26.949   5.282  1.00 -1.00           H  
ATOM   2266  N   GLU A 143      42.597  23.950  10.359  1.00 50.23           N  
ATOM   2267  CA  GLU A 143      42.323  24.000  11.800  1.00 50.85           C  
ATOM   2268  C   GLU A 143      43.013  22.858  12.566  1.00 48.60           C  
ATOM   2269  O   GLU A 143      43.759  23.097  13.515  1.00 46.21           O  
ATOM   2270  CB  GLU A 143      40.792  24.043  12.011  1.00 50.37           C  
ATOM   2271  CG  GLU A 143      40.262  23.777  13.441  1.00 54.48           C  
ATOM   2272  CD  GLU A 143      38.744  23.691  13.495  1.00 52.94           C  
ATOM   2273  OE1 GLU A 143      38.061  24.012  12.501  1.00 52.81           O  
ATOM   2274  OE2 GLU A 143      38.193  23.281  14.533  1.00 54.39           O1-
ATOM   2275  H   GLU A 143      41.787  23.972   9.741  1.00 -1.00           H  
ATOM   2276  HA  GLU A 143      42.744  24.932  12.182  1.00 -1.00           H  
ATOM   2277  HB2 GLU A 143      40.412  25.005  11.662  1.00 -1.00           H  
ATOM   2278  HB3 GLU A 143      40.339  23.300  11.359  1.00 -1.00           H  
ATOM   2279  HG2 GLU A 143      40.637  22.834  13.837  1.00 -1.00           H  
ATOM   2280  HG3 GLU A 143      40.594  24.562  14.121  1.00 -1.00           H  
ATOM   2281  N   PHE A 144      42.804  21.619  12.105  1.00 47.32           N  
ATOM   2282  CA  PHE A 144      43.417  20.409  12.644  1.00 50.03           C  
ATOM   2283  C   PHE A 144      44.950  20.444  12.501  1.00 50.40           C  
ATOM   2284  O   PHE A 144      45.663  20.142  13.455  1.00 52.34           O  
ATOM   2285  CB  PHE A 144      42.817  19.191  11.915  1.00 47.79           C  
ATOM   2286  CG  PHE A 144      43.335  17.840  12.375  1.00 51.46           C  
ATOM   2287  CD1 PHE A 144      42.614  17.079  13.315  1.00 52.92           C  
ATOM   2288  CD2 PHE A 144      44.548  17.343  11.858  1.00 52.63           C  
ATOM   2289  CE1 PHE A 144      43.085  15.807  13.691  1.00 50.99           C  
ATOM   2290  CE2 PHE A 144      45.028  16.086  12.254  1.00 48.84           C  
ATOM   2291  CZ  PHE A 144      44.282  15.306  13.149  1.00 54.23           C  
ATOM   2292  H   PHE A 144      42.156  21.510  11.329  1.00 -1.00           H  
ATOM   2293  HA  PHE A 144      43.173  20.342  13.705  1.00 -1.00           H  
ATOM   2294  HB2 PHE A 144      41.733  19.196  12.031  1.00 -1.00           H  
ATOM   2295  HB3 PHE A 144      42.995  19.276  10.842  1.00 -1.00           H  
ATOM   2296  HD1 PHE A 144      41.692  17.455  13.735  1.00 -1.00           H  
ATOM   2297  HD2 PHE A 144      45.118  17.926  11.150  1.00 -1.00           H  
ATOM   2298  HE1 PHE A 144      42.530  15.216  14.400  1.00 -1.00           H  
ATOM   2299  HE2 PHE A 144      45.960  15.724  11.855  1.00 -1.00           H  
ATOM   2300  HZ  PHE A 144      44.648  14.338  13.435  1.00 -1.00           H  
ATOM   2301  N   TYR A 145      45.463  20.834  11.328  1.00 50.01           N  
ATOM   2302  CA  TYR A 145      46.893  20.917  11.040  1.00 50.74           C  
ATOM   2303  C   TYR A 145      47.594  21.980  11.909  1.00 50.30           C  
ATOM   2304  O   TYR A 145      48.726  21.767  12.335  1.00 48.69           O  
ATOM   2305  CB  TYR A 145      47.078  21.204   9.535  1.00 51.55           C  
ATOM   2306  CG  TYR A 145      48.513  21.226   9.041  1.00 54.51           C  
ATOM   2307  CD1 TYR A 145      49.066  22.414   8.520  1.00 52.54           C  
ATOM   2308  CD2 TYR A 145      49.302  20.059   9.118  1.00 52.06           C  
ATOM   2309  CE1 TYR A 145      50.410  22.445   8.106  1.00 53.51           C  
ATOM   2310  CE2 TYR A 145      50.645  20.091   8.704  1.00 55.42           C  
ATOM   2311  CZ  TYR A 145      51.203  21.287   8.215  1.00 55.06           C  
ATOM   2312  OH  TYR A 145      52.532  21.333   7.919  1.00 58.40           O  
ATOM   2313  H   TYR A 145      44.822  21.043  10.566  1.00 -1.00           H  
ATOM   2314  HA  TYR A 145      47.335  19.946  11.272  1.00 -1.00           H  
ATOM   2315  HB2 TYR A 145      46.562  20.432   8.967  1.00 -1.00           H  
ATOM   2316  HB3 TYR A 145      46.592  22.144   9.273  1.00 -1.00           H  
ATOM   2317  HD1 TYR A 145      48.471  23.315   8.459  1.00 -1.00           H  
ATOM   2318  HD2 TYR A 145      48.884  19.142   9.512  1.00 -1.00           H  
ATOM   2319  HE1 TYR A 145      50.831  23.370   7.736  1.00 -1.00           H  
ATOM   2320  HE2 TYR A 145      51.249  19.199   8.777  1.00 -1.00           H  
ATOM   2321  HH  TYR A 145      52.734  22.015   7.281  1.00 -1.00           H  
ATOM   2322  N   GLU A 146      46.909  23.088  12.228  1.00 48.51           N  
ATOM   2323  CA  GLU A 146      47.359  24.132  13.147  1.00 50.24           C  
ATOM   2324  C   GLU A 146      47.348  23.602  14.598  1.00 48.50           C  
ATOM   2325  O   GLU A 146      48.340  23.748  15.314  1.00 47.02           O  
ATOM   2326  CB  GLU A 146      46.434  25.360  12.956  1.00 50.26           C  
ATOM   2327  CG  GLU A 146      47.017  26.722  13.389  1.00 51.93           C  
ATOM   2328  CD  GLU A 146      46.951  27.020  14.877  1.00 55.31           C  
ATOM   2329  OE1 GLU A 146      46.127  26.433  15.606  1.00 61.54           O  
ATOM   2330  OE2 GLU A 146      47.709  27.889  15.342  1.00 53.26           O1-
ATOM   2331  H   GLU A 146      45.998  23.215  11.794  1.00 -1.00           H  
ATOM   2332  HA  GLU A 146      48.382  24.404  12.879  1.00 -1.00           H  
ATOM   2333  HB2 GLU A 146      46.217  25.466  11.894  1.00 -1.00           H  
ATOM   2334  HB3 GLU A 146      45.464  25.194  13.428  1.00 -1.00           H  
ATOM   2335  HG2 GLU A 146      48.049  26.817  13.049  1.00 -1.00           H  
ATOM   2336  HG3 GLU A 146      46.461  27.517  12.892  1.00 -1.00           H  
ATOM   2337  N   LEU A 147      46.276  22.897  14.999  1.00 50.25           N  
ATOM   2338  CA  LEU A 147      46.123  22.244  16.303  1.00 52.28           C  
ATOM   2339  C   LEU A 147      47.208  21.173  16.536  1.00 54.42           C  
ATOM   2340  O   LEU A 147      47.733  21.053  17.642  1.00 55.25           O  
ATOM   2341  CB  LEU A 147      44.706  21.628  16.396  1.00 52.98           C  
ATOM   2342  CG  LEU A 147      44.299  21.055  17.774  1.00 51.59           C  
ATOM   2343  CD1 LEU A 147      44.042  22.170  18.801  1.00 51.85           C  
ATOM   2344  CD2 LEU A 147      43.063  20.153  17.638  1.00 52.82           C  
ATOM   2345  H   LEU A 147      45.484  22.863  14.364  1.00 -1.00           H  
ATOM   2346  HA  LEU A 147      46.236  23.015  17.066  1.00 -1.00           H  
ATOM   2347  HB2 LEU A 147      43.967  22.373  16.099  1.00 -1.00           H  
ATOM   2348  HB3 LEU A 147      44.626  20.832  15.657  1.00 -1.00           H  
ATOM   2349  HG  LEU A 147      45.101  20.424  18.157  1.00 -1.00           H  
ATOM   2350 HD11 LEU A 147      43.729  21.756  19.760  1.00 -1.00           H  
ATOM   2351 HD12 LEU A 147      44.937  22.763  18.986  1.00 -1.00           H  
ATOM   2352 HD13 LEU A 147      43.256  22.848  18.466  1.00 -1.00           H  
ATOM   2353 HD21 LEU A 147      42.777  19.726  18.600  1.00 -1.00           H  
ATOM   2354 HD22 LEU A 147      42.209  20.708  17.249  1.00 -1.00           H  
ATOM   2355 HD23 LEU A 147      43.254  19.320  16.959  1.00 -1.00           H  
ATOM   2356  N   ASP A 148      47.581  20.424  15.490  1.00 54.54           N  
ATOM   2357  CA  ASP A 148      48.665  19.438  15.481  1.00 55.26           C  
ATOM   2358  C   ASP A 148      50.026  20.025  15.900  1.00 55.59           C  
ATOM   2359  O   ASP A 148      50.755  19.378  16.645  1.00 55.10           O  
ATOM   2360  CB  ASP A 148      48.706  18.705  14.123  1.00 54.97           C  
ATOM   2361  CG  ASP A 148      49.764  17.613  14.016  1.00 55.44           C  
ATOM   2362  OD1 ASP A 148      49.404  16.423  14.126  1.00 54.52           O  
ATOM   2363  OD2 ASP A 148      50.914  17.919  13.630  1.00 53.58           O1-
ATOM   2364  H   ASP A 148      47.033  20.527  14.637  1.00 -1.00           H  
ATOM   2365  HA  ASP A 148      48.421  18.690  16.232  1.00 -1.00           H  
ATOM   2366  HB2 ASP A 148      47.733  18.258  13.916  1.00 -1.00           H  
ATOM   2367  HB3 ASP A 148      48.887  19.417  13.320  1.00 -1.00           H  
ATOM   2368  N   LYS A 149      50.333  21.276  15.523  1.00 56.65           N  
ATOM   2369  CA  LYS A 149      51.573  21.960  15.915  1.00 58.58           C  
ATOM   2370  C   LYS A 149      51.611  22.280  17.422  1.00 59.87           C  
ATOM   2371  O   LYS A 149      52.688  22.337  18.011  1.00 59.76           O  
ATOM   2372  CB  LYS A 149      51.729  23.297  15.150  1.00 59.55           C  
ATOM   2373  CG  LYS A 149      51.532  23.236  13.626  1.00 63.04           C  
ATOM   2374  CD  LYS A 149      52.462  22.256  12.894  1.00 62.72           C  
ATOM   2375  CE  LYS A 149      52.178  22.214  11.385  1.00 64.55           C  
ATOM   2376  NZ  LYS A 149      53.147  21.366  10.675  1.00 66.60           N1+
ATOM   2377  H   LYS A 149      49.660  21.785  14.964  1.00 -1.00           H  
ATOM   2378  HA  LYS A 149      52.419  21.309  15.686  1.00 -1.00           H  
ATOM   2379  HB2 LYS A 149      51.024  24.030  15.547  1.00 -1.00           H  
ATOM   2380  HB3 LYS A 149      52.718  23.707  15.360  1.00 -1.00           H  
ATOM   2381  HG2 LYS A 149      50.494  22.996  13.419  1.00 -1.00           H  
ATOM   2382  HG3 LYS A 149      51.679  24.238  13.220  1.00 -1.00           H  
ATOM   2383  HD2 LYS A 149      53.498  22.546  13.074  1.00 -1.00           H  
ATOM   2384  HD3 LYS A 149      52.338  21.253  13.304  1.00 -1.00           H  
ATOM   2385  HE2 LYS A 149      51.172  21.833  11.203  1.00 -1.00           H  
ATOM   2386  HE3 LYS A 149      52.218  23.217  10.958  1.00 -1.00           H  
ATOM   2387  HZ1 LYS A 149      53.131  20.436  11.053  1.00 -1.00           H  
ATOM   2388  HZ2 LYS A 149      52.908  21.327   9.684  1.00 -1.00           H  
ATOM   2389  HZ3 LYS A 149      54.074  21.744  10.768  1.00 -1.00           H  
ATOM   2390  N   LYS A 150      50.441  22.492  18.037  1.00 60.40           N  
ATOM   2391  CA  LYS A 150      50.296  22.832  19.448  1.00 62.90           C  
ATOM   2392  C   LYS A 150      50.200  21.559  20.302  1.00 62.14           C  
ATOM   2393  O   LYS A 150      50.920  21.424  21.288  1.00 60.75           O  
ATOM   2394  CB  LYS A 150      48.983  23.626  19.618  1.00 62.36           C  
ATOM   2395  CG  LYS A 150      49.046  25.045  19.032  1.00 65.37           C  
ATOM   2396  CD  LYS A 150      47.650  25.636  18.797  1.00 66.20           C  
ATOM   2397  CE  LYS A 150      47.695  27.138  18.487  1.00 72.99           C  
ATOM   2398  NZ  LYS A 150      46.423  27.605  17.924  1.00 66.35           N1+
ATOM   2399  H   LYS A 150      49.600  22.391  17.484  1.00 -1.00           H  
ATOM   2400  HA  LYS A 150      51.140  23.431  19.797  1.00 -1.00           H  
ATOM   2401  HB2 LYS A 150      48.154  23.082  19.167  1.00 -1.00           H  
ATOM   2402  HB3 LYS A 150      48.731  23.707  20.678  1.00 -1.00           H  
ATOM   2403  HG2 LYS A 150      49.623  25.683  19.704  1.00 -1.00           H  
ATOM   2404  HG3 LYS A 150      49.581  25.042  18.081  1.00 -1.00           H  
ATOM   2405  HD2 LYS A 150      47.188  25.100  17.965  1.00 -1.00           H  
ATOM   2406  HD3 LYS A 150      47.017  25.464  19.669  1.00 -1.00           H  
ATOM   2407  HE2 LYS A 150      47.923  27.706  19.389  1.00 -1.00           H  
ATOM   2408  HE3 LYS A 150      48.485  27.354  17.767  1.00 -1.00           H  
ATOM   2409  HZ1 LYS A 150      45.642  27.378  18.511  1.00 -1.00           H  
ATOM   2410  HZ2 LYS A 150      46.464  28.596  17.765  1.00 -1.00           H  
ATOM   2411  HZ3 LYS A 150      46.309  27.159  16.993  1.00 -1.00           H  
ATOM   2412  N   GLU A 151      49.297  20.640  19.934  1.00 59.98           N  
ATOM   2413  CA  GLU A 151      48.882  19.524  20.785  1.00 60.31           C  
ATOM   2414  C   GLU A 151      49.523  18.189  20.369  1.00 60.18           C  
ATOM   2415  O   GLU A 151      49.368  17.197  21.078  1.00 62.71           O  
ATOM   2416  CB  GLU A 151      47.345  19.385  20.689  1.00 59.62           C  
ATOM   2417  CG  GLU A 151      46.535  20.676  20.946  1.00 67.56           C  
ATOM   2418  CD  GLU A 151      46.847  21.350  22.274  1.00 82.14           C  
ATOM   2419  OE1 GLU A 151      47.076  20.631  23.265  1.00 88.45           O  
ATOM   2420  OE2 GLU A 151      46.879  22.593  22.300  1.00 86.33           O1-
ATOM   2421  H   GLU A 151      48.725  20.838  19.117  1.00 -1.00           H  
ATOM   2422  HA  GLU A 151      49.161  19.704  21.826  1.00 -1.00           H  
ATOM   2423  HB2 GLU A 151      47.081  19.029  19.697  1.00 -1.00           H  
ATOM   2424  HB3 GLU A 151      47.009  18.614  21.385  1.00 -1.00           H  
ATOM   2425  HG2 GLU A 151      46.699  21.394  20.144  1.00 -1.00           H  
ATOM   2426  HG3 GLU A 151      45.470  20.444  20.931  1.00 -1.00           H  
ATOM   2427  N   ASN A 152      50.220  18.138  19.222  1.00 57.85           N  
ATOM   2428  CA  ASN A 152      51.032  17.004  18.746  1.00 57.61           C  
ATOM   2429  C   ASN A 152      50.169  15.837  18.232  1.00 56.57           C  
ATOM   2430  O   ASN A 152      50.594  14.685  18.292  1.00 54.35           O  
ATOM   2431  CB  ASN A 152      52.147  16.565  19.738  1.00 54.94           C  
ATOM   2432  CG  ASN A 152      53.103  17.691  20.136  1.00 60.91           C  
ATOM   2433  OD1 ASN A 152      52.955  18.283  21.200  1.00 53.86           O  
ATOM   2434  ND2 ASN A 152      54.105  17.996  19.321  1.00 65.89           N  
ATOM   2435  H   ASN A 152      50.310  18.999  18.696  1.00 -1.00           H  
ATOM   2436  HA  ASN A 152      51.551  17.363  17.860  1.00 -1.00           H  
ATOM   2437  HB2 ASN A 152      51.706  16.147  20.643  1.00 -1.00           H  
ATOM   2438  HB3 ASN A 152      52.742  15.758  19.312  1.00 -1.00           H  
ATOM   2439 HD21 ASN A 152      54.743  18.735  19.580  1.00 -1.00           H  
ATOM   2440 HD22 ASN A 152      54.228  17.537  18.414  1.00 -1.00           H  
ATOM   2441  N   ILE A 153      48.949  16.146  17.767  1.00 57.48           N  
ATOM   2442  CA  ILE A 153      47.844  15.258  17.384  1.00 57.43           C  
ATOM   2443  C   ILE A 153      48.247  13.963  16.645  1.00 57.53           C  
ATOM   2444  O   ILE A 153      48.112  12.871  17.199  1.00 57.01           O  
ATOM   2445  CB  ILE A 153      46.710  16.068  16.691  1.00 56.62           C  
ATOM   2446  CG1 ILE A 153      46.190  17.274  17.513  1.00 51.67           C  
ATOM   2447  CG2 ILE A 153      45.528  15.191  16.245  1.00 54.62           C  
ATOM   2448  CD1 ILE A 153      45.471  16.914  18.823  1.00 56.37           C  
ATOM   2449  H   ILE A 153      48.733  17.128  17.798  1.00 -1.00           H  
ATOM   2450  HA  ILE A 153      47.439  14.904  18.334  1.00 -1.00           H  
ATOM   2451  HB  ILE A 153      47.136  16.485  15.776  1.00 -1.00           H  
ATOM   2452 HG12 ILE A 153      47.004  17.959  17.738  1.00 -1.00           H  
ATOM   2453 HG13 ILE A 153      45.505  17.852  16.890  1.00 -1.00           H  
ATOM   2454 HG21 ILE A 153      44.732  15.812  15.843  1.00 -1.00           H  
ATOM   2455 HG22 ILE A 153      45.815  14.489  15.463  1.00 -1.00           H  
ATOM   2456 HG23 ILE A 153      45.120  14.611  17.071  1.00 -1.00           H  
ATOM   2457 HD11 ILE A 153      45.073  17.810  19.301  1.00 -1.00           H  
ATOM   2458 HD12 ILE A 153      44.628  16.247  18.655  1.00 -1.00           H  
ATOM   2459 HD13 ILE A 153      46.143  16.436  19.536  1.00 -1.00           H  
ATOM   2460  N   ARG A 154      48.746  14.069  15.404  1.00 56.10           N  
ATOM   2461  CA  ARG A 154      49.159  12.905  14.611  1.00 54.95           C  
ATOM   2462  C   ARG A 154      50.510  12.380  15.123  1.00 53.24           C  
ATOM   2463  O   ARG A 154      50.781  11.185  15.061  1.00 54.25           O  
ATOM   2464  CB  ARG A 154      49.383  13.317  13.138  1.00 54.04           C  
ATOM   2465  CG  ARG A 154      48.163  13.936  12.422  1.00 47.61           C  
ATOM   2466  CD  ARG A 154      48.569  14.676  11.135  1.00 53.29           C  
ATOM   2467  NE  ARG A 154      49.463  15.794  11.457  1.00 55.03           N  
ATOM   2468  CZ  ARG A 154      50.283  16.448  10.628  1.00 57.77           C  
ATOM   2469  NH1 ARG A 154      50.286  16.222   9.313  1.00 53.99           N  
ATOM   2470  NH2 ARG A 154      51.131  17.340  11.129  1.00 52.45           N1+
ATOM   2471  H   ARG A 154      48.902  15.003  15.001  1.00 -1.00           H  
ATOM   2472  HA  ARG A 154      48.410  12.113  14.673  1.00 -1.00           H  
ATOM   2473  HB2 ARG A 154      50.220  14.015  13.107  1.00 -1.00           H  
ATOM   2474  HB3 ARG A 154      49.718  12.451  12.564  1.00 -1.00           H  
ATOM   2475  HG2 ARG A 154      47.437  13.156  12.190  1.00 -1.00           H  
ATOM   2476  HG3 ARG A 154      47.649  14.636  13.081  1.00 -1.00           H  
ATOM   2477  HD2 ARG A 154      49.088  13.994  10.466  1.00 -1.00           H  
ATOM   2478  HD3 ARG A 154      47.700  15.053  10.596  1.00 -1.00           H  
ATOM   2479  HE  ARG A 154      49.470  16.035  12.471  1.00 -1.00           H  
ATOM   2480 HH11 ARG A 154      50.928  16.682   8.689  1.00 -1.00           H  
ATOM   2481 HH12 ARG A 154      49.629  15.589   8.851  1.00 -1.00           H  
ATOM   2482 HH21 ARG A 154      51.836  17.800  10.583  1.00 -1.00           H  
ATOM   2483 HH22 ARG A 154      51.096  17.567  12.158  1.00 -1.00           H  
ATOM   2484  N   GLN A 155      51.352  13.290  15.626  1.00 55.32           N  
ATOM   2485  CA  GLN A 155      52.744  13.068  15.992  1.00 55.95           C  
ATOM   2486  C   GLN A 155      52.867  12.109  17.187  1.00 55.42           C  
ATOM   2487  O   GLN A 155      53.639  11.153  17.122  1.00 56.41           O  
ATOM   2488  CB  GLN A 155      53.390  14.421  16.345  1.00 53.79           C  
ATOM   2489  CG  GLN A 155      53.301  15.504  15.245  1.00 57.97           C  
ATOM   2490  CD  GLN A 155      53.634  16.886  15.803  1.00 53.48           C  
ATOM   2491  OE1 GLN A 155      54.419  17.014  16.739  1.00 59.30           O  
ATOM   2492  NE2 GLN A 155      53.002  17.934  15.302  1.00 53.21           N  
ATOM   2493  H   GLN A 155      50.987  14.228  15.710  1.00 -1.00           H  
ATOM   2494  HA  GLN A 155      53.261  12.625  15.140  1.00 -1.00           H  
ATOM   2495  HB2 GLN A 155      52.939  14.804  17.258  1.00 -1.00           H  
ATOM   2496  HB3 GLN A 155      54.441  14.259  16.592  1.00 -1.00           H  
ATOM   2497  HG2 GLN A 155      53.988  15.274  14.431  1.00 -1.00           H  
ATOM   2498  HG3 GLN A 155      52.302  15.548  14.810  1.00 -1.00           H  
ATOM   2499 HE21 GLN A 155      53.135  18.842  15.718  1.00 -1.00           H  
ATOM   2500 HE22 GLN A 155      52.243  17.834  14.603  1.00 -1.00           H  
ATOM   2501  N   LYS A 156      52.085  12.326  18.258  1.00 54.25           N  
ATOM   2502  CA  LYS A 156      52.109  11.461  19.438  1.00 56.91           C  
ATOM   2503  C   LYS A 156      51.403  10.128  19.141  1.00 54.17           C  
ATOM   2504  O   LYS A 156      51.855   9.094  19.617  1.00 54.22           O  
ATOM   2505  CB  LYS A 156      51.426  12.128  20.652  1.00 58.43           C  
ATOM   2506  CG  LYS A 156      51.897  11.483  21.976  1.00 70.84           C  
ATOM   2507  CD  LYS A 156      50.941  11.691  23.157  1.00 76.98           C  
ATOM   2508  CE  LYS A 156      51.464  11.075  24.468  1.00 80.92           C  
ATOM   2509  NZ  LYS A 156      51.580   9.607  24.415  1.00 72.94           N1+
ATOM   2510  H   LYS A 156      51.456  13.128  18.249  1.00 -1.00           H  
ATOM   2511  HA  LYS A 156      53.152  11.265  19.689  1.00 -1.00           H  
ATOM   2512  HB2 LYS A 156      51.653  13.195  20.679  1.00 -1.00           H  
ATOM   2513  HB3 LYS A 156      50.340  12.057  20.557  1.00 -1.00           H  
ATOM   2514  HG2 LYS A 156      52.023  10.409  21.839  1.00 -1.00           H  
ATOM   2515  HG3 LYS A 156      52.888  11.864  22.224  1.00 -1.00           H  
ATOM   2516  HD2 LYS A 156      50.789  12.761  23.307  1.00 -1.00           H  
ATOM   2517  HD3 LYS A 156      49.959  11.278  22.919  1.00 -1.00           H  
ATOM   2518  HE2 LYS A 156      52.434  11.498  24.729  1.00 -1.00           H  
ATOM   2519  HE3 LYS A 156      50.784  11.329  25.282  1.00 -1.00           H  
ATOM   2520  HZ1 LYS A 156      51.820   9.225  25.312  1.00 -1.00           H  
ATOM   2521  HZ2 LYS A 156      50.737   9.148  24.081  1.00 -1.00           H  
ATOM   2522  HZ3 LYS A 156      52.256   9.255  23.732  1.00 -1.00           H  
ATOM   2523  N   PHE A 157      50.350  10.138  18.311  1.00 53.69           N  
ATOM   2524  CA  PHE A 157      49.644   8.945  17.835  1.00 53.40           C  
ATOM   2525  C   PHE A 157      50.635   8.026  17.090  1.00 56.74           C  
ATOM   2526  O   PHE A 157      50.801   6.870  17.475  1.00 58.66           O  
ATOM   2527  CB  PHE A 157      48.443   9.411  16.979  1.00 50.12           C  
ATOM   2528  CG  PHE A 157      47.305   8.454  16.634  1.00 50.56           C  
ATOM   2529  CD1 PHE A 157      47.438   7.049  16.644  1.00 54.27           C  
ATOM   2530  CD2 PHE A 157      46.073   9.017  16.245  1.00 51.38           C  
ATOM   2531  CE1 PHE A 157      46.379   6.233  16.201  1.00 46.86           C  
ATOM   2532  CE2 PHE A 157      45.015   8.206  15.794  1.00 50.12           C  
ATOM   2533  CZ  PHE A 157      45.179   6.811  15.744  1.00 51.97           C  
ATOM   2534  H   PHE A 157      50.046  11.033  17.955  1.00 -1.00           H  
ATOM   2535  HA  PHE A 157      49.270   8.408  18.707  1.00 -1.00           H  
ATOM   2536  HB2 PHE A 157      47.973  10.243  17.504  1.00 -1.00           H  
ATOM   2537  HB3 PHE A 157      48.800   9.824  16.037  1.00 -1.00           H  
ATOM   2538  HD1 PHE A 157      48.348   6.571  16.968  1.00 -1.00           H  
ATOM   2539  HD2 PHE A 157      45.952  10.089  16.276  1.00 -1.00           H  
ATOM   2540  HE1 PHE A 157      46.505   5.161  16.195  1.00 -1.00           H  
ATOM   2541  HE2 PHE A 157      44.086   8.654  15.476  1.00 -1.00           H  
ATOM   2542  HZ  PHE A 157      44.374   6.185  15.388  1.00 -1.00           H  
ATOM   2543  N   VAL A 158      51.385   8.573  16.121  1.00 57.30           N  
ATOM   2544  CA  VAL A 158      52.500   7.926  15.428  1.00 55.05           C  
ATOM   2545  C   VAL A 158      53.617   7.451  16.385  1.00 55.15           C  
ATOM   2546  O   VAL A 158      54.134   6.350  16.205  1.00 56.28           O  
ATOM   2547  CB  VAL A 158      53.003   8.872  14.297  1.00 53.74           C  
ATOM   2548  CG1 VAL A 158      54.415   8.579  13.759  1.00 57.32           C  
ATOM   2549  CG2 VAL A 158      52.003   8.862  13.130  1.00 46.25           C  
ATOM   2550  H   VAL A 158      51.184   9.533  15.854  1.00 -1.00           H  
ATOM   2551  HA  VAL A 158      52.106   7.020  14.962  1.00 -1.00           H  
ATOM   2552  HB  VAL A 158      53.042   9.887  14.695  1.00 -1.00           H  
ATOM   2553 HG11 VAL A 158      54.650   9.212  12.903  1.00 -1.00           H  
ATOM   2554 HG12 VAL A 158      55.177   8.771  14.515  1.00 -1.00           H  
ATOM   2555 HG13 VAL A 158      54.503   7.541  13.445  1.00 -1.00           H  
ATOM   2556 HG21 VAL A 158      52.293   9.553  12.342  1.00 -1.00           H  
ATOM   2557 HG22 VAL A 158      51.927   7.871  12.683  1.00 -1.00           H  
ATOM   2558 HG23 VAL A 158      51.002   9.142  13.457  1.00 -1.00           H  
ATOM   2559  N   ALA A 159      53.992   8.247  17.395  1.00 55.28           N  
ATOM   2560  CA  ALA A 159      55.028   7.898  18.371  1.00 54.43           C  
ATOM   2561  C   ALA A 159      54.595   6.733  19.277  1.00 53.85           C  
ATOM   2562  O   ALA A 159      55.355   5.782  19.462  1.00 52.23           O  
ATOM   2563  CB  ALA A 159      55.357   9.122  19.240  1.00 53.10           C  
ATOM   2564  H   ALA A 159      53.562   9.164  17.460  1.00 -1.00           H  
ATOM   2565  HA  ALA A 159      55.927   7.599  17.830  1.00 -1.00           H  
ATOM   2566  HB1 ALA A 159      56.191   8.906  19.909  1.00 -1.00           H  
ATOM   2567  HB2 ALA A 159      55.644   9.977  18.628  1.00 -1.00           H  
ATOM   2568  HB3 ALA A 159      54.514   9.417  19.863  1.00 -1.00           H  
ATOM   2569  N   ASP A 160      53.361   6.775  19.795  1.00 54.54           N  
ATOM   2570  CA  ASP A 160      52.777   5.744  20.657  1.00 55.48           C  
ATOM   2571  C   ASP A 160      52.514   4.457  19.860  1.00 55.11           C  
ATOM   2572  O   ASP A 160      52.740   3.363  20.380  1.00 54.05           O  
ATOM   2573  CB  ASP A 160      51.443   6.213  21.282  1.00 58.64           C  
ATOM   2574  CG  ASP A 160      51.529   7.338  22.311  1.00 59.53           C  
ATOM   2575  OD1 ASP A 160      52.623   7.826  22.665  1.00 51.67           O  
ATOM   2576  OD2 ASP A 160      50.460   7.760  22.805  1.00 62.03           O1-
ATOM   2577  H   ASP A 160      52.806   7.616  19.635  1.00 -1.00           H  
ATOM   2578  HA  ASP A 160      53.483   5.514  21.457  1.00 -1.00           H  
ATOM   2579  HB2 ASP A 160      50.768   6.537  20.489  1.00 -1.00           H  
ATOM   2580  HB3 ASP A 160      50.957   5.373  21.780  1.00 -1.00           H  
ATOM   2581  N   LEU A 161      52.110   4.575  18.586  1.00 52.81           N  
ATOM   2582  CA  LEU A 161      52.032   3.470  17.632  1.00 56.01           C  
ATOM   2583  C   LEU A 161      53.412   2.846  17.392  1.00 56.38           C  
ATOM   2584  O   LEU A 161      53.571   1.643  17.567  1.00 56.51           O  
ATOM   2585  CB  LEU A 161      51.454   3.943  16.283  1.00 54.20           C  
ATOM   2586  CG  LEU A 161      49.919   3.986  16.201  1.00 57.98           C  
ATOM   2587  CD1 LEU A 161      49.482   4.795  14.978  1.00 49.10           C  
ATOM   2588  CD2 LEU A 161      49.314   2.578  16.121  1.00 55.49           C  
ATOM   2589  H   LEU A 161      51.879   5.505  18.241  1.00 -1.00           H  
ATOM   2590  HA  LEU A 161      51.398   2.694  18.061  1.00 -1.00           H  
ATOM   2591  HB2 LEU A 161      51.868   4.920  16.040  1.00 -1.00           H  
ATOM   2592  HB3 LEU A 161      51.809   3.292  15.485  1.00 -1.00           H  
ATOM   2593  HG  LEU A 161      49.531   4.482  17.092  1.00 -1.00           H  
ATOM   2594 HD11 LEU A 161      48.399   4.798  14.872  1.00 -1.00           H  
ATOM   2595 HD12 LEU A 161      49.812   5.832  15.042  1.00 -1.00           H  
ATOM   2596 HD13 LEU A 161      49.890   4.374  14.063  1.00 -1.00           H  
ATOM   2597 HD21 LEU A 161      48.228   2.620  16.048  1.00 -1.00           H  
ATOM   2598 HD22 LEU A 161      49.679   2.030  15.252  1.00 -1.00           H  
ATOM   2599 HD23 LEU A 161      49.565   1.995  17.002  1.00 -1.00           H  
ATOM   2600  N   ARG A 162      54.424   3.655  17.052  1.00 55.23           N  
ATOM   2601  CA  ARG A 162      55.794   3.202  16.803  1.00 57.63           C  
ATOM   2602  C   ARG A 162      56.417   2.519  18.037  1.00 58.03           C  
ATOM   2603  O   ARG A 162      57.210   1.597  17.880  1.00 58.60           O  
ATOM   2604  CB  ARG A 162      56.639   4.399  16.324  1.00 58.10           C  
ATOM   2605  CG  ARG A 162      58.044   4.040  15.795  1.00 60.80           C  
ATOM   2606  CD  ARG A 162      58.902   5.265  15.434  1.00 67.29           C  
ATOM   2607  NE  ARG A 162      58.150   6.254  14.645  1.00 64.47           N  
ATOM   2608  CZ  ARG A 162      58.021   6.306  13.315  1.00 59.48           C  
ATOM   2609  NH1 ARG A 162      58.602   5.403  12.526  1.00 50.37           N  
ATOM   2610  NH2 ARG A 162      57.283   7.268  12.772  1.00 53.64           N1+
ATOM   2611  H   ARG A 162      54.217   4.640  16.900  1.00 -1.00           H  
ATOM   2612  HA  ARG A 162      55.750   2.461  16.002  1.00 -1.00           H  
ATOM   2613  HB2 ARG A 162      56.095   4.889  15.516  1.00 -1.00           H  
ATOM   2614  HB3 ARG A 162      56.724   5.132  17.128  1.00 -1.00           H  
ATOM   2615  HG2 ARG A 162      58.591   3.464  16.542  1.00 -1.00           H  
ATOM   2616  HG3 ARG A 162      57.950   3.386  14.927  1.00 -1.00           H  
ATOM   2617  HD2 ARG A 162      59.223   5.757  16.353  1.00 -1.00           H  
ATOM   2618  HD3 ARG A 162      59.814   4.966  14.917  1.00 -1.00           H  
ATOM   2619  HE  ARG A 162      57.659   6.926  15.219  1.00 -1.00           H  
ATOM   2620 HH11 ARG A 162      58.606   5.496  11.521  1.00 -1.00           H  
ATOM   2621 HH12 ARG A 162      59.173   4.672  12.924  1.00 -1.00           H  
ATOM   2622 HH21 ARG A 162      56.992   7.218  11.787  1.00 -1.00           H  
ATOM   2623 HH22 ARG A 162      56.872   8.006  13.323  1.00 -1.00           H  
ATOM   2624  N   LYS A 163      56.024   2.934  19.251  1.00 56.56           N  
ATOM   2625  CA  LYS A 163      56.395   2.305  20.515  1.00 58.74           C  
ATOM   2626  C   LYS A 163      55.692   0.940  20.679  1.00 58.45           C  
ATOM   2627  O   LYS A 163      56.366  -0.062  20.908  1.00 58.41           O  
ATOM   2628  CB  LYS A 163      56.017   3.263  21.669  1.00 59.50           C  
ATOM   2629  CG  LYS A 163      56.498   2.818  23.063  1.00 63.72           C  
ATOM   2630  CD  LYS A 163      56.110   3.823  24.158  1.00 72.09           C  
ATOM   2631  CE  LYS A 163      56.568   3.377  25.556  1.00 71.22           C  
ATOM   2632  NZ  LYS A 163      56.180   4.347  26.588  1.00 67.97           N1+
ATOM   2633  H   LYS A 163      55.426   3.752  19.284  1.00 -1.00           H  
ATOM   2634  HA  LYS A 163      57.475   2.146  20.520  1.00 -1.00           H  
ATOM   2635  HB2 LYS A 163      56.444   4.245  21.459  1.00 -1.00           H  
ATOM   2636  HB3 LYS A 163      54.938   3.411  21.696  1.00 -1.00           H  
ATOM   2637  HG2 LYS A 163      56.076   1.843  23.311  1.00 -1.00           H  
ATOM   2638  HG3 LYS A 163      57.581   2.690  23.050  1.00 -1.00           H  
ATOM   2639  HD2 LYS A 163      56.542   4.797  23.923  1.00 -1.00           H  
ATOM   2640  HD3 LYS A 163      55.027   3.956  24.155  1.00 -1.00           H  
ATOM   2641  HE2 LYS A 163      56.134   2.409  25.808  1.00 -1.00           H  
ATOM   2642  HE3 LYS A 163      57.652   3.257  25.580  1.00 -1.00           H  
ATOM   2643  HZ1 LYS A 163      56.493   4.031  27.488  1.00 -1.00           H  
ATOM   2644  HZ2 LYS A 163      56.597   5.241  26.401  1.00 -1.00           H  
ATOM   2645  HZ3 LYS A 163      55.182   4.450  26.613  1.00 -1.00           H  
ATOM   2646  N   GLU A 164      54.356   0.881  20.555  1.00 55.91           N  
ATOM   2647  CA  GLU A 164      53.565  -0.347  20.716  1.00 57.79           C  
ATOM   2648  C   GLU A 164      53.872  -1.381  19.612  1.00 56.68           C  
ATOM   2649  O   GLU A 164      54.055  -2.563  19.891  1.00 55.43           O  
ATOM   2650  CB  GLU A 164      52.057   0.030  20.790  1.00 56.72           C  
ATOM   2651  CG  GLU A 164      51.001  -1.076  20.529  1.00 62.87           C  
ATOM   2652  CD  GLU A 164      51.140  -2.336  21.371  1.00 71.47           C  
ATOM   2653  OE1 GLU A 164      51.583  -2.235  22.529  1.00 72.25           O  
ATOM   2654  OE2 GLU A 164      50.856  -3.419  20.816  1.00 76.31           O1-
ATOM   2655  H   GLU A 164      53.854   1.742  20.358  1.00 -1.00           H  
ATOM   2656  HA  GLU A 164      53.842  -0.810  21.665  1.00 -1.00           H  
ATOM   2657  HB2 GLU A 164      51.860   0.474  21.766  1.00 -1.00           H  
ATOM   2658  HB3 GLU A 164      51.857   0.821  20.068  1.00 -1.00           H  
ATOM   2659  HG2 GLU A 164      50.001  -0.671  20.686  1.00 -1.00           H  
ATOM   2660  HG3 GLU A 164      51.042  -1.383  19.490  1.00 -1.00           H  
ATOM   2661  N   PHE A 165      53.964  -0.939  18.354  1.00 56.64           N  
ATOM   2662  CA  PHE A 165      54.177  -1.784  17.180  1.00 54.88           C  
ATOM   2663  C   PHE A 165      55.680  -1.939  16.855  1.00 53.58           C  
ATOM   2664  O   PHE A 165      56.030  -2.444  15.786  1.00 54.36           O  
ATOM   2665  CB  PHE A 165      53.371  -1.214  15.982  1.00 53.71           C  
ATOM   2666  CG  PHE A 165      51.856  -1.367  16.130  1.00 54.30           C  
ATOM   2667  CD1 PHE A 165      51.167  -2.384  15.437  1.00 47.51           C  
ATOM   2668  CD2 PHE A 165      51.124  -0.527  16.997  1.00 55.69           C  
ATOM   2669  CE1 PHE A 165      49.803  -2.623  15.686  1.00 53.70           C  
ATOM   2670  CE2 PHE A 165      49.755  -0.753  17.233  1.00 52.25           C  
ATOM   2671  CZ  PHE A 165      49.099  -1.815  16.594  1.00 55.51           C  
ATOM   2672  H   PHE A 165      53.842   0.061  18.186  1.00 -1.00           H  
ATOM   2673  HA  PHE A 165      53.813  -2.789  17.381  1.00 -1.00           H  
ATOM   2674  HB2 PHE A 165      53.614  -0.165  15.823  1.00 -1.00           H  
ATOM   2675  HB3 PHE A 165      53.665  -1.716  15.059  1.00 -1.00           H  
ATOM   2676  HD1 PHE A 165      51.686  -3.023  14.742  1.00 -1.00           H  
ATOM   2677  HD2 PHE A 165      51.608   0.273  17.530  1.00 -1.00           H  
ATOM   2678  HE1 PHE A 165      49.293  -3.438  15.193  1.00 -1.00           H  
ATOM   2679  HE2 PHE A 165      49.215  -0.130  17.930  1.00 -1.00           H  
ATOM   2680  HZ  PHE A 165      48.056  -2.008  16.803  1.00 -1.00           H  
ATOM   2681  N   ALA A 166      56.572  -1.595  17.800  1.00 54.17           N  
ATOM   2682  CA  ALA A 166      58.015  -1.824  17.743  1.00 53.09           C  
ATOM   2683  C   ALA A 166      58.295  -3.333  17.753  1.00 52.60           C  
ATOM   2684  O   ALA A 166      58.056  -4.008  18.754  1.00 50.92           O  
ATOM   2685  CB  ALA A 166      58.697  -1.191  18.969  1.00 52.55           C  
ATOM   2686  H   ALA A 166      56.207  -1.224  18.668  1.00 -1.00           H  
ATOM   2687  HA  ALA A 166      58.411  -1.367  16.834  1.00 -1.00           H  
ATOM   2688  HB1 ALA A 166      59.773  -1.370  18.949  1.00 -1.00           H  
ATOM   2689  HB2 ALA A 166      58.559  -0.114  19.007  1.00 -1.00           H  
ATOM   2690  HB3 ALA A 166      58.317  -1.604  19.904  1.00 -1.00           H  
ATOM   2691  N   GLY A 167      58.748  -3.862  16.616  1.00 53.34           N  
ATOM   2692  CA  GLY A 167      59.085  -5.269  16.427  1.00 50.67           C  
ATOM   2693  C   GLY A 167      58.066  -5.990  15.543  1.00 53.15           C  
ATOM   2694  O   GLY A 167      58.354  -7.076  15.043  1.00 52.08           O  
ATOM   2695  H   GLY A 167      58.873  -3.245  15.827  1.00 -1.00           H  
ATOM   2696  HA2 GLY A 167      60.063  -5.328  15.948  1.00 -1.00           H  
ATOM   2697  HA3 GLY A 167      59.172  -5.805  17.373  1.00 -1.00           H  
ATOM   2698  N   LYS A 168      56.881  -5.396  15.331  1.00 53.74           N  
ATOM   2699  CA  LYS A 168      55.811  -5.979  14.519  1.00 55.17           C  
ATOM   2700  C   LYS A 168      56.019  -5.677  13.014  1.00 55.82           C  
ATOM   2701  O   LYS A 168      55.372  -6.304  12.178  1.00 55.13           O  
ATOM   2702  CB  LYS A 168      54.450  -5.409  14.982  1.00 52.98           C  
ATOM   2703  CG  LYS A 168      54.085  -5.702  16.460  1.00 53.98           C  
ATOM   2704  CD  LYS A 168      52.633  -5.290  16.770  1.00 62.07           C  
ATOM   2705  CE  LYS A 168      52.256  -5.124  18.254  1.00 69.04           C  
ATOM   2706  NZ  LYS A 168      50.998  -4.367  18.407  1.00 67.99           N1+
ATOM   2707  H   LYS A 168      56.715  -4.489  15.753  1.00 -1.00           H  
ATOM   2708  HA  LYS A 168      55.798  -7.064  14.644  1.00 -1.00           H  
ATOM   2709  HB2 LYS A 168      54.421  -4.334  14.805  1.00 -1.00           H  
ATOM   2710  HB3 LYS A 168      53.672  -5.834  14.347  1.00 -1.00           H  
ATOM   2711  HG2 LYS A 168      54.220  -6.761  16.682  1.00 -1.00           H  
ATOM   2712  HG3 LYS A 168      54.773  -5.161  17.113  1.00 -1.00           H  
ATOM   2713  HD2 LYS A 168      52.475  -4.341  16.280  1.00 -1.00           H  
ATOM   2714  HD3 LYS A 168      51.944  -5.992  16.304  1.00 -1.00           H  
ATOM   2715  HE2 LYS A 168      52.153  -6.096  18.736  1.00 -1.00           H  
ATOM   2716  HE3 LYS A 168      53.039  -4.592  18.789  1.00 -1.00           H  
ATOM   2717  HZ1 LYS A 168      50.833  -4.135  19.403  1.00 -1.00           H  
ATOM   2718  HZ2 LYS A 168      51.023  -3.490  17.914  1.00 -1.00           H  
ATOM   2719  HZ3 LYS A 168      50.184  -4.884  18.020  1.00 -1.00           H  
ATOM   2720  N   GLY A 169      56.933  -4.758  12.664  1.00 56.86           N  
ATOM   2721  CA  GLY A 169      57.495  -4.623  11.315  1.00 57.21           C  
ATOM   2722  C   GLY A 169      56.981  -3.408  10.538  1.00 57.54           C  
ATOM   2723  O   GLY A 169      57.024  -3.416   9.307  1.00 58.01           O  
ATOM   2724  H   GLY A 169      57.411  -4.289  13.416  1.00 -1.00           H  
ATOM   2725  HA2 GLY A 169      58.578  -4.524  11.402  1.00 -1.00           H  
ATOM   2726  HA3 GLY A 169      57.322  -5.521  10.719  1.00 -1.00           H  
ATOM   2727  N   LEU A 170      56.422  -2.411  11.233  1.00 57.46           N  
ATOM   2728  CA  LEU A 170      55.672  -1.303  10.652  1.00 59.64           C  
ATOM   2729  C   LEU A 170      56.399   0.036  10.815  1.00 60.83           C  
ATOM   2730  O   LEU A 170      56.811   0.395  11.920  1.00 58.87           O  
ATOM   2731  CB  LEU A 170      54.320  -1.244  11.387  1.00 59.19           C  
ATOM   2732  CG  LEU A 170      53.398  -2.415  10.988  1.00 59.70           C  
ATOM   2733  CD1 LEU A 170      52.651  -2.991  12.194  1.00 51.18           C  
ATOM   2734  CD2 LEU A 170      52.428  -1.975   9.890  1.00 58.69           C  
ATOM   2735  H   LEU A 170      56.492  -2.435  12.237  1.00 -1.00           H  
ATOM   2736  HA  LEU A 170      55.489  -1.466   9.589  1.00 -1.00           H  
ATOM   2737  HB2 LEU A 170      54.499  -1.245  12.464  1.00 -1.00           H  
ATOM   2738  HB3 LEU A 170      53.818  -0.294  11.188  1.00 -1.00           H  
ATOM   2739  HG  LEU A 170      53.998  -3.231  10.584  1.00 -1.00           H  
ATOM   2740 HD11 LEU A 170      51.992  -3.809  11.903  1.00 -1.00           H  
ATOM   2741 HD12 LEU A 170      53.350  -3.382  12.931  1.00 -1.00           H  
ATOM   2742 HD13 LEU A 170      52.047  -2.225  12.675  1.00 -1.00           H  
ATOM   2743 HD21 LEU A 170      51.854  -2.820   9.530  1.00 -1.00           H  
ATOM   2744 HD22 LEU A 170      51.720  -1.243  10.273  1.00 -1.00           H  
ATOM   2745 HD23 LEU A 170      52.950  -1.541   9.037  1.00 -1.00           H  
ATOM   2746  N   THR A 171      56.467   0.801   9.723  1.00 60.07           N  
ATOM   2747  CA  THR A 171      56.905   2.182   9.665  1.00 56.59           C  
ATOM   2748  C   THR A 171      55.628   3.034   9.538  1.00 59.42           C  
ATOM   2749  O   THR A 171      54.765   2.778   8.694  1.00 59.57           O  
ATOM   2750  CB  THR A 171      57.819   2.356   8.424  1.00 55.98           C  
ATOM   2751  OG1 THR A 171      59.089   1.794   8.704  1.00 51.48           O  
ATOM   2752  CG2 THR A 171      58.130   3.820   8.057  1.00 58.95           C  
ATOM   2753  H   THR A 171      56.064   0.445   8.859  1.00 -1.00           H  
ATOM   2754  HA  THR A 171      57.449   2.462  10.570  1.00 -1.00           H  
ATOM   2755  HB  THR A 171      57.386   1.853   7.556  1.00 -1.00           H  
ATOM   2756  HG1 THR A 171      58.994   0.866   8.999  1.00 -1.00           H  
ATOM   2757 HG21 THR A 171      58.856   3.875   7.245  1.00 -1.00           H  
ATOM   2758 HG22 THR A 171      57.240   4.351   7.718  1.00 -1.00           H  
ATOM   2759 HG23 THR A 171      58.543   4.367   8.905  1.00 -1.00           H  
ATOM   2760  N   PHE A 172      55.521   4.051  10.395  1.00 60.17           N  
ATOM   2761  CA  PHE A 172      54.442   5.029  10.449  1.00 61.92           C  
ATOM   2762  C   PHE A 172      55.042   6.355   9.952  1.00 64.82           C  
ATOM   2763  O   PHE A 172      56.127   6.733  10.406  1.00 66.11           O  
ATOM   2764  CB  PHE A 172      54.015   5.162  11.931  1.00 61.64           C  
ATOM   2765  CG  PHE A 172      53.484   3.873  12.542  1.00 62.10           C  
ATOM   2766  CD1 PHE A 172      52.103   3.597  12.519  1.00 62.48           C  
ATOM   2767  CD2 PHE A 172      54.370   2.925  13.099  1.00 60.90           C  
ATOM   2768  CE1 PHE A 172      51.616   2.364  12.994  1.00 62.77           C  
ATOM   2769  CE2 PHE A 172      53.884   1.695  13.580  1.00 61.07           C  
ATOM   2770  CZ  PHE A 172      52.507   1.409  13.518  1.00 60.94           C  
ATOM   2771  H   PHE A 172      56.266   4.185  11.057  1.00 -1.00           H  
ATOM   2772  HA  PHE A 172      53.589   4.735   9.833  1.00 -1.00           H  
ATOM   2773  HB2 PHE A 172      54.854   5.497  12.541  1.00 -1.00           H  
ATOM   2774  HB3 PHE A 172      53.247   5.931  12.023  1.00 -1.00           H  
ATOM   2775  HD1 PHE A 172      51.411   4.326  12.127  1.00 -1.00           H  
ATOM   2776  HD2 PHE A 172      55.432   3.120  13.134  1.00 -1.00           H  
ATOM   2777  HE1 PHE A 172      50.558   2.152  12.958  1.00 -1.00           H  
ATOM   2778  HE2 PHE A 172      54.575   0.967  13.979  1.00 -1.00           H  
ATOM   2779  HZ  PHE A 172      52.128   0.464  13.879  1.00 -1.00           H  
ATOM   2780  N   SER A 173      54.380   7.057   9.029  1.00 64.14           N  
ATOM   2781  CA  SER A 173      54.879   8.267   8.380  1.00 62.13           C  
ATOM   2782  C   SER A 173      53.743   9.297   8.300  1.00 60.91           C  
ATOM   2783  O   SER A 173      52.634   8.962   7.888  1.00 56.33           O  
ATOM   2784  CB  SER A 173      55.515   7.876   7.027  1.00 62.31           C  
ATOM   2785  OG  SER A 173      56.322   8.904   6.482  1.00 68.26           O  
ATOM   2786  H   SER A 173      53.523   6.669   8.629  1.00 -1.00           H  
ATOM   2787  HA  SER A 173      55.665   8.705   8.999  1.00 -1.00           H  
ATOM   2788  HB2 SER A 173      56.151   6.998   7.154  1.00 -1.00           H  
ATOM   2789  HB3 SER A 173      54.742   7.600   6.308  1.00 -1.00           H  
ATOM   2790  HG  SER A 173      55.760   9.584   6.103  1.00 -1.00           H  
ATOM   2791  N   ILE A 174      53.981  10.541   8.734  1.00 61.95           N  
ATOM   2792  CA  ILE A 174      52.977  11.603   8.807  1.00 62.47           C  
ATOM   2793  C   ILE A 174      52.834  12.235   7.405  1.00 64.61           C  
ATOM   2794  O   ILE A 174      53.547  13.176   7.059  1.00 66.08           O  
ATOM   2795  CB  ILE A 174      53.408  12.642   9.892  1.00 63.13           C  
ATOM   2796  CG1 ILE A 174      53.593  11.977  11.281  1.00 60.55           C  
ATOM   2797  CG2 ILE A 174      52.395  13.801  10.017  1.00 62.62           C  
ATOM   2798  CD1 ILE A 174      54.297  12.864  12.317  1.00 64.02           C  
ATOM   2799  H   ILE A 174      54.920  10.782   9.012  1.00 -1.00           H  
ATOM   2800  HA  ILE A 174      52.013  11.188   9.098  1.00 -1.00           H  
ATOM   2801  HB  ILE A 174      54.366  13.068   9.590  1.00 -1.00           H  
ATOM   2802 HG12 ILE A 174      52.622  11.674  11.671  1.00 -1.00           H  
ATOM   2803 HG13 ILE A 174      54.180  11.063  11.198  1.00 -1.00           H  
ATOM   2804 HG21 ILE A 174      52.702  14.536  10.760  1.00 -1.00           H  
ATOM   2805 HG22 ILE A 174      52.285  14.347   9.082  1.00 -1.00           H  
ATOM   2806 HG23 ILE A 174      51.409  13.435  10.303  1.00 -1.00           H  
ATOM   2807 HD11 ILE A 174      54.530  12.289  13.214  1.00 -1.00           H  
ATOM   2808 HD12 ILE A 174      55.236  13.260  11.931  1.00 -1.00           H  
ATOM   2809 HD13 ILE A 174      53.673  13.703  12.622  1.00 -1.00           H  
ATOM   2810  N   GLY A 175      51.907  11.698   6.608  1.00 64.52           N  
ATOM   2811  CA  GLY A 175      51.578  12.137   5.263  1.00 64.02           C  
ATOM   2812  C   GLY A 175      50.140  12.650   5.248  1.00 62.99           C  
ATOM   2813  O   GLY A 175      49.199  11.892   5.497  1.00 63.61           O  
ATOM   2814  H   GLY A 175      51.388  10.900   6.939  1.00 -1.00           H  
ATOM   2815  HA2 GLY A 175      52.272  12.894   4.893  1.00 -1.00           H  
ATOM   2816  HA3 GLY A 175      51.653  11.283   4.588  1.00 -1.00           H  
ATOM   2817  N   GLY A 176      49.979  13.951   4.990  1.00 60.76           N  
ATOM   2818  CA  GLY A 176      48.701  14.638   4.858  1.00 58.24           C  
ATOM   2819  C   GLY A 176      48.449  15.543   6.066  1.00 56.14           C  
ATOM   2820  O   GLY A 176      48.845  15.213   7.187  1.00 53.86           O  
ATOM   2821  H   GLY A 176      50.809  14.517   4.902  1.00 -1.00           H  
ATOM   2822  HA2 GLY A 176      48.731  15.240   3.949  1.00 -1.00           H  
ATOM   2823  HA3 GLY A 176      47.869  13.944   4.744  1.00 -1.00           H  
ATOM   2824  N   GLN A 177      47.737  16.663   5.863  1.00 55.77           N  
ATOM   2825  CA  GLN A 177      47.371  17.640   6.901  1.00 53.41           C  
ATOM   2826  C   GLN A 177      46.551  17.043   8.058  1.00 53.68           C  
ATOM   2827  O   GLN A 177      46.565  17.581   9.161  1.00 54.28           O  
ATOM   2828  CB  GLN A 177      46.559  18.794   6.271  1.00 52.05           C  
ATOM   2829  CG  GLN A 177      47.418  19.826   5.523  1.00 51.62           C  
ATOM   2830  CD  GLN A 177      46.618  21.089   5.196  1.00 52.21           C  
ATOM   2831  OE1 GLN A 177      45.496  21.021   4.699  1.00 56.51           O  
ATOM   2832  NE2 GLN A 177      47.174  22.257   5.484  1.00 48.53           N  
ATOM   2833  H   GLN A 177      47.450  16.873   4.919  1.00 -1.00           H  
ATOM   2834  HA  GLN A 177      48.289  18.033   7.340  1.00 -1.00           H  
ATOM   2835  HB2 GLN A 177      45.783  18.400   5.613  1.00 -1.00           H  
ATOM   2836  HB3 GLN A 177      46.016  19.324   7.057  1.00 -1.00           H  
ATOM   2837  HG2 GLN A 177      48.283  20.095   6.130  1.00 -1.00           H  
ATOM   2838  HG3 GLN A 177      47.805  19.400   4.597  1.00 -1.00           H  
ATOM   2839 HE21 GLN A 177      46.687  23.114   5.273  1.00 -1.00           H  
ATOM   2840 HE22 GLN A 177      48.090  22.293   5.910  1.00 -1.00           H  
ATOM   2841  N   ILE A 178      45.849  15.940   7.787  1.00 50.50           N  
ATOM   2842  CA  ILE A 178      44.869  15.307   8.655  1.00 50.57           C  
ATOM   2843  C   ILE A 178      45.147  13.817   8.877  1.00 50.82           C  
ATOM   2844  O   ILE A 178      44.287  13.122   9.417  1.00 53.53           O  
ATOM   2845  CB  ILE A 178      43.434  15.622   8.145  1.00 51.43           C  
ATOM   2846  CG1 ILE A 178      43.197  15.403   6.628  1.00 59.71           C  
ATOM   2847  CG2 ILE A 178      43.055  17.058   8.524  1.00 46.62           C  
ATOM   2848  CD1 ILE A 178      43.406  13.968   6.132  1.00 70.70           C  
ATOM   2849  H   ILE A 178      45.935  15.557   6.859  1.00 -1.00           H  
ATOM   2850  HA  ILE A 178      44.961  15.724   9.654  1.00 -1.00           H  
ATOM   2851  HB  ILE A 178      42.730  14.979   8.675  1.00 -1.00           H  
ATOM   2852 HG12 ILE A 178      42.166  15.669   6.398  1.00 -1.00           H  
ATOM   2853 HG13 ILE A 178      43.808  16.088   6.039  1.00 -1.00           H  
ATOM   2854 HG21 ILE A 178      42.011  17.259   8.304  1.00 -1.00           H  
ATOM   2855 HG22 ILE A 178      43.175  17.227   9.590  1.00 -1.00           H  
ATOM   2856 HG23 ILE A 178      43.668  17.790   8.000  1.00 -1.00           H  
ATOM   2857 HD11 ILE A 178      43.072  13.863   5.103  1.00 -1.00           H  
ATOM   2858 HD12 ILE A 178      44.458  13.693   6.146  1.00 -1.00           H  
ATOM   2859 HD13 ILE A 178      42.852  13.250   6.735  1.00 -1.00           H  
ATOM   2860  N   SER A 179      46.304  13.305   8.439  1.00 50.50           N  
ATOM   2861  CA  SER A 179      46.553  11.873   8.334  1.00 51.60           C  
ATOM   2862  C   SER A 179      48.003  11.470   8.591  1.00 52.39           C  
ATOM   2863  O   SER A 179      48.909  12.304   8.647  1.00 50.79           O  
ATOM   2864  CB  SER A 179      45.961  11.333   7.011  1.00 51.09           C  
ATOM   2865  OG  SER A 179      46.480  12.006   5.871  1.00 53.97           O  
ATOM   2866  H   SER A 179      47.012  13.906   8.040  1.00 -1.00           H  
ATOM   2867  HA  SER A 179      46.019  11.400   9.155  1.00 -1.00           H  
ATOM   2868  HB2 SER A 179      46.174  10.269   6.915  1.00 -1.00           H  
ATOM   2869  HB3 SER A 179      44.874  11.419   7.014  1.00 -1.00           H  
ATOM   2870  HG  SER A 179      47.433  11.883   5.825  1.00 -1.00           H  
ATOM   2871  N   PHE A 180      48.203  10.162   8.724  1.00 51.53           N  
ATOM   2872  CA  PHE A 180      49.473   9.471   8.660  1.00 49.92           C  
ATOM   2873  C   PHE A 180      49.260   8.148   7.918  1.00 49.84           C  
ATOM   2874  O   PHE A 180      48.169   7.573   7.965  1.00 48.78           O  
ATOM   2875  CB  PHE A 180      50.131   9.384  10.051  1.00 48.39           C  
ATOM   2876  CG  PHE A 180      49.350   8.623  11.100  1.00 51.71           C  
ATOM   2877  CD1 PHE A 180      49.492   7.224  11.202  1.00 53.61           C  
ATOM   2878  CD2 PHE A 180      48.496   9.315  11.985  1.00 48.54           C  
ATOM   2879  CE1 PHE A 180      48.783   6.518  12.187  1.00 57.04           C  
ATOM   2880  CE2 PHE A 180      47.792   8.607  12.974  1.00 49.63           C  
ATOM   2881  CZ  PHE A 180      47.939   7.212  13.074  1.00 53.66           C  
ATOM   2882  H   PHE A 180      47.395   9.540   8.715  1.00 -1.00           H  
ATOM   2883  HA  PHE A 180      50.129  10.064   8.022  1.00 -1.00           H  
ATOM   2884  HB2 PHE A 180      51.111   8.915   9.965  1.00 -1.00           H  
ATOM   2885  HB3 PHE A 180      50.321  10.389  10.430  1.00 -1.00           H  
ATOM   2886  HD1 PHE A 180      50.138   6.687  10.522  1.00 -1.00           H  
ATOM   2887  HD2 PHE A 180      48.382  10.386  11.910  1.00 -1.00           H  
ATOM   2888  HE1 PHE A 180      48.874   5.444  12.255  1.00 -1.00           H  
ATOM   2889  HE2 PHE A 180      47.137   9.127  13.658  1.00 -1.00           H  
ATOM   2890  HZ  PHE A 180      47.389   6.666  13.822  1.00 -1.00           H  
ATOM   2891  N   ASP A 181      50.297   7.700   7.215  1.00 52.48           N  
ATOM   2892  CA  ASP A 181      50.327   6.513   6.370  1.00 54.98           C  
ATOM   2893  C   ASP A 181      51.220   5.493   7.070  1.00 54.55           C  
ATOM   2894  O   ASP A 181      52.314   5.829   7.534  1.00 51.76           O  
ATOM   2895  CB  ASP A 181      50.919   6.846   4.982  1.00 55.28           C  
ATOM   2896  CG  ASP A 181      50.064   7.835   4.200  1.00 59.83           C  
ATOM   2897  OD1 ASP A 181      48.873   7.522   3.982  1.00 58.99           O  
ATOM   2898  OD2 ASP A 181      50.583   8.917   3.863  1.00 57.90           O1-
ATOM   2899  H   ASP A 181      51.188   8.185   7.310  1.00 -1.00           H  
ATOM   2900  HA  ASP A 181      49.324   6.107   6.239  1.00 -1.00           H  
ATOM   2901  HB2 ASP A 181      51.929   7.247   5.078  1.00 -1.00           H  
ATOM   2902  HB3 ASP A 181      51.005   5.940   4.382  1.00 -1.00           H  
ATOM   2903  N   VAL A 182      50.734   4.258   7.181  1.00 54.90           N  
ATOM   2904  CA  VAL A 182      51.394   3.130   7.815  1.00 55.26           C  
ATOM   2905  C   VAL A 182      51.721   2.114   6.711  1.00 54.59           C  
ATOM   2906  O   VAL A 182      50.845   1.771   5.913  1.00 55.65           O  
ATOM   2907  CB  VAL A 182      50.433   2.503   8.863  1.00 55.20           C  
ATOM   2908  CG1 VAL A 182      51.163   1.455   9.717  1.00 54.58           C  
ATOM   2909  CG2 VAL A 182      49.751   3.555   9.761  1.00 49.87           C  
ATOM   2910  H   VAL A 182      49.814   4.074   6.777  1.00 -1.00           H  
ATOM   2911  HA  VAL A 182      52.311   3.451   8.307  1.00 -1.00           H  
ATOM   2912  HB  VAL A 182      49.632   1.982   8.337  1.00 -1.00           H  
ATOM   2913 HG11 VAL A 182      50.504   1.015  10.465  1.00 -1.00           H  
ATOM   2914 HG12 VAL A 182      51.537   0.643   9.096  1.00 -1.00           H  
ATOM   2915 HG13 VAL A 182      52.021   1.887  10.234  1.00 -1.00           H  
ATOM   2916 HG21 VAL A 182      49.226   3.094  10.598  1.00 -1.00           H  
ATOM   2917 HG22 VAL A 182      50.480   4.257  10.160  1.00 -1.00           H  
ATOM   2918 HG23 VAL A 182      49.014   4.138   9.206  1.00 -1.00           H  
ATOM   2919  N   PHE A 183      52.956   1.609   6.684  1.00 51.15           N  
ATOM   2920  CA  PHE A 183      53.449   0.619   5.726  1.00 51.65           C  
ATOM   2921  C   PHE A 183      54.503  -0.294   6.378  1.00 48.65           C  
ATOM   2922  O   PHE A 183      55.165   0.139   7.325  1.00 50.27           O  
ATOM   2923  CB  PHE A 183      53.909   1.302   4.418  1.00 49.44           C  
ATOM   2924  CG  PHE A 183      54.917   2.431   4.570  1.00 57.65           C  
ATOM   2925  CD1 PHE A 183      56.296   2.153   4.675  1.00 49.98           C  
ATOM   2926  CD2 PHE A 183      54.472   3.770   4.593  1.00 50.33           C  
ATOM   2927  CE1 PHE A 183      57.220   3.205   4.811  1.00 54.86           C  
ATOM   2928  CE2 PHE A 183      55.399   4.822   4.716  1.00 57.60           C  
ATOM   2929  CZ  PHE A 183      56.774   4.541   4.826  1.00 55.75           C  
ATOM   2930  H   PHE A 183      53.637   1.940   7.367  1.00 -1.00           H  
ATOM   2931  HA  PHE A 183      52.602  -0.018   5.473  1.00 -1.00           H  
ATOM   2932  HB2 PHE A 183      54.328   0.563   3.733  1.00 -1.00           H  
ATOM   2933  HB3 PHE A 183      53.036   1.697   3.906  1.00 -1.00           H  
ATOM   2934  HD1 PHE A 183      56.652   1.134   4.650  1.00 -1.00           H  
ATOM   2935  HD2 PHE A 183      53.419   3.999   4.509  1.00 -1.00           H  
ATOM   2936  HE1 PHE A 183      58.276   2.988   4.888  1.00 -1.00           H  
ATOM   2937  HE2 PHE A 183      55.053   5.845   4.715  1.00 -1.00           H  
ATOM   2938  HZ  PHE A 183      57.485   5.349   4.916  1.00 -1.00           H  
ATOM   2939  N   PRO A 184      54.680  -1.553   5.916  1.00 50.28           N  
ATOM   2940  CA  PRO A 184      55.750  -2.425   6.408  1.00 50.55           C  
ATOM   2941  C   PRO A 184      57.145  -1.915   5.994  1.00 51.25           C  
ATOM   2942  O   PRO A 184      57.299  -1.294   4.939  1.00 48.20           O  
ATOM   2943  CB  PRO A 184      55.443  -3.821   5.853  1.00 48.47           C  
ATOM   2944  CG  PRO A 184      54.425  -3.633   4.736  1.00 47.31           C  
ATOM   2945  CD  PRO A 184      53.838  -2.235   4.934  1.00 50.69           C  
ATOM   2946  HA  PRO A 184      55.689  -2.452   7.494  1.00 -1.00           H  
ATOM   2947  HB2 PRO A 184      56.336  -4.333   5.496  1.00 -1.00           H  
ATOM   2948  HB3 PRO A 184      55.018  -4.442   6.644  1.00 -1.00           H  
ATOM   2949  HG2 PRO A 184      54.919  -3.701   3.771  1.00 -1.00           H  
ATOM   2950  HG3 PRO A 184      53.661  -4.411   4.749  1.00 -1.00           H  
ATOM   2951  HD2 PRO A 184      53.781  -1.695   3.987  1.00 -1.00           H  
ATOM   2952  HD3 PRO A 184      52.837  -2.310   5.347  1.00 -1.00           H  
ATOM   2953  N   ASP A 185      58.146  -2.154   6.846  1.00 53.30           N  
ATOM   2954  CA  ASP A 185      59.513  -1.614   6.774  1.00 53.78           C  
ATOM   2955  C   ASP A 185      60.219  -1.932   5.446  1.00 54.48           C  
ATOM   2956  O   ASP A 185      60.688  -3.050   5.240  1.00 53.04           O  
ATOM   2957  CB  ASP A 185      60.374  -2.118   7.961  1.00 53.45           C  
ATOM   2958  CG  ASP A 185      59.873  -1.709   9.339  1.00 57.42           C  
ATOM   2959  OD1 ASP A 185      59.168  -0.685   9.427  1.00 67.28           O  
ATOM   2960  OD2 ASP A 185      60.185  -2.427  10.310  1.00 68.73           O1-
ATOM   2961  H   ASP A 185      57.905  -2.645   7.705  1.00 -1.00           H  
ATOM   2962  HA  ASP A 185      59.430  -0.528   6.856  1.00 -1.00           H  
ATOM   2963  HB2 ASP A 185      60.446  -3.206   7.934  1.00 -1.00           H  
ATOM   2964  HB3 ASP A 185      61.393  -1.741   7.866  1.00 -1.00           H  
ATOM   2965  N   GLY A 186      60.278  -0.947   4.542  1.00 51.06           N  
ATOM   2966  CA  GLY A 186      60.977  -1.014   3.258  1.00 52.43           C  
ATOM   2967  C   GLY A 186      60.020  -1.123   2.067  1.00 53.59           C  
ATOM   2968  O   GLY A 186      60.456  -1.105   0.918  1.00 52.70           O  
ATOM   2969  H   GLY A 186      59.812  -0.078   4.761  1.00 -1.00           H  
ATOM   2970  HA2 GLY A 186      61.568  -0.106   3.138  1.00 -1.00           H  
ATOM   2971  HA3 GLY A 186      61.680  -1.848   3.222  1.00 -1.00           H  
ATOM   2972  N   TRP A 187      58.714  -1.279   2.328  1.00 53.27           N  
ATOM   2973  CA  TRP A 187      57.664  -1.529   1.334  1.00 52.99           C  
ATOM   2974  C   TRP A 187      56.939  -0.213   0.971  1.00 53.14           C  
ATOM   2975  O   TRP A 187      55.766  -0.181   0.594  1.00 54.72           O  
ATOM   2976  CB  TRP A 187      56.713  -2.612   1.881  1.00 52.25           C  
ATOM   2977  CG  TRP A 187      57.254  -4.022   1.972  1.00 53.51           C  
ATOM   2978  CD1 TRP A 187      58.540  -4.394   2.185  1.00 44.64           C  
ATOM   2979  CD2 TRP A 187      56.520  -5.277   1.821  1.00 56.24           C  
ATOM   2980  NE1 TRP A 187      58.653  -5.766   2.150  1.00 48.27           N  
ATOM   2981  CE3 TRP A 187      55.162  -5.613   1.618  1.00 50.43           C  
ATOM   2982  CE2 TRP A 187      57.444  -6.365   1.908  1.00 55.70           C  
ATOM   2983  CZ3 TRP A 187      54.752  -6.955   1.510  1.00 50.78           C  
ATOM   2984  CZ2 TRP A 187      57.049  -7.707   1.791  1.00 53.27           C  
ATOM   2985  CH2 TRP A 187      55.689  -8.001   1.612  1.00 46.47           C  
ATOM   2986  H   TRP A 187      58.421  -1.272   3.301  1.00 -1.00           H  
ATOM   2987  HA  TRP A 187      58.094  -1.898   0.403  1.00 -1.00           H  
ATOM   2988  HB2 TRP A 187      56.333  -2.310   2.853  1.00 -1.00           H  
ATOM   2989  HB3 TRP A 187      55.835  -2.667   1.240  1.00 -1.00           H  
ATOM   2990  HD1 TRP A 187      59.372  -3.730   2.348  1.00 -1.00           H  
ATOM   2991  HE1 TRP A 187      59.538  -6.245   2.278  1.00 -1.00           H  
ATOM   2992  HE3 TRP A 187      54.430  -4.823   1.548  1.00 -1.00           H  
ATOM   2993  HZ3 TRP A 187      53.710  -7.188   1.356  1.00 -1.00           H  
ATOM   2994  HZ2 TRP A 187      57.775  -8.504   1.870  1.00 -1.00           H  
ATOM   2995  HH2 TRP A 187      55.364  -9.029   1.557  1.00 -1.00           H  
ATOM   2996  N   ASP A 188      57.707   0.873   1.054  1.00 49.15           N  
ATOM   2997  CA  ASP A 188      57.497   2.205   0.498  1.00 49.56           C  
ATOM   2998  C   ASP A 188      57.905   2.186  -0.994  1.00 48.01           C  
ATOM   2999  O   ASP A 188      58.302   1.146  -1.530  1.00 48.87           O  
ATOM   3000  CB  ASP A 188      58.424   3.161   1.280  1.00 50.25           C  
ATOM   3001  CG  ASP A 188      59.914   2.861   1.195  1.00 48.11           C  
ATOM   3002  OD1 ASP A 188      60.427   2.186   2.111  1.00 51.46           O  
ATOM   3003  OD2 ASP A 188      60.580   3.302   0.235  1.00 55.68           O1-
ATOM   3004  H   ASP A 188      58.656   0.699   1.361  1.00 -1.00           H  
ATOM   3005  HA  ASP A 188      56.454   2.509   0.598  1.00 -1.00           H  
ATOM   3006  HB2 ASP A 188      58.272   4.174   0.938  1.00 -1.00           H  
ATOM   3007  HB3 ASP A 188      58.136   3.171   2.327  1.00 -1.00           H  
ATOM   3008  N   LYS A 189      57.808   3.321  -1.697  1.00 45.82           N  
ATOM   3009  CA  LYS A 189      57.991   3.391  -3.146  1.00 46.86           C  
ATOM   3010  C   LYS A 189      59.438   3.166  -3.620  1.00 48.66           C  
ATOM   3011  O   LYS A 189      59.642   2.958  -4.816  1.00 49.05           O  
ATOM   3012  CB  LYS A 189      57.481   4.735  -3.684  1.00 46.20           C  
ATOM   3013  CG  LYS A 189      55.959   4.863  -3.657  1.00 44.03           C  
ATOM   3014  CD  LYS A 189      55.515   6.252  -4.116  1.00 47.90           C  
ATOM   3015  CE  LYS A 189      54.013   6.468  -3.919  1.00 59.39           C  
ATOM   3016  NZ  LYS A 189      53.689   7.888  -4.000  1.00 65.72           N1+
ATOM   3017  H   LYS A 189      57.591   4.208  -1.212  1.00 -1.00           H  
ATOM   3018  HA  LYS A 189      57.399   2.599  -3.602  1.00 -1.00           H  
ATOM   3019  HB2 LYS A 189      57.922   5.549  -3.108  1.00 -1.00           H  
ATOM   3020  HB3 LYS A 189      57.799   4.872  -4.718  1.00 -1.00           H  
ATOM   3021  HG2 LYS A 189      55.505   4.100  -4.286  1.00 -1.00           H  
ATOM   3022  HG3 LYS A 189      55.608   4.695  -2.637  1.00 -1.00           H  
ATOM   3023  HD2 LYS A 189      56.064   6.988  -3.525  1.00 -1.00           H  
ATOM   3024  HD3 LYS A 189      55.791   6.421  -5.157  1.00 -1.00           H  
ATOM   3025  HE2 LYS A 189      53.427   5.912  -4.649  1.00 -1.00           H  
ATOM   3026  HE3 LYS A 189      53.709   6.123  -2.929  1.00 -1.00           H  
ATOM   3027  HZ1 LYS A 189      54.257   8.424  -3.353  1.00 -1.00           H  
ATOM   3028  HZ2 LYS A 189      53.701   8.308  -4.934  1.00 -1.00           H  
ATOM   3029  HZ3 LYS A 189      52.734   8.037  -3.615  1.00 -1.00           H  
ATOM   3030  N   ARG A 190      60.447   3.100  -2.733  1.00 47.52           N  
ATOM   3031  CA  ARG A 190      61.790   2.643  -3.109  1.00 45.29           C  
ATOM   3032  C   ARG A 190      61.795   1.151  -3.499  1.00 45.97           C  
ATOM   3033  O   ARG A 190      62.701   0.712  -4.209  1.00 44.90           O  
ATOM   3034  CB  ARG A 190      62.792   2.849  -1.962  1.00 43.84           C  
ATOM   3035  CG  ARG A 190      62.965   4.319  -1.541  1.00 47.53           C  
ATOM   3036  CD  ARG A 190      63.765   4.470  -0.240  1.00 46.63           C  
ATOM   3037  NE  ARG A 190      63.054   3.827   0.871  1.00 44.84           N  
ATOM   3038  CZ  ARG A 190      63.526   3.522   2.082  1.00 54.78           C  
ATOM   3039  NH1 ARG A 190      64.765   3.858   2.435  1.00 51.25           N  
ATOM   3040  NH2 ARG A 190      62.746   2.870   2.938  1.00 51.33           N1+
ATOM   3041  H   ARG A 190      60.242   3.236  -1.739  1.00 -1.00           H  
ATOM   3042  HA  ARG A 190      62.118   3.220  -3.974  1.00 -1.00           H  
ATOM   3043  HB2 ARG A 190      62.476   2.241  -1.113  1.00 -1.00           H  
ATOM   3044  HB3 ARG A 190      63.768   2.454  -2.248  1.00 -1.00           H  
ATOM   3045  HG2 ARG A 190      63.454   4.877  -2.340  1.00 -1.00           H  
ATOM   3046  HG3 ARG A 190      61.990   4.786  -1.408  1.00 -1.00           H  
ATOM   3047  HD2 ARG A 190      64.751   4.020  -0.353  1.00 -1.00           H  
ATOM   3048  HD3 ARG A 190      63.914   5.523   0.000  1.00 -1.00           H  
ATOM   3049  HE  ARG A 190      62.049   3.587   0.646  1.00 -1.00           H  
ATOM   3050 HH11 ARG A 190      65.150   3.635   3.342  1.00 -1.00           H  
ATOM   3051 HH12 ARG A 190      65.364   4.360   1.799  1.00 -1.00           H  
ATOM   3052 HH21 ARG A 190      63.029   2.616   3.873  1.00 -1.00           H  
ATOM   3053 HH22 ARG A 190      61.780   2.571   2.630  1.00 -1.00           H  
ATOM   3054  N   TYR A 191      60.766   0.390  -3.090  1.00 46.76           N  
ATOM   3055  CA  TYR A 191      60.549  -1.010  -3.438  1.00 48.51           C  
ATOM   3056  C   TYR A 191      60.371  -1.207  -4.953  1.00 46.89           C  
ATOM   3057  O   TYR A 191      60.797  -2.240  -5.468  1.00 48.43           O  
ATOM   3058  CB  TYR A 191      59.314  -1.551  -2.674  1.00 51.44           C  
ATOM   3059  CG  TYR A 191      59.138  -3.066  -2.648  1.00 51.03           C  
ATOM   3060  CD1 TYR A 191      59.383  -3.781  -1.455  1.00 52.02           C  
ATOM   3061  CD2 TYR A 191      58.690  -3.769  -3.791  1.00 46.35           C  
ATOM   3062  CE1 TYR A 191      59.196  -5.176  -1.410  1.00 54.79           C  
ATOM   3063  CE2 TYR A 191      58.524  -5.166  -3.752  1.00 58.83           C  
ATOM   3064  CZ  TYR A 191      58.766  -5.870  -2.557  1.00 60.58           C  
ATOM   3065  OH  TYR A 191      58.566  -7.217  -2.509  1.00 64.64           O  
ATOM   3066  H   TYR A 191      60.064   0.831  -2.499  1.00 -1.00           H  
ATOM   3067  HA  TYR A 191      61.436  -1.560  -3.120  1.00 -1.00           H  
ATOM   3068  HB2 TYR A 191      59.368  -1.213  -1.638  1.00 -1.00           H  
ATOM   3069  HB3 TYR A 191      58.399  -1.107  -3.072  1.00 -1.00           H  
ATOM   3070  HD1 TYR A 191      59.705  -3.268  -0.559  1.00 -1.00           H  
ATOM   3071  HD2 TYR A 191      58.453  -3.247  -4.708  1.00 -1.00           H  
ATOM   3072  HE1 TYR A 191      59.373  -5.703  -0.484  1.00 -1.00           H  
ATOM   3073  HE2 TYR A 191      58.179  -5.692  -4.631  1.00 -1.00           H  
ATOM   3074  HH  TYR A 191      58.742  -7.577  -1.648  1.00 -1.00           H  
ATOM   3075  N   CYS A 192      59.768  -0.243  -5.671  1.00 45.79           N  
ATOM   3076  CA  CYS A 192      59.450  -0.379  -7.096  1.00 43.81           C  
ATOM   3077  C   CYS A 192      60.697  -0.295  -7.995  1.00 47.04           C  
ATOM   3078  O   CYS A 192      60.698  -0.784  -9.123  1.00 47.07           O  
ATOM   3079  CB  CYS A 192      58.409   0.688  -7.520  1.00 43.34           C  
ATOM   3080  SG  CYS A 192      59.018   2.389  -7.746  1.00 43.24           S  
ATOM   3081  H   CYS A 192      59.467   0.600  -5.196  1.00 -1.00           H  
ATOM   3082  HA  CYS A 192      58.999  -1.362  -7.238  1.00 -1.00           H  
ATOM   3083  HB2 CYS A 192      57.961   0.367  -8.458  1.00 -1.00           H  
ATOM   3084  HB3 CYS A 192      57.601   0.744  -6.798  1.00 -1.00           H  
ATOM   3085  HG  CYS A 192      59.307   2.630  -6.453  1.00 -1.00           H  
ATOM   3086  N   LEU A 193      61.774   0.320  -7.491  1.00 45.56           N  
ATOM   3087  CA  LEU A 193      62.948   0.694  -8.271  1.00 47.49           C  
ATOM   3088  C   LEU A 193      63.817  -0.522  -8.633  1.00 49.73           C  
ATOM   3089  O   LEU A 193      64.527  -0.481  -9.639  1.00 50.00           O  
ATOM   3090  CB  LEU A 193      63.766   1.723  -7.463  1.00 46.86           C  
ATOM   3091  CG  LEU A 193      62.978   2.994  -7.062  1.00 43.90           C  
ATOM   3092  CD1 LEU A 193      63.828   3.896  -6.162  1.00 38.87           C  
ATOM   3093  CD2 LEU A 193      62.466   3.780  -8.278  1.00 48.79           C  
ATOM   3094  H   LEU A 193      61.712   0.656  -6.540  1.00 -1.00           H  
ATOM   3095  HA  LEU A 193      62.614   1.141  -9.207  1.00 -1.00           H  
ATOM   3096  HB2 LEU A 193      64.138   1.239  -6.560  1.00 -1.00           H  
ATOM   3097  HB3 LEU A 193      64.652   2.007  -8.034  1.00 -1.00           H  
ATOM   3098  HG  LEU A 193      62.105   2.703  -6.475  1.00 -1.00           H  
ATOM   3099 HD11 LEU A 193      63.289   4.796  -5.870  1.00 -1.00           H  
ATOM   3100 HD12 LEU A 193      64.105   3.376  -5.247  1.00 -1.00           H  
ATOM   3101 HD13 LEU A 193      64.745   4.201  -6.667  1.00 -1.00           H  
ATOM   3102 HD21 LEU A 193      61.913   4.662  -7.963  1.00 -1.00           H  
ATOM   3103 HD22 LEU A 193      63.286   4.104  -8.915  1.00 -1.00           H  
ATOM   3104 HD23 LEU A 193      61.780   3.191  -8.885  1.00 -1.00           H  
ATOM   3105  N   ARG A 194      63.671  -1.636  -7.896  1.00 50.12           N  
ATOM   3106  CA  ARG A 194      64.310  -2.926  -8.178  1.00 51.62           C  
ATOM   3107  C   ARG A 194      63.909  -3.461  -9.566  1.00 49.76           C  
ATOM   3108  O   ARG A 194      64.708  -4.103 -10.249  1.00 52.00           O  
ATOM   3109  CB  ARG A 194      63.946  -3.942  -7.065  1.00 52.96           C  
ATOM   3110  CG  ARG A 194      62.533  -4.570  -7.156  1.00 56.74           C  
ATOM   3111  CD  ARG A 194      62.197  -5.502  -5.992  1.00 55.06           C  
ATOM   3112  NE  ARG A 194      61.991  -4.750  -4.746  1.00 53.83           N  
ATOM   3113  CZ  ARG A 194      62.669  -4.880  -3.599  1.00 59.02           C  
ATOM   3114  NH1 ARG A 194      63.757  -5.644  -3.522  1.00 54.06           N  
ATOM   3115  NH2 ARG A 194      62.248  -4.235  -2.516  1.00 54.03           N1+
ATOM   3116  H   ARG A 194      63.027  -1.586  -7.120  1.00 -1.00           H  
ATOM   3117  HA  ARG A 194      65.390  -2.770  -8.168  1.00 -1.00           H  
ATOM   3118  HB2 ARG A 194      64.676  -4.752  -7.093  1.00 -1.00           H  
ATOM   3119  HB3 ARG A 194      64.078  -3.469  -6.091  1.00 -1.00           H  
ATOM   3120  HG2 ARG A 194      61.774  -3.793  -7.245  1.00 -1.00           H  
ATOM   3121  HG3 ARG A 194      62.446  -5.166  -8.065  1.00 -1.00           H  
ATOM   3122  HD2 ARG A 194      61.265  -6.024  -6.212  1.00 -1.00           H  
ATOM   3123  HD3 ARG A 194      62.955  -6.276  -5.887  1.00 -1.00           H  
ATOM   3124  HE  ARG A 194      61.275  -4.026  -4.843  1.00 -1.00           H  
ATOM   3125 HH11 ARG A 194      64.283  -5.764  -2.668  1.00 -1.00           H  
ATOM   3126 HH12 ARG A 194      64.099  -6.135  -4.333  1.00 -1.00           H  
ATOM   3127 HH21 ARG A 194      62.750  -4.288  -1.640  1.00 -1.00           H  
ATOM   3128 HH22 ARG A 194      61.314  -3.842  -2.486  1.00 -1.00           H  
ATOM   3129  N   HIE A 195      62.669  -3.165  -9.981  1.00 49.02           N  
ATOM   3130  CA  HIE A 195      62.051  -3.651 -11.205  1.00 48.21           C  
ATOM   3131  C   HIE A 195      62.585  -2.907 -12.444  1.00 48.11           C  
ATOM   3132  O   HIE A 195      62.324  -3.360 -13.560  1.00 46.29           O  
ATOM   3133  CB  HIE A 195      60.523  -3.414 -11.139  1.00 48.05           C  
ATOM   3134  CG  HIE A 195      59.777  -3.902  -9.914  1.00 51.48           C  
ATOM   3135  ND1 HIE A 195      59.975  -5.162  -9.335  1.00 54.72           N  
ATOM   3136  CD2 HIE A 195      58.752  -3.271  -9.239  1.00 55.81           C  
ATOM   3137  CE1 HIE A 195      59.072  -5.245  -8.362  1.00 56.24           C  
ATOM   3138  NE2 HIE A 195      58.333  -4.142  -8.250  1.00 53.24           N  
ATOM   3139  H   HIE A 195      62.080  -2.606  -9.376  1.00 -1.00           H  
ATOM   3140  HA  HIE A 195      62.247  -4.720 -11.309  1.00 -1.00           H  
ATOM   3141  HB2 HIE A 195      60.322  -2.347 -11.223  1.00 -1.00           H  
ATOM   3142  HB3 HIE A 195      60.051  -3.872 -12.009  1.00 -1.00           H  
ATOM   3143  HD2 HIE A 195      58.288  -2.308  -9.399  1.00 -1.00           H  
ATOM   3144  HE1 HIE A 195      58.943  -6.117  -7.735  1.00 -1.00           H  
ATOM   3145  HE2 HIE A 195      57.546  -4.011  -7.608  1.00  0.00           H  
ATOM   3146  N   VAL A 196      63.311  -1.789 -12.260  1.00 47.59           N  
ATOM   3147  CA  VAL A 196      63.738  -0.878 -13.324  1.00 49.80           C  
ATOM   3148  C   VAL A 196      65.260  -0.674 -13.330  1.00 52.36           C  
ATOM   3149  O   VAL A 196      65.871  -0.658 -14.396  1.00 54.29           O  
ATOM   3150  CB  VAL A 196      62.925   0.450 -13.285  1.00 51.13           C  
ATOM   3151  CG1 VAL A 196      61.431   0.223 -13.027  1.00 42.64           C  
ATOM   3152  CG2 VAL A 196      63.444   1.526 -12.316  1.00 45.30           C  
ATOM   3153  H   VAL A 196      63.492  -1.508 -11.305  1.00 -1.00           H  
ATOM   3154  HA  VAL A 196      63.511  -1.339 -14.286  1.00 -1.00           H  
ATOM   3155  HB  VAL A 196      63.013   0.870 -14.287  1.00 -1.00           H  
ATOM   3156 HG11 VAL A 196      60.846   1.115 -13.240  1.00 -1.00           H  
ATOM   3157 HG12 VAL A 196      61.053  -0.576 -13.659  1.00 -1.00           H  
ATOM   3158 HG13 VAL A 196      61.241  -0.052 -11.988  1.00 -1.00           H  
ATOM   3159 HG21 VAL A 196      62.779   2.389 -12.288  1.00 -1.00           H  
ATOM   3160 HG22 VAL A 196      63.517   1.147 -11.301  1.00 -1.00           H  
ATOM   3161 HG23 VAL A 196      64.426   1.890 -12.615  1.00 -1.00           H  
ATOM   3162  N   GLU A 197      65.908  -0.532 -12.160  1.00 52.49           N  
ATOM   3163  CA  GLU A 197      67.346  -0.247 -12.055  1.00 55.58           C  
ATOM   3164  C   GLU A 197      68.215  -1.378 -12.643  1.00 57.22           C  
ATOM   3165  O   GLU A 197      69.295  -1.129 -13.177  1.00 57.27           O  
ATOM   3166  CB  GLU A 197      67.684   0.069 -10.582  1.00 55.04           C  
ATOM   3167  CG  GLU A 197      67.815  -1.134  -9.621  1.00 55.29           C  
ATOM   3168  CD  GLU A 197      67.974  -0.656  -8.187  1.00 51.57           C  
ATOM   3169  OE1 GLU A 197      68.865   0.177  -7.934  1.00 45.87           O  
ATOM   3170  OE2 GLU A 197      67.156  -1.022  -7.320  1.00 55.83           O1-
ATOM   3171  H   GLU A 197      65.376  -0.542 -11.293  1.00 -1.00           H  
ATOM   3172  HA  GLU A 197      67.539   0.652 -12.645  1.00 -1.00           H  
ATOM   3173  HB2 GLU A 197      68.634   0.605 -10.570  1.00 -1.00           H  
ATOM   3174  HB3 GLU A 197      66.956   0.780 -10.187  1.00 -1.00           H  
ATOM   3175  HG2 GLU A 197      66.934  -1.773  -9.686  1.00 -1.00           H  
ATOM   3176  HG3 GLU A 197      68.677  -1.752  -9.871  1.00 -1.00           H  
ATOM   3177  N   ASN A 198      67.688  -2.608 -12.627  1.00 58.44           N  
ATOM   3178  CA  ASN A 198      68.289  -3.803 -13.220  1.00 61.33           C  
ATOM   3179  C   ASN A 198      68.192  -3.833 -14.758  1.00 61.18           C  
ATOM   3180  O   ASN A 198      68.856  -4.662 -15.379  1.00 61.87           O  
ATOM   3181  CB  ASN A 198      67.599  -5.065 -12.648  1.00 63.07           C  
ATOM   3182  CG  ASN A 198      68.079  -5.403 -11.237  1.00 62.79           C  
ATOM   3183  OD1 ASN A 198      69.217  -5.822 -11.054  1.00 66.79           O  
ATOM   3184  ND2 ASN A 198      67.248  -5.220 -10.218  1.00 65.27           N  
ATOM   3185  H   ASN A 198      66.782  -2.696 -12.192  1.00 -1.00           H  
ATOM   3186  HA  ASN A 198      69.354  -3.826 -12.974  1.00 -1.00           H  
ATOM   3187  HB2 ASN A 198      66.513  -4.963 -12.674  1.00 -1.00           H  
ATOM   3188  HB3 ASN A 198      67.829  -5.937 -13.264  1.00 -1.00           H  
ATOM   3189 HD21 ASN A 198      67.561  -5.437  -9.283  1.00 -1.00           H  
ATOM   3190 HD22 ASN A 198      66.298  -4.866 -10.353  1.00 -1.00           H  
ATOM   3191  N   ASP A 199      67.408  -2.942 -15.388  1.00 61.30           N  
ATOM   3192  CA  ASP A 199      67.265  -2.870 -16.852  1.00 60.34           C  
ATOM   3193  C   ASP A 199      68.375  -2.017 -17.487  1.00 59.16           C  
ATOM   3194  O   ASP A 199      68.576  -2.096 -18.698  1.00 59.04           O  
ATOM   3195  CB  ASP A 199      65.909  -2.245 -17.266  1.00 60.80           C  
ATOM   3196  CG  ASP A 199      64.696  -3.066 -16.859  1.00 61.90           C  
ATOM   3197  OD1 ASP A 199      64.767  -4.313 -16.844  1.00 69.08           O  
ATOM   3198  OD2 ASP A 199      63.634  -2.490 -16.551  1.00 65.90           O1-
ATOM   3199  H   ASP A 199      66.886  -2.263 -14.844  1.00 -1.00           H  
ATOM   3200  HA  ASP A 199      67.333  -3.873 -17.282  1.00 -1.00           H  
ATOM   3201  HB2 ASP A 199      65.808  -1.236 -16.869  1.00 -1.00           H  
ATOM   3202  HB3 ASP A 199      65.860  -2.142 -18.350  1.00 -1.00           H  
ATOM   3203  N   GLY A 200      69.112  -1.225 -16.694  1.00 57.20           N  
ATOM   3204  CA  GLY A 200      70.349  -0.573 -17.126  1.00 55.40           C  
ATOM   3205  C   GLY A 200      70.240   0.945 -17.288  1.00 54.82           C  
ATOM   3206  O   GLY A 200      71.144   1.556 -17.858  1.00 55.71           O  
ATOM   3207  H   GLY A 200      68.904  -1.238 -15.705  1.00 -1.00           H  
ATOM   3208  HA2 GLY A 200      71.110  -0.770 -16.371  1.00 -1.00           H  
ATOM   3209  HA3 GLY A 200      70.734  -0.998 -18.055  1.00 -1.00           H  
ATOM   3210  N   TYR A 201      69.145   1.560 -16.820  1.00 53.09           N  
ATOM   3211  CA  TYR A 201      68.882   2.999 -16.904  1.00 51.62           C  
ATOM   3212  C   TYR A 201      69.937   3.812 -16.135  1.00 48.58           C  
ATOM   3213  O   TYR A 201      70.238   3.501 -14.983  1.00 47.90           O  
ATOM   3214  CB  TYR A 201      67.482   3.287 -16.325  1.00 50.80           C  
ATOM   3215  CG  TYR A 201      66.335   2.645 -17.089  1.00 54.56           C  
ATOM   3216  CD1 TYR A 201      66.210   2.822 -18.484  1.00 53.06           C  
ATOM   3217  CD2 TYR A 201      65.389   1.855 -16.405  1.00 51.07           C  
ATOM   3218  CE1 TYR A 201      65.153   2.216 -19.187  1.00 59.07           C  
ATOM   3219  CE2 TYR A 201      64.345   1.230 -17.112  1.00 54.23           C  
ATOM   3220  CZ  TYR A 201      64.225   1.411 -18.503  1.00 55.06           C  
ATOM   3221  OH  TYR A 201      63.218   0.812 -19.197  1.00 55.77           O  
ATOM   3222  H   TYR A 201      68.428   0.980 -16.411  1.00 -1.00           H  
ATOM   3223  HA  TYR A 201      68.920   3.288 -17.954  1.00 -1.00           H  
ATOM   3224  HB2 TYR A 201      67.445   2.964 -15.283  1.00 -1.00           H  
ATOM   3225  HB3 TYR A 201      67.302   4.362 -16.294  1.00 -1.00           H  
ATOM   3226  HD1 TYR A 201      66.919   3.422 -19.033  1.00 -1.00           H  
ATOM   3227  HD2 TYR A 201      65.463   1.710 -15.338  1.00 -1.00           H  
ATOM   3228  HE1 TYR A 201      65.061   2.364 -20.253  1.00 -1.00           H  
ATOM   3229  HE2 TYR A 201      63.644   0.610 -16.574  1.00 -1.00           H  
ATOM   3230  HH  TYR A 201      62.736   0.167 -18.665  1.00 -1.00           H  
ATOM   3231  N   LYS A 202      70.497   4.848 -16.773  1.00 47.32           N  
ATOM   3232  CA  LYS A 202      71.622   5.632 -16.247  1.00 49.14           C  
ATOM   3233  C   LYS A 202      71.202   6.550 -15.086  1.00 48.81           C  
ATOM   3234  O   LYS A 202      72.018   6.886 -14.231  1.00 47.55           O  
ATOM   3235  CB  LYS A 202      72.225   6.480 -17.394  1.00 48.21           C  
ATOM   3236  CG  LYS A 202      73.311   5.748 -18.208  1.00 60.24           C  
ATOM   3237  CD  LYS A 202      72.840   4.417 -18.818  1.00 66.64           C  
ATOM   3238  CE  LYS A 202      73.820   3.803 -19.829  1.00 65.38           C  
ATOM   3239  NZ  LYS A 202      75.043   3.321 -19.175  1.00 63.74           N1+
ATOM   3240  H   LYS A 202      70.173   5.058 -17.715  1.00 -1.00           H  
ATOM   3241  HA  LYS A 202      72.382   4.955 -15.853  1.00 -1.00           H  
ATOM   3242  HB2 LYS A 202      71.436   6.843 -18.055  1.00 -1.00           H  
ATOM   3243  HB3 LYS A 202      72.690   7.381 -16.988  1.00 -1.00           H  
ATOM   3244  HG2 LYS A 202      73.648   6.414 -19.004  1.00 -1.00           H  
ATOM   3245  HG3 LYS A 202      74.180   5.574 -17.572  1.00 -1.00           H  
ATOM   3246  HD2 LYS A 202      72.640   3.692 -18.030  1.00 -1.00           H  
ATOM   3247  HD3 LYS A 202      71.883   4.587 -19.308  1.00 -1.00           H  
ATOM   3248  HE2 LYS A 202      73.347   2.957 -20.330  1.00 -1.00           H  
ATOM   3249  HE3 LYS A 202      74.080   4.524 -20.605  1.00 -1.00           H  
ATOM   3250  HZ1 LYS A 202      75.660   2.916 -19.857  1.00 -1.00           H  
ATOM   3251  HZ2 LYS A 202      75.517   4.081 -18.722  1.00 -1.00           H  
ATOM   3252  HZ3 LYS A 202      74.815   2.620 -18.492  1.00 -1.00           H  
ATOM   3253  N   THR A 203      69.930   6.941 -15.047  1.00 50.41           N  
ATOM   3254  CA  THR A 203      69.217   7.604 -13.966  1.00 51.60           C  
ATOM   3255  C   THR A 203      67.726   7.329 -14.236  1.00 49.65           C  
ATOM   3256  O   THR A 203      67.343   7.051 -15.376  1.00 48.93           O  
ATOM   3257  CB  THR A 203      69.627   9.103 -13.879  1.00 51.67           C  
ATOM   3258  OG1 THR A 203      70.932   9.204 -13.340  1.00 56.19           O  
ATOM   3259  CG2 THR A 203      68.769   9.958 -12.935  1.00 55.22           C  
ATOM   3260  H   THR A 203      69.321   6.636 -15.797  1.00 -1.00           H  
ATOM   3261  HA  THR A 203      69.465   7.105 -13.027  1.00 -1.00           H  
ATOM   3262  HB  THR A 203      69.616   9.545 -14.877  1.00 -1.00           H  
ATOM   3263  HG1 THR A 203      71.459   8.494 -13.712  1.00 -1.00           H  
ATOM   3264 HG21 THR A 203      69.155  10.976 -12.882  1.00 -1.00           H  
ATOM   3265 HG22 THR A 203      67.741  10.029 -13.281  1.00 -1.00           H  
ATOM   3266 HG23 THR A 203      68.754   9.548 -11.924  1.00 -1.00           H  
ATOM   3267  N   ILE A 204      66.890   7.373 -13.196  1.00 50.81           N  
ATOM   3268  CA  ILE A 204      65.438   7.323 -13.305  1.00 51.21           C  
ATOM   3269  C   ILE A 204      64.958   8.763 -13.019  1.00 54.51           C  
ATOM   3270  O   ILE A 204      65.468   9.432 -12.113  1.00 56.08           O  
ATOM   3271  CB  ILE A 204      64.880   6.307 -12.266  1.00 49.08           C  
ATOM   3272  CG1 ILE A 204      65.553   4.911 -12.342  1.00 52.75           C  
ATOM   3273  CG2 ILE A 204      63.351   6.160 -12.389  1.00 45.42           C  
ATOM   3274  CD1 ILE A 204      65.356   4.073 -11.070  1.00 55.94           C  
ATOM   3275  H   ILE A 204      67.264   7.574 -12.273  1.00 -1.00           H  
ATOM   3276  HA  ILE A 204      65.123   7.022 -14.306  1.00 -1.00           H  
ATOM   3277  HB  ILE A 204      65.098   6.697 -11.277  1.00 -1.00           H  
ATOM   3278 HG12 ILE A 204      65.192   4.365 -13.215  1.00 -1.00           H  
ATOM   3279 HG13 ILE A 204      66.630   5.001 -12.481  1.00 -1.00           H  
ATOM   3280 HG21 ILE A 204      62.963   5.439 -11.673  1.00 -1.00           H  
ATOM   3281 HG22 ILE A 204      62.827   7.099 -12.208  1.00 -1.00           H  
ATOM   3282 HG23 ILE A 204      63.067   5.812 -13.384  1.00 -1.00           H  
ATOM   3283 HD11 ILE A 204      65.935   3.151 -11.118  1.00 -1.00           H  
ATOM   3284 HD12 ILE A 204      65.674   4.615 -10.180  1.00 -1.00           H  
ATOM   3285 HD13 ILE A 204      64.314   3.792 -10.931  1.00 -1.00           H  
ATOM   3286  N   TYR A 205      63.999   9.263 -13.794  1.00 53.58           N  
ATOM   3287  CA  TYR A 205      63.514  10.635 -13.723  1.00 54.62           C  
ATOM   3288  C   TYR A 205      62.128  10.605 -13.084  1.00 53.31           C  
ATOM   3289  O   TYR A 205      61.119  10.369 -13.745  1.00 51.74           O  
ATOM   3290  CB  TYR A 205      63.486  11.225 -15.147  1.00 56.17           C  
ATOM   3291  CG  TYR A 205      64.845  11.270 -15.833  1.00 55.69           C  
ATOM   3292  CD1 TYR A 205      66.025  11.542 -15.106  1.00 55.95           C  
ATOM   3293  CD2 TYR A 205      64.935  10.980 -17.209  1.00 52.61           C  
ATOM   3294  CE1 TYR A 205      67.281  11.395 -15.719  1.00 53.16           C  
ATOM   3295  CE2 TYR A 205      66.193  10.887 -17.834  1.00 50.96           C  
ATOM   3296  CZ  TYR A 205      67.366  11.019 -17.068  1.00 54.51           C  
ATOM   3297  OH  TYR A 205      68.589  10.780 -17.614  1.00 59.60           O  
ATOM   3298  H   TYR A 205      63.606   8.668 -14.527  1.00 -1.00           H  
ATOM   3299  HA  TYR A 205      64.149  11.256 -13.094  1.00 -1.00           H  
ATOM   3300  HB2 TYR A 205      62.807  10.649 -15.776  1.00 -1.00           H  
ATOM   3301  HB3 TYR A 205      63.076  12.231 -15.121  1.00 -1.00           H  
ATOM   3302  HD1 TYR A 205      65.995  11.810 -14.061  1.00 -1.00           H  
ATOM   3303  HD2 TYR A 205      64.039  10.798 -17.783  1.00 -1.00           H  
ATOM   3304  HE1 TYR A 205      68.183  11.557 -15.149  1.00 -1.00           H  
ATOM   3305  HE2 TYR A 205      66.249  10.649 -18.886  1.00 -1.00           H  
ATOM   3306  HH  TYR A 205      68.649  11.023 -18.537  1.00 -1.00           H  
ATOM   3307  N   PHE A 206      62.087  10.808 -11.767  1.00 54.15           N  
ATOM   3308  CA  PHE A 206      60.860  10.777 -10.988  1.00 55.41           C  
ATOM   3309  C   PHE A 206      60.234  12.179 -10.968  1.00 56.28           C  
ATOM   3310  O   PHE A 206      60.932  13.189 -10.836  1.00 55.13           O  
ATOM   3311  CB  PHE A 206      61.214  10.316  -9.562  1.00 55.04           C  
ATOM   3312  CG  PHE A 206      60.063  10.266  -8.581  1.00 59.70           C  
ATOM   3313  CD1 PHE A 206      59.031   9.327  -8.775  1.00 54.44           C  
ATOM   3314  CD2 PHE A 206      60.003  11.166  -7.497  1.00 49.79           C  
ATOM   3315  CE1 PHE A 206      57.928   9.304  -7.906  1.00 59.99           C  
ATOM   3316  CE2 PHE A 206      58.899  11.137  -6.625  1.00 53.74           C  
ATOM   3317  CZ  PHE A 206      57.853  10.217  -6.841  1.00 54.39           C  
ATOM   3318  H   PHE A 206      62.933  11.112 -11.297  1.00 -1.00           H  
ATOM   3319  HA  PHE A 206      60.168  10.059 -11.420  1.00 -1.00           H  
ATOM   3320  HB2 PHE A 206      61.577   9.292  -9.637  1.00 -1.00           H  
ATOM   3321  HB3 PHE A 206      62.025  10.912  -9.147  1.00 -1.00           H  
ATOM   3322  HD1 PHE A 206      59.060   8.634  -9.602  1.00 -1.00           H  
ATOM   3323  HD2 PHE A 206      60.782  11.896  -7.340  1.00 -1.00           H  
ATOM   3324  HE1 PHE A 206      57.135   8.590  -8.065  1.00 -1.00           H  
ATOM   3325  HE2 PHE A 206      58.840  11.829  -5.799  1.00 -1.00           H  
ATOM   3326  HZ  PHE A 206      56.991  10.199  -6.191  1.00 -1.00           H  
ATOM   3327  N   PHE A 207      58.912  12.223 -11.103  1.00 55.38           N  
ATOM   3328  CA  PHE A 207      58.059  13.383 -10.905  1.00 57.86           C  
ATOM   3329  C   PHE A 207      57.071  12.954  -9.810  1.00 55.97           C  
ATOM   3330  O   PHE A 207      56.367  11.963 -10.004  1.00 53.08           O  
ATOM   3331  CB  PHE A 207      57.326  13.710 -12.222  1.00 52.58           C  
ATOM   3332  CG  PHE A 207      58.163  14.267 -13.373  1.00 57.31           C  
ATOM   3333  CD1 PHE A 207      57.972  15.597 -13.805  1.00 57.98           C  
ATOM   3334  CD2 PHE A 207      59.061  13.436 -14.082  1.00 59.49           C  
ATOM   3335  CE1 PHE A 207      58.638  16.078 -14.949  1.00 59.48           C  
ATOM   3336  CE2 PHE A 207      59.741  13.922 -15.217  1.00 59.36           C  
ATOM   3337  CZ  PHE A 207      59.514  15.238 -15.664  1.00 54.85           C  
ATOM   3338  H   PHE A 207      58.412  11.341 -11.206  1.00 -1.00           H  
ATOM   3339  HA  PHE A 207      58.627  14.253 -10.580  1.00 -1.00           H  
ATOM   3340  HB2 PHE A 207      56.826  12.810 -12.576  1.00 -1.00           H  
ATOM   3341  HB3 PHE A 207      56.523  14.418 -12.009  1.00 -1.00           H  
ATOM   3342  HD1 PHE A 207      57.268  16.240 -13.297  1.00 -1.00           H  
ATOM   3343  HD2 PHE A 207      59.194  12.404 -13.790  1.00 -1.00           H  
ATOM   3344  HE1 PHE A 207      58.431  17.077 -15.304  1.00 -1.00           H  
ATOM   3345  HE2 PHE A 207      60.391  13.263 -15.777  1.00 -1.00           H  
ATOM   3346  HZ  PHE A 207      59.979  15.587 -16.576  1.00 -1.00           H  
ATOM   3347  N   GLY A 208      57.075  13.644  -8.664  1.00 27.59           N  
ATOM   3348  CA  GLY A 208      56.232  13.368  -7.500  1.00 28.65           C  
ATOM   3349  C   GLY A 208      55.502  14.612  -6.995  1.00 28.67           C  
ATOM   3350  O   GLY A 208      55.780  15.721  -7.446  1.00 26.82           O  
ATOM   3351  H   GLY A 208      57.672  14.465  -8.592  1.00 -1.00           H  
ATOM   3352  HA2 GLY A 208      55.491  12.601  -7.711  1.00 -1.00           H  
ATOM   3353  HA3 GLY A 208      56.853  12.986  -6.692  1.00 -1.00           H  
ATOM   3354  N   ASP A 209      54.613  14.427  -6.017  1.00 28.01           N  
ATOM   3355  CA  ASP A 209      53.698  15.425  -5.455  1.00 29.17           C  
ATOM   3356  C   ASP A 209      53.895  15.531  -3.936  1.00 29.63           C  
ATOM   3357  O   ASP A 209      54.277  16.582  -3.427  1.00 29.43           O  
ATOM   3358  CB  ASP A 209      52.229  15.124  -5.858  1.00  0.00           C  
ATOM   3359  CG  ASP A 209      51.555  13.860  -5.300  1.00  0.00           C  
ATOM   3360  OD1 ASP A 209      52.241  12.853  -4.988  1.00  0.00           O  
ATOM   3361  OD2 ASP A 209      50.344  13.913  -5.030  1.00  0.00           O1-
ATOM   3362  H   ASP A 209      54.480  13.455  -5.720  1.00 -1.00           H  
ATOM   3363  HA  ASP A 209      53.946  16.404  -5.867  1.00 -1.00           H  
ATOM   3364  HB2 ASP A 209      51.613  15.973  -5.561  1.00  0.00           H  
ATOM   3365  HB3 ASP A 209      52.177  15.102  -6.941  1.00  0.00           H  
ATOM   3366  N   LYS A 210      53.680  14.439  -3.197  1.00 30.32           N  
ATOM   3367  CA  LYS A 210      53.714  14.337  -1.738  1.00 30.84           C  
ATOM   3368  C   LYS A 210      55.177  14.146  -1.263  1.00 30.53           C  
ATOM   3369  O   LYS A 210      55.474  13.294  -0.428  1.00 30.66           O  
ATOM   3370  CB  LYS A 210      52.811  13.135  -1.327  1.00  0.00           C  
ATOM   3371  CG  LYS A 210      51.308  13.320  -1.676  1.00  0.00           C  
ATOM   3372  CD  LYS A 210      50.498  12.003  -1.742  1.00  0.00           C  
ATOM   3373  CE  LYS A 210      49.102  12.116  -2.417  1.00  0.00           C  
ATOM   3374  NZ  LYS A 210      49.131  11.907  -3.876  1.00  0.00           N1+
ATOM   3375  H   LYS A 210      53.292  13.651  -3.717  1.00 -1.00           H  
ATOM   3376  HA  LYS A 210      53.326  15.253  -1.289  1.00 -1.00           H  
ATOM   3377  HB2 LYS A 210      53.188  12.228  -1.799  1.00  0.00           H  
ATOM   3378  HB3 LYS A 210      52.892  12.956  -0.254  1.00  0.00           H  
ATOM   3379  HG2 LYS A 210      50.847  13.998  -0.957  1.00  0.00           H  
ATOM   3380  HG3 LYS A 210      51.211  13.825  -2.630  1.00  0.00           H  
ATOM   3381  HD2 LYS A 210      51.079  11.227  -2.240  1.00  0.00           H  
ATOM   3382  HD3 LYS A 210      50.362  11.639  -0.723  1.00  0.00           H  
ATOM   3383  HE2 LYS A 210      48.447  11.342  -2.015  1.00  0.00           H  
ATOM   3384  HE3 LYS A 210      48.632  13.074  -2.193  1.00  0.00           H  
ATOM   3385  HZ1 LYS A 210      49.463  10.953  -4.053  1.00  0.00           H  
ATOM   3386  HZ2 LYS A 210      48.199  11.964  -4.317  1.00  0.00           H  
ATOM   3387  HZ3 LYS A 210      49.710  12.604  -4.368  1.00  0.00           H  
ATOM   3388  N   THR A 211      56.119  14.912  -1.830  1.00 30.35           N  
ATOM   3389  CA  THR A 211      57.571  14.752  -1.720  1.00 30.70           C  
ATOM   3390  C   THR A 211      58.172  15.425  -0.469  1.00 32.05           C  
ATOM   3391  O   THR A 211      59.389  15.395  -0.281  1.00 31.26           O  
ATOM   3392  CB  THR A 211      58.191  15.368  -3.007  1.00 30.12           C  
ATOM   3393  OG1 THR A 211      57.693  16.675  -3.246  1.00 29.59           O  
ATOM   3394  CG2 THR A 211      57.909  14.535  -4.262  1.00 30.26           C  
ATOM   3395  H   THR A 211      55.812  15.606  -2.510  1.00 -1.00           H  
ATOM   3396  HA  THR A 211      57.826  13.693  -1.666  1.00 -1.00           H  
ATOM   3397  HB  THR A 211      59.277  15.435  -2.901  1.00 -1.00           H  
ATOM   3398  HG1 THR A 211      58.042  17.260  -2.584  1.00 -1.00           H  
ATOM   3399 HG21 THR A 211      58.330  15.003  -5.152  1.00 -1.00           H  
ATOM   3400 HG22 THR A 211      58.345  13.540  -4.172  1.00 -1.00           H  
ATOM   3401 HG23 THR A 211      56.840  14.416  -4.426  1.00 -1.00           H  
ATOM   3402  N   MET A 212      57.342  16.029   0.389  1.00 32.91           N  
ATOM   3403  CA  MET A 212      57.751  16.716   1.617  1.00 32.97           C  
ATOM   3404  C   MET A 212      58.125  15.689   2.712  1.00 33.57           C  
ATOM   3405  O   MET A 212      57.516  14.617   2.726  1.00 32.43           O  
ATOM   3406  CB  MET A 212      56.559  17.554   2.123  1.00  0.00           C  
ATOM   3407  CG  MET A 212      56.203  18.727   1.199  1.00  0.00           C  
ATOM   3408  SD  MET A 212      54.799  19.708   1.789  1.00  0.00           S  
ATOM   3409  CE  MET A 212      54.696  20.925   0.447  1.00  0.00           C  
ATOM   3410  H   MET A 212      56.356  15.916   0.214  1.00 -1.00           H  
ATOM   3411  HA  MET A 212      58.588  17.371   1.377  1.00 -1.00           H  
ATOM   3412  HB2 MET A 212      55.684  16.917   2.264  1.00  0.00           H  
ATOM   3413  HB3 MET A 212      56.792  17.959   3.110  1.00  0.00           H  
ATOM   3414  HG2 MET A 212      57.065  19.387   1.090  1.00  0.00           H  
ATOM   3415  HG3 MET A 212      55.962  18.362   0.200  1.00  0.00           H  
ATOM   3416  HE1 MET A 212      53.882  21.626   0.632  1.00  0.00           H  
ATOM   3417  HE2 MET A 212      55.625  21.492   0.369  1.00  0.00           H  
ATOM   3418  HE3 MET A 212      54.512  20.432  -0.508  1.00  0.00           H  
ATOM   3419  N   PRO A 213      59.095  15.985   3.614  1.00 34.75           N  
ATOM   3420  CA  PRO A 213      59.490  15.130   4.752  1.00 34.81           C  
ATOM   3421  C   PRO A 213      58.311  14.548   5.555  1.00 33.93           C  
ATOM   3422  O   PRO A 213      57.572  15.287   6.204  1.00 34.45           O  
ATOM   3423  CB  PRO A 213      60.387  16.018   5.629  1.00 35.49           C  
ATOM   3424  CG  PRO A 213      60.989  17.023   4.664  1.00 35.64           C  
ATOM   3425  CD  PRO A 213      59.937  17.186   3.567  1.00 35.42           C  
ATOM   3426  HA  PRO A 213      60.088  14.314   4.349  1.00 -1.00           H  
ATOM   3427  HB2 PRO A 213      59.805  16.555   6.379  1.00 -1.00           H  
ATOM   3428  HB3 PRO A 213      61.148  15.442   6.157  1.00 -1.00           H  
ATOM   3429  HG2 PRO A 213      61.254  17.967   5.142  1.00 -1.00           H  
ATOM   3430  HG3 PRO A 213      61.901  16.604   4.236  1.00 -1.00           H  
ATOM   3431  HD2 PRO A 213      59.323  18.068   3.757  1.00 -1.00           H  
ATOM   3432  HD3 PRO A 213      60.426  17.307   2.599  1.00 -1.00           H  
ATOM   3433  N   GLY A 214      58.117  13.229   5.460  1.00 33.54           N  
ATOM   3434  CA  GLY A 214      57.028  12.492   6.098  1.00 33.48           C  
ATOM   3435  C   GLY A 214      55.998  11.985   5.082  1.00 33.62           C  
ATOM   3436  O   GLY A 214      55.179  11.129   5.417  1.00 34.01           O  
ATOM   3437  H   GLY A 214      58.746  12.697   4.877  1.00 -1.00           H  
ATOM   3438  HA2 GLY A 214      57.450  11.635   6.623  1.00 -1.00           H  
ATOM   3439  HA3 GLY A 214      56.507  13.091   6.848  1.00 -1.00           H  
ATOM   3440  N   GLY A 215      56.047  12.477   3.840  1.00 33.10           N  
ATOM   3441  CA  GLY A 215      55.017  12.284   2.834  1.00 32.23           C  
ATOM   3442  C   GLY A 215      55.382  11.182   1.842  1.00 32.17           C  
ATOM   3443  O   GLY A 215      56.541  10.790   1.693  1.00 30.45           O  
ATOM   3444  H   GLY A 215      56.761  13.164   3.615  1.00 -1.00           H  
ATOM   3445  HA2 GLY A 215      54.053  12.069   3.297  1.00 -1.00           H  
ATOM   3446  HA3 GLY A 215      54.902  13.218   2.283  1.00 -1.00           H  
ATOM   3447  N   ASN A 216      54.350  10.680   1.163  1.00 32.42           N  
ATOM   3448  CA  ASN A 216      54.319   9.387   0.477  1.00 32.71           C  
ATOM   3449  C   ASN A 216      55.036   9.372  -0.889  1.00 31.42           C  
ATOM   3450  O   ASN A 216      54.946   8.386  -1.612  1.00 31.83           O  
ATOM   3451  CB  ASN A 216      52.827   9.023   0.289  1.00 33.26           C  
ATOM   3452  CG  ASN A 216      52.588   7.516   0.300  1.00 33.28           C  
ATOM   3453  OD1 ASN A 216      52.920   6.841   1.270  1.00 32.90           O  
ATOM   3454  ND2 ASN A 216      52.012   6.972  -0.760  1.00 34.21           N  
ATOM   3455  H   ASN A 216      53.452  11.111   1.310  1.00 -1.00           H  
ATOM   3456  HA  ASN A 216      54.813   8.655   1.120  1.00 -1.00           H  
ATOM   3457  HB2 ASN A 216      52.227   9.411   1.114  1.00 -1.00           H  
ATOM   3458  HB3 ASN A 216      52.418   9.474  -0.618  1.00 -1.00           H  
ATOM   3459 HD21 ASN A 216      51.791   5.987  -0.737  1.00 -1.00           H  
ATOM   3460 HD22 ASN A 216      51.741   7.569  -1.576  1.00 -1.00           H  
ATOM   3461  N   ASP A 217      55.749  10.442  -1.266  1.00 30.35           N  
ATOM   3462  CA  ASP A 217      56.666  10.453  -2.415  1.00 29.86           C  
ATOM   3463  C   ASP A 217      58.098  10.784  -1.978  1.00 29.90           C  
ATOM   3464  O   ASP A 217      58.992  10.862  -2.823  1.00 28.44           O  
ATOM   3465  CB  ASP A 217      56.257  11.476  -3.501  1.00 29.15           C  
ATOM   3466  CG  ASP A 217      54.904  11.315  -4.158  1.00 29.11           C  
ATOM   3467  OD1 ASP A 217      53.936  10.691  -3.713  1.00 28.20           O  
ATOM   3468  OD2 ASP A 217      54.626  11.849  -5.236  1.00 29.15           O1-
ATOM   3469  H   ASP A 217      55.724  11.253  -0.661  1.00 -1.00           H  
ATOM   3470  HA  ASP A 217      56.715   9.467  -2.879  1.00 -1.00           H  
ATOM   3471  HB2 ASP A 217      56.291  12.479  -3.094  1.00 -1.00           H  
ATOM   3472  HB3 ASP A 217      56.988  11.465  -4.306  1.00 -1.00           H  
ATOM   3473  N   HID A 218      58.341  11.051  -0.688  1.00 30.69           N  
ATOM   3474  CA  HID A 218      59.620  11.547  -0.182  1.00 31.30           C  
ATOM   3475  C   HID A 218      60.709  10.461  -0.215  1.00 30.78           C  
ATOM   3476  O   HID A 218      61.873  10.752  -0.500  1.00 29.57           O  
ATOM   3477  CB  HID A 218      59.422  12.021   1.272  1.00  0.00           C  
ATOM   3478  CG  HID A 218      60.598  12.757   1.865  1.00  0.00           C  
ATOM   3479  ND1 HID A 218      60.989  14.015   1.440  1.00  0.00           N  
ATOM   3480  CD2 HID A 218      61.495  12.407   2.849  1.00  0.00           C  
ATOM   3481  CE1 HID A 218      62.053  14.374   2.158  1.00  0.00           C  
ATOM   3482  NE2 HID A 218      62.410  13.446   3.039  1.00  0.00           N  
ATOM   3483  H   HID A 218      57.601  10.859  -0.018  1.00 -1.00           H  
ATOM   3484  HA  HID A 218      59.940  12.392  -0.795  1.00 -1.00           H  
ATOM   3485  HB2 HID A 218      58.557  12.681   1.327  1.00  0.00           H  
ATOM   3486  HB3 HID A 218      59.191  11.171   1.917  1.00  0.00           H  
ATOM   3487  HD1 HID A 218      60.522  14.593   0.730  1.00  0.00           H  
ATOM   3488  HD2 HID A 218      61.549  11.497   3.432  1.00  0.00           H  
ATOM   3489  HE1 HID A 218      62.562  15.322   2.045  1.00  0.00           H  
ATOM   3490  N   GLU A 219      60.325   9.209   0.036  1.00 30.01           N  
ATOM   3491  CA  GLU A 219      61.174   8.031   0.140  1.00 29.94           C  
ATOM   3492  C   GLU A 219      61.730   7.660  -1.245  1.00 28.99           C  
ATOM   3493  O   GLU A 219      62.950   7.552  -1.404  1.00 26.62           O  
ATOM   3494  CB  GLU A 219      60.395   6.841   0.780  1.00 30.53           C  
ATOM   3495  CG  GLU A 219      58.858   6.983   0.960  1.00 31.60           C  
ATOM   3496  CD  GLU A 219      58.124   6.862  -0.369  1.00 33.06           C  
ATOM   3497  OE1 GLU A 219      58.317   7.795  -1.174  1.00 31.95           O  
ATOM   3498  OE2 GLU A 219      57.499   5.813  -0.620  1.00 35.14           O1-
ATOM   3499  H   GLU A 219      59.331   8.995  -0.060  1.00 -1.00           H  
ATOM   3500  HA  GLU A 219      62.025   8.275   0.780  1.00 -1.00           H  
ATOM   3501  HB2 GLU A 219      60.596   5.915   0.239  1.00 -1.00           H  
ATOM   3502  HB3 GLU A 219      60.818   6.666   1.769  1.00 -1.00           H  
ATOM   3503  HG2 GLU A 219      58.493   6.210   1.633  1.00 -1.00           H  
ATOM   3504  HG3 GLU A 219      58.586   7.921   1.444  1.00 -1.00           H  
ATOM   3505  N   ILE A 220      60.863   7.534  -2.265  1.00 28.59           N  
ATOM   3506  CA  ILE A 220      61.270   7.308  -3.654  1.00 28.37           C  
ATOM   3507  C   ILE A 220      62.138   8.468  -4.159  1.00 28.43           C  
ATOM   3508  O   ILE A 220      63.212   8.220  -4.703  1.00 27.67           O  
ATOM   3509  CB  ILE A 220      60.083   6.997  -4.609  1.00 28.45           C  
ATOM   3510  CG1 ILE A 220      60.525   6.802  -6.080  1.00 28.70           C  
ATOM   3511  CG2 ILE A 220      58.923   8.004  -4.526  1.00 27.92           C  
ATOM   3512  CD1 ILE A 220      59.506   6.055  -6.951  1.00 28.78           C  
ATOM   3513  H   ILE A 220      59.862   7.621  -2.030  1.00 -1.00           H  
ATOM   3514  HA  ILE A 220      61.908   6.422  -3.648  1.00 -1.00           H  
ATOM   3515  HB  ILE A 220      59.714   6.034  -4.275  1.00 -1.00           H  
ATOM   3516 HG12 ILE A 220      60.737   7.768  -6.541  1.00 -1.00           H  
ATOM   3517 HG13 ILE A 220      61.455   6.235  -6.101  1.00 -1.00           H  
ATOM   3518 HG21 ILE A 220      58.087   7.717  -5.162  1.00 -1.00           H  
ATOM   3519 HG22 ILE A 220      58.518   8.072  -3.524  1.00 -1.00           H  
ATOM   3520 HG23 ILE A 220      59.232   9.003  -4.821  1.00 -1.00           H  
ATOM   3521 HD11 ILE A 220      59.878   5.933  -7.968  1.00 -1.00           H  
ATOM   3522 HD12 ILE A 220      59.307   5.061  -6.554  1.00 -1.00           H  
ATOM   3523 HD13 ILE A 220      58.555   6.581  -7.022  1.00 -1.00           H  
ATOM   3524  N   PHE A 221      61.720   9.725  -3.951  1.00 28.35           N  
ATOM   3525  CA  PHE A 221      62.429  10.961  -4.292  1.00 28.17           C  
ATOM   3526  C   PHE A 221      63.908  10.902  -3.854  1.00 27.79           C  
ATOM   3527  O   PHE A 221      64.788  10.594  -4.690  1.00 26.85           O  
ATOM   3528  CB  PHE A 221      61.628  12.171  -3.756  1.00 28.21           C  
ATOM   3529  CG  PHE A 221      62.072  13.571  -4.144  1.00 28.92           C  
ATOM   3530  CD1 PHE A 221      61.329  14.298  -5.098  1.00 30.20           C  
ATOM   3531  CD2 PHE A 221      63.161  14.192  -3.495  1.00 29.24           C  
ATOM   3532  CE1 PHE A 221      61.666  15.633  -5.390  1.00 29.62           C  
ATOM   3533  CE2 PHE A 221      63.516  15.516  -3.811  1.00 29.66           C  
ATOM   3534  CZ  PHE A 221      62.767  16.239  -4.757  1.00 29.38           C  
ATOM   3535  H   PHE A 221      60.822   9.820  -3.478  1.00 -1.00           H  
ATOM   3536  HA  PHE A 221      62.418  11.032  -5.381  1.00 -1.00           H  
ATOM   3537  HB2 PHE A 221      60.608  12.078  -4.123  1.00 -1.00           H  
ATOM   3538  HB3 PHE A 221      61.550  12.134  -2.671  1.00 -1.00           H  
ATOM   3539  HD1 PHE A 221      60.477  13.853  -5.593  1.00 -1.00           H  
ATOM   3540  HD2 PHE A 221      63.722  13.675  -2.732  1.00 -1.00           H  
ATOM   3541  HE1 PHE A 221      61.082  16.196  -6.100  1.00 -1.00           H  
ATOM   3542  HE2 PHE A 221      64.351  15.988  -3.312  1.00 -1.00           H  
ATOM   3543  HZ  PHE A 221      63.029  17.261  -4.992  1.00 -1.00           H  
ATOM   3544  N   THR A 222      64.133  11.061  -2.540  1.00 27.88           N  
ATOM   3545  CA  THR A 222      65.407  11.214  -1.825  1.00 28.34           C  
ATOM   3546  C   THR A 222      66.458  10.122  -2.084  1.00 27.87           C  
ATOM   3547  O   THR A 222      67.650  10.399  -1.960  1.00 27.00           O  
ATOM   3548  CB  THR A 222      65.148  11.415  -0.311  1.00  0.00           C  
ATOM   3549  OG1 THR A 222      64.431  10.324   0.237  1.00  0.00           O  
ATOM   3550  CG2 THR A 222      64.433  12.731   0.026  1.00  0.00           C  
ATOM   3551  H   THR A 222      63.315  11.115  -1.938  1.00 -1.00           H  
ATOM   3552  HA  THR A 222      65.856  12.135  -2.202  1.00 -1.00           H  
ATOM   3553  HB  THR A 222      66.115  11.439   0.197  1.00  0.00           H  
ATOM   3554  HG1 THR A 222      63.497  10.437   0.050  1.00  0.00           H  
ATOM   3555 HG21 THR A 222      64.337  12.848   1.105  1.00  0.00           H  
ATOM   3556 HG22 THR A 222      64.998  13.589  -0.340  1.00  0.00           H  
ATOM   3557 HG23 THR A 222      63.433  12.793  -0.401  1.00  0.00           H  
ATOM   3558  N   ASP A 223      66.052   8.921  -2.535  1.00 56.90           N  
ATOM   3559  CA  ASP A 223      66.954   7.867  -3.031  1.00 56.19           C  
ATOM   3560  C   ASP A 223      67.867   8.435  -4.162  1.00 55.61           C  
ATOM   3561  O   ASP A 223      67.349   9.274  -4.933  1.00 54.26           O  
ATOM   3562  CB  ASP A 223      66.106   6.640  -3.513  1.00 55.14           C  
ATOM   3563  CG  ASP A 223      66.098   6.412  -5.025  1.00 56.38           C  
ATOM   3564  OD1 ASP A 223      65.694   7.369  -5.734  1.00 52.22           O  
ATOM   3565  OD2 ASP A 223      66.807   5.493  -5.464  1.00 54.73           O1-
ATOM   3566  H   ASP A 223      65.066   8.707  -2.417  1.00 -1.00           H  
ATOM   3567  HA  ASP A 223      67.564   7.565  -2.179  1.00 -1.00           H  
ATOM   3568  HB2 ASP A 223      66.502   5.737  -3.046  1.00 -1.00           H  
ATOM   3569  HB3 ASP A 223      65.072   6.705  -3.169  1.00 -1.00           H  
ATOM   3570  N   PRO A 224      69.079   7.887  -4.378  1.00 55.84           N  
ATOM   3571  CA  PRO A 224      69.983   8.326  -5.444  1.00 56.41           C  
ATOM   3572  C   PRO A 224      69.599   7.869  -6.867  1.00 55.43           C  
ATOM   3573  O   PRO A 224      69.936   8.587  -7.805  1.00 54.75           O  
ATOM   3574  CB  PRO A 224      71.347   7.743  -5.043  1.00 56.93           C  
ATOM   3575  CG  PRO A 224      71.011   6.484  -4.258  1.00 58.41           C  
ATOM   3576  CD  PRO A 224      69.679   6.813  -3.581  1.00 58.04           C  
ATOM   3577  HA  PRO A 224      70.047   9.416  -5.448  1.00 -1.00           H  
ATOM   3578  HB2 PRO A 224      72.008   7.545  -5.890  1.00 -1.00           H  
ATOM   3579  HB3 PRO A 224      71.866   8.449  -4.393  1.00 -1.00           H  
ATOM   3580  HG2 PRO A 224      70.879   5.648  -4.947  1.00 -1.00           H  
ATOM   3581  HG3 PRO A 224      71.790   6.204  -3.548  1.00 -1.00           H  
ATOM   3582  HD2 PRO A 224      69.039   5.931  -3.527  1.00 -1.00           H  
ATOM   3583  HD3 PRO A 224      69.857   7.170  -2.565  1.00 -1.00           H  
ATOM   3584  N   ARG A 225      68.907   6.730  -7.070  1.00 54.24           N  
ATOM   3585  CA  ARG A 225      68.660   6.199  -8.420  1.00 52.98           C  
ATOM   3586  C   ARG A 225      67.593   7.025  -9.151  1.00 53.61           C  
ATOM   3587  O   ARG A 225      67.760   7.325 -10.335  1.00 53.20           O  
ATOM   3588  CB  ARG A 225      68.222   4.718  -8.385  1.00 51.30           C  
ATOM   3589  CG  ARG A 225      69.327   3.755  -7.913  1.00 53.85           C  
ATOM   3590  CD  ARG A 225      69.163   3.281  -6.463  1.00 54.86           C  
ATOM   3591  NE  ARG A 225      68.258   2.127  -6.382  1.00 56.67           N  
ATOM   3592  CZ  ARG A 225      67.196   1.951  -5.591  1.00 58.62           C  
ATOM   3593  NH1 ARG A 225      66.724   2.948  -4.846  1.00 47.95           N  
ATOM   3594  NH2 ARG A 225      66.598   0.763  -5.550  1.00 49.93           N1+
ATOM   3595  H   ARG A 225      68.513   6.208  -6.290  1.00 -1.00           H  
ATOM   3596  HA  ARG A 225      69.581   6.272  -9.003  1.00 -1.00           H  
ATOM   3597  HB2 ARG A 225      67.307   4.576  -7.808  1.00 -1.00           H  
ATOM   3598  HB3 ARG A 225      67.961   4.424  -9.403  1.00 -1.00           H  
ATOM   3599  HG2 ARG A 225      69.333   2.881  -8.568  1.00 -1.00           H  
ATOM   3600  HG3 ARG A 225      70.310   4.209  -8.043  1.00 -1.00           H  
ATOM   3601  HD2 ARG A 225      70.131   2.938  -6.095  1.00 -1.00           H  
ATOM   3602  HD3 ARG A 225      68.869   4.093  -5.803  1.00 -1.00           H  
ATOM   3603  HE  ARG A 225      68.551   1.312  -6.993  1.00 -1.00           H  
ATOM   3604 HH11 ARG A 225      65.967   2.816  -4.199  1.00 -1.00           H  
ATOM   3605 HH12 ARG A 225      66.918   3.938  -5.115  1.00 -1.00           H  
ATOM   3606 HH21 ARG A 225      65.807   0.553  -4.961  1.00 -1.00           H  
ATOM   3607 HH22 ARG A 225      66.879   0.003  -6.230  1.00 -1.00           H  
ATOM   3608  N   THR A 226      66.535   7.461  -8.446  1.00 51.79           N  
ATOM   3609  CA  THR A 226      65.655   8.490  -8.984  1.00 51.62           C  
ATOM   3610  C   THR A 226      66.235   9.860  -8.611  1.00 51.07           C  
ATOM   3611  O   THR A 226      66.401  10.118  -7.402  1.00 48.79           O  
ATOM   3612  CB  THR A 226      64.211   8.388  -8.424  1.00 51.72           C  
ATOM   3613  OG1 THR A 226      64.020   8.942  -7.120  1.00 49.26           O  
ATOM   3614  CG2 THR A 226      63.625   6.975  -8.451  1.00 51.75           C  
ATOM   3615  H   THR A 226      66.387   7.077  -7.514  1.00 -1.00           H  
ATOM   3616  HA  THR A 226      65.591   8.382 -10.055  1.00 -1.00           H  
ATOM   3617  HB  THR A 226      63.612   8.996  -9.097  1.00 -1.00           H  
ATOM   3618  HG1 THR A 226      63.115   8.707  -6.879  1.00 -1.00           H  
ATOM   3619 HG21 THR A 226      62.561   6.980  -8.212  1.00 -1.00           H  
ATOM   3620 HG22 THR A 226      63.721   6.526  -9.439  1.00 -1.00           H  
ATOM   3621 HG23 THR A 226      64.122   6.312  -7.743  1.00 -1.00           H  
ATOM   3622  N   MET A 227      66.396  10.737  -9.602  1.00 53.82           N  
ATOM   3623  CA  MET A 227      66.419  12.185  -9.426  1.00 55.75           C  
ATOM   3624  C   MET A 227      64.951  12.632  -9.506  1.00 54.53           C  
ATOM   3625  O   MET A 227      64.214  12.179 -10.388  1.00 51.66           O  
ATOM   3626  CB  MET A 227      67.201  12.835 -10.585  1.00 55.29           C  
ATOM   3627  CG  MET A 227      68.718  12.609 -10.497  1.00 65.96           C  
ATOM   3628  SD  MET A 227      69.519  13.361  -9.050  1.00 68.67          Se  
ATOM   3629  CE  MET A 227      69.894  11.874  -8.077  1.00 69.04           C  
ATOM   3630  H   MET A 227      66.195  10.408 -10.546  1.00 -1.00           H  
ATOM   3631  HA  MET A 227      66.845  12.469  -8.463  1.00 -1.00           H  
ATOM   3632  HB2 MET A 227      66.834  12.462 -11.544  1.00 -1.00           H  
ATOM   3633  HB3 MET A 227      67.016  13.911 -10.597  1.00 -1.00           H  
ATOM   3634  HG2 MET A 227      68.951  11.545 -10.522  1.00 -1.00           H  
ATOM   3635  HG3 MET A 227      69.186  13.039 -11.384  1.00 -1.00           H  
ATOM   3636  HE1 MET A 227      70.374  12.147  -7.137  1.00 -1.00           H  
ATOM   3637  HE2 MET A 227      68.987  11.316  -7.848  1.00 -1.00           H  
ATOM   3638  HE3 MET A 227      70.570  11.218  -8.625  1.00 -1.00           H  
ATOM   3639  N   GLY A 228      64.509  13.462  -8.560  1.00 54.89           N  
ATOM   3640  CA  GLY A 228      63.105  13.768  -8.323  1.00 56.06           C  
ATOM   3641  C   GLY A 228      62.789  15.236  -8.584  1.00 57.45           C  
ATOM   3642  O   GLY A 228      63.539  16.114  -8.159  1.00 55.29           O  
ATOM   3643  H   GLY A 228      65.171  13.910  -7.942  1.00 -1.00           H  
ATOM   3644  HA2 GLY A 228      62.439  13.124  -8.889  1.00 -1.00           H  
ATOM   3645  HA3 GLY A 228      62.895  13.565  -7.274  1.00 -1.00           H  
ATOM   3646  N   TYR A 229      61.668  15.497  -9.260  1.00 55.38           N  
ATOM   3647  CA  TYR A 229      61.011  16.799  -9.347  1.00 55.66           C  
ATOM   3648  C   TYR A 229      59.716  16.729  -8.528  1.00 55.47           C  
ATOM   3649  O   TYR A 229      59.004  15.726  -8.581  1.00 53.44           O  
ATOM   3650  CB  TYR A 229      60.631  17.090 -10.818  1.00 54.62           C  
ATOM   3651  CG  TYR A 229      61.670  17.826 -11.655  1.00 57.70           C  
ATOM   3652  CD1 TYR A 229      61.230  18.682 -12.685  1.00 61.91           C  
ATOM   3653  CD2 TYR A 229      63.057  17.703 -11.410  1.00 56.02           C  
ATOM   3654  CE1 TYR A 229      62.158  19.393 -13.469  1.00 62.98           C  
ATOM   3655  CE2 TYR A 229      63.985  18.422 -12.186  1.00 56.75           C  
ATOM   3656  CZ  TYR A 229      63.536  19.259 -13.224  1.00 56.90           C  
ATOM   3657  OH  TYR A 229      64.428  19.922 -14.008  1.00 59.08           O  
ATOM   3658  H   TYR A 229      61.126  14.705  -9.597  1.00 -1.00           H  
ATOM   3659  HA  TYR A 229      61.635  17.602  -8.947  1.00 -1.00           H  
ATOM   3660  HB2 TYR A 229      60.343  16.169 -11.327  1.00 -1.00           H  
ATOM   3661  HB3 TYR A 229      59.732  17.713 -10.837  1.00 -1.00           H  
ATOM   3662  HD1 TYR A 229      60.172  18.804 -12.868  1.00 -1.00           H  
ATOM   3663  HD2 TYR A 229      63.433  17.075 -10.617  1.00 -1.00           H  
ATOM   3664  HE1 TYR A 229      61.813  20.057 -14.250  1.00 -1.00           H  
ATOM   3665  HE2 TYR A 229      65.042  18.320 -11.978  1.00 -1.00           H  
ATOM   3666  HH  TYR A 229      65.317  19.911 -13.668  1.00 -1.00           H  
ATOM   3667  N   SER A 230      59.403  17.799  -7.799  1.00 56.07           N  
ATOM   3668  CA  SER A 230      58.141  18.013  -7.107  1.00 57.06           C  
ATOM   3669  C   SER A 230      57.220  18.824  -8.045  1.00 56.53           C  
ATOM   3670  O   SER A 230      57.490  20.000  -8.299  1.00 54.16           O  
ATOM   3671  CB  SER A 230      58.482  18.813  -5.827  1.00 60.02           C  
ATOM   3672  OG  SER A 230      59.277  19.962  -6.105  1.00 70.46           O  
ATOM   3673  H   SER A 230      60.031  18.590  -7.759  1.00 -1.00           H  
ATOM   3674  HA  SER A 230      57.682  17.071  -6.812  1.00 -1.00           H  
ATOM   3675  HB2 SER A 230      57.566  19.114  -5.316  1.00 -1.00           H  
ATOM   3676  HB3 SER A 230      59.028  18.176  -5.130  1.00 -1.00           H  
ATOM   3677  HG  SER A 230      58.786  20.495  -6.729  1.00 -1.00           H  
ATOM   3678  N   VAL A 231      56.158  18.212  -8.580  1.00 55.55           N  
ATOM   3679  CA  VAL A 231      55.104  18.898  -9.330  1.00 59.89           C  
ATOM   3680  C   VAL A 231      54.008  19.349  -8.343  1.00 62.06           C  
ATOM   3681  O   VAL A 231      53.832  18.754  -7.278  1.00 64.46           O  
ATOM   3682  CB  VAL A 231      54.504  17.951 -10.408  1.00 60.20           C  
ATOM   3683  CG1 VAL A 231      55.498  17.710 -11.558  1.00 59.22           C  
ATOM   3684  CG2 VAL A 231      53.982  16.599  -9.888  1.00 64.94           C  
ATOM   3685  H   VAL A 231      55.939  17.270  -8.250  1.00 -1.00           H  
ATOM   3686  HA  VAL A 231      55.500  19.788  -9.824  1.00 -1.00           H  
ATOM   3687  HB  VAL A 231      53.644  18.470 -10.837  1.00 -1.00           H  
ATOM   3688 HG11 VAL A 231      55.033  17.147 -12.369  1.00 -1.00           H  
ATOM   3689 HG12 VAL A 231      55.856  18.650 -11.978  1.00 -1.00           H  
ATOM   3690 HG13 VAL A 231      56.369  17.150 -11.217  1.00 -1.00           H  
ATOM   3691 HG21 VAL A 231      53.326  16.146 -10.624  1.00 -1.00           H  
ATOM   3692 HG22 VAL A 231      54.793  15.895  -9.708  1.00 -1.00           H  
ATOM   3693 HG23 VAL A 231      53.401  16.688  -8.970  1.00 -1.00           H  
ATOM   3694  N   THR A 232      53.277  20.407  -8.695  1.00 58.88           N  
ATOM   3695  CA  THR A 232      52.170  20.959  -7.926  1.00 59.78           C  
ATOM   3696  C   THR A 232      50.835  20.443  -8.499  1.00 57.64           C  
ATOM   3697  O   THR A 232      49.920  20.141  -7.734  1.00 58.90           O  
ATOM   3698  CB  THR A 232      52.258  22.512  -7.979  1.00 61.34           C  
ATOM   3699  OG1 THR A 232      52.037  23.070  -9.267  1.00 67.84           O  
ATOM   3700  CG2 THR A 232      53.588  23.063  -7.441  1.00 53.96           C  
ATOM   3701  H   THR A 232      53.415  20.830  -9.626  1.00 -1.00           H  
ATOM   3702  HA  THR A 232      52.234  20.645  -6.881  1.00 -1.00           H  
ATOM   3703  HB  THR A 232      51.464  22.902  -7.340  1.00 -1.00           H  
ATOM   3704  HG1 THR A 232      52.580  22.613  -9.929  1.00 -1.00           H  
ATOM   3705 HG21 THR A 232      53.565  24.151  -7.380  1.00 -1.00           H  
ATOM   3706 HG22 THR A 232      53.790  22.683  -6.439  1.00 -1.00           H  
ATOM   3707 HG23 THR A 232      54.430  22.786  -8.076  1.00 -1.00           H  
ATOM   3708  N   ALA A 233      50.727  20.305  -9.829  1.00 53.48           N  
ATOM   3709  CA  ALA A 233      49.545  19.820 -10.541  1.00 51.09           C  
ATOM   3710  C   ALA A 233      49.958  19.241 -11.910  1.00 50.77           C  
ATOM   3711  O   ALA A 233      51.009  19.646 -12.415  1.00 49.99           O  
ATOM   3712  CB  ALA A 233      48.499  20.945 -10.632  1.00 50.17           C  
ATOM   3713  H   ALA A 233      51.515  20.583 -10.413  1.00 -1.00           H  
ATOM   3714  HA  ALA A 233      49.135  19.009  -9.940  1.00 -1.00           H  
ATOM   3715  HB1 ALA A 233      47.564  20.588 -11.062  1.00 -1.00           H  
ATOM   3716  HB2 ALA A 233      48.258  21.353  -9.650  1.00 -1.00           H  
ATOM   3717  HB3 ALA A 233      48.852  21.766 -11.257  1.00 -1.00           H  
ATOM   3718  N   PRO A 234      49.189  18.304 -12.521  1.00 50.44           N  
ATOM   3719  CA  PRO A 234      49.525  17.639 -13.797  1.00 50.35           C  
ATOM   3720  C   PRO A 234      49.958  18.529 -14.983  1.00 53.33           C  
ATOM   3721  O   PRO A 234      50.709  18.078 -15.851  1.00 51.92           O  
ATOM   3722  CB  PRO A 234      48.276  16.830 -14.169  1.00 49.43           C  
ATOM   3723  CG  PRO A 234      47.585  16.550 -12.850  1.00 50.82           C  
ATOM   3724  CD  PRO A 234      47.958  17.733 -11.957  1.00 48.74           C  
ATOM   3725  HA  PRO A 234      50.352  16.968 -13.568  1.00 -1.00           H  
ATOM   3726  HB2 PRO A 234      47.608  17.418 -14.801  1.00 -1.00           H  
ATOM   3727  HB3 PRO A 234      48.529  15.914 -14.701  1.00 -1.00           H  
ATOM   3728  HG2 PRO A 234      46.508  16.410 -12.948  1.00 -1.00           H  
ATOM   3729  HG3 PRO A 234      47.999  15.637 -12.418  1.00 -1.00           H  
ATOM   3730  HD2 PRO A 234      47.169  18.485 -11.988  1.00 -1.00           H  
ATOM   3731  HD3 PRO A 234      48.070  17.397 -10.927  1.00 -1.00           H  
ATOM   3732  N   GLU A 235      49.522  19.792 -15.030  1.00 54.99           N  
ATOM   3733  CA  GLU A 235      49.938  20.836 -15.964  1.00 58.17           C  
ATOM   3734  C   GLU A 235      51.457  21.101 -15.933  1.00 59.40           C  
ATOM   3735  O   GLU A 235      52.039  21.447 -16.964  1.00 59.54           O  
ATOM   3736  CB  GLU A 235      49.171  22.154 -15.695  1.00 59.17           C  
ATOM   3737  CG  GLU A 235      47.639  22.033 -15.517  1.00 69.53           C  
ATOM   3738  CD  GLU A 235      47.228  21.758 -14.077  1.00 72.23           C  
ATOM   3739  OE1 GLU A 235      46.765  22.696 -13.403  1.00 65.76           O  
ATOM   3740  OE2 GLU A 235      47.445  20.616 -13.629  1.00 64.37           O1-
ATOM   3741  H   GLU A 235      48.785  20.064 -14.355  1.00 -1.00           H  
ATOM   3742  HA  GLU A 235      49.684  20.485 -16.966  1.00 -1.00           H  
ATOM   3743  HB2 GLU A 235      49.588  22.647 -14.814  1.00 -1.00           H  
ATOM   3744  HB3 GLU A 235      49.370  22.838 -16.522  1.00 -1.00           H  
ATOM   3745  HG2 GLU A 235      47.168  22.969 -15.822  1.00 -1.00           H  
ATOM   3746  HG3 GLU A 235      47.230  21.261 -16.169  1.00 -1.00           H  
ATOM   3747  N   ASP A 236      52.110  20.881 -14.780  1.00 59.98           N  
ATOM   3748  CA  ASP A 236      53.563  20.970 -14.602  1.00 60.08           C  
ATOM   3749  C   ASP A 236      54.286  19.947 -15.473  1.00 60.33           C  
ATOM   3750  O   ASP A 236      55.267  20.292 -16.122  1.00 59.76           O  
ATOM   3751  CB  ASP A 236      53.998  20.738 -13.139  1.00 60.92           C  
ATOM   3752  CG  ASP A 236      53.647  21.864 -12.188  1.00 70.88           C  
ATOM   3753  OD1 ASP A 236      53.245  21.560 -11.046  1.00 75.17           O  
ATOM   3754  OD2 ASP A 236      53.881  23.032 -12.563  1.00 74.54           O1-
ATOM   3755  H   ASP A 236      51.565  20.561 -13.981  1.00 -1.00           H  
ATOM   3756  HA  ASP A 236      53.887  21.962 -14.920  1.00 -1.00           H  
ATOM   3757  HB2 ASP A 236      53.585  19.801 -12.765  1.00 -1.00           H  
ATOM   3758  HB3 ASP A 236      55.081  20.633 -13.087  1.00 -1.00           H  
ATOM   3759  N   THR A 237      53.776  18.715 -15.554  1.00 58.27           N  
ATOM   3760  CA  THR A 237      54.336  17.622 -16.341  1.00 57.13           C  
ATOM   3761  C   THR A 237      54.316  17.978 -17.837  1.00 57.23           C  
ATOM   3762  O   THR A 237      55.308  17.768 -18.529  1.00 58.92           O  
ATOM   3763  CB  THR A 237      53.497  16.352 -16.079  1.00 56.78           C  
ATOM   3764  OG1 THR A 237      53.223  16.255 -14.694  1.00 52.50           O  
ATOM   3765  CG2 THR A 237      54.181  15.057 -16.545  1.00 51.49           C  
ATOM   3766  H   THR A 237      52.979  18.467 -14.980  1.00 -1.00           H  
ATOM   3767  HA  THR A 237      55.366  17.460 -16.019  1.00 -1.00           H  
ATOM   3768  HB  THR A 237      52.536  16.433 -16.590  1.00 -1.00           H  
ATOM   3769  HG1 THR A 237      52.427  15.726 -14.607  1.00 -1.00           H  
ATOM   3770 HG21 THR A 237      53.527  14.195 -16.418  1.00 -1.00           H  
ATOM   3771 HG22 THR A 237      54.439  15.097 -17.603  1.00 -1.00           H  
ATOM   3772 HG23 THR A 237      55.102  14.867 -15.992  1.00 -1.00           H  
ATOM   3773  N   ARG A 238      53.222  18.589 -18.317  1.00 57.84           N  
ATOM   3774  CA  ARG A 238      53.065  19.050 -19.695  1.00 55.25           C  
ATOM   3775  C   ARG A 238      54.057  20.183 -20.010  1.00 53.36           C  
ATOM   3776  O   ARG A 238      54.788  20.106 -20.996  1.00 51.62           O  
ATOM   3777  CB  ARG A 238      51.615  19.533 -19.921  1.00 53.90           C  
ATOM   3778  CG  ARG A 238      50.529  18.465 -19.674  1.00 59.97           C  
ATOM   3779  CD  ARG A 238      50.566  17.295 -20.669  1.00 58.51           C  
ATOM   3780  NE  ARG A 238      50.310  17.752 -22.042  1.00 61.69           N  
ATOM   3781  CZ  ARG A 238      49.127  17.857 -22.665  1.00 59.90           C  
ATOM   3782  NH1 ARG A 238      47.983  17.559 -22.053  1.00 57.15           N  
ATOM   3783  NH2 ARG A 238      49.094  18.267 -23.927  1.00 56.69           N1+
ATOM   3784  H   ARG A 238      52.493  18.802 -17.648  1.00 -1.00           H  
ATOM   3785  HA  ARG A 238      53.292  18.223 -20.367  1.00 -1.00           H  
ATOM   3786  HB2 ARG A 238      51.406  20.386 -19.275  1.00 -1.00           H  
ATOM   3787  HB3 ARG A 238      51.516  19.918 -20.937  1.00 -1.00           H  
ATOM   3788  HG2 ARG A 238      50.607  18.079 -18.657  1.00 -1.00           H  
ATOM   3789  HG3 ARG A 238      49.548  18.940 -19.725  1.00 -1.00           H  
ATOM   3790  HD2 ARG A 238      51.537  16.803 -20.635  1.00 -1.00           H  
ATOM   3791  HD3 ARG A 238      49.854  16.519 -20.405  1.00 -1.00           H  
ATOM   3792  HE  ARG A 238      51.159  17.872 -22.587  1.00 -1.00           H  
ATOM   3793 HH11 ARG A 238      47.073  17.555 -22.592  1.00 -1.00           H  
ATOM   3794 HH12 ARG A 238      47.918  17.270 -21.085  1.00 -1.00           H  
ATOM   3795 HH21 ARG A 238      48.173  18.300 -24.446  1.00 -1.00           H  
ATOM   3796 HH22 ARG A 238      49.911  18.556 -24.440  1.00 -1.00           H  
ATOM   3797  N   ARG A 239      54.117  21.189 -19.128  1.00 52.89           N  
ATOM   3798  CA  ARG A 239      55.034  22.325 -19.172  1.00 55.28           C  
ATOM   3799  C   ARG A 239      56.509  21.879 -19.200  1.00 56.09           C  
ATOM   3800  O   ARG A 239      57.264  22.248 -20.100  1.00 55.84           O  
ATOM   3801  CB  ARG A 239      54.701  23.239 -17.967  1.00 55.72           C  
ATOM   3802  CG  ARG A 239      55.639  24.437 -17.734  1.00 57.61           C  
ATOM   3803  CD  ARG A 239      55.161  25.356 -16.596  1.00 61.75           C  
ATOM   3804  NE  ARG A 239      55.212  24.695 -15.278  1.00 64.64           N  
ATOM   3805  CZ  ARG A 239      56.261  24.625 -14.449  1.00 74.72           C  
ATOM   3806  NH1 ARG A 239      57.451  25.105 -14.808  1.00 62.13           N  
ATOM   3807  NH2 ARG A 239      56.112  24.066 -13.253  1.00 71.99           N1+
ATOM   3808  H   ARG A 239      53.478  21.150 -18.339  1.00 -1.00           H  
ATOM   3809  HA  ARG A 239      54.842  22.876 -20.094  1.00 -1.00           H  
ATOM   3810  HB2 ARG A 239      53.682  23.609 -18.087  1.00 -1.00           H  
ATOM   3811  HB3 ARG A 239      54.689  22.642 -17.057  1.00 -1.00           H  
ATOM   3812  HG2 ARG A 239      56.650  24.093 -17.516  1.00 -1.00           H  
ATOM   3813  HG3 ARG A 239      55.710  25.022 -18.652  1.00 -1.00           H  
ATOM   3814  HD2 ARG A 239      55.760  26.266 -16.567  1.00 -1.00           H  
ATOM   3815  HD3 ARG A 239      54.137  25.679 -16.784  1.00 -1.00           H  
ATOM   3816  HE  ARG A 239      54.330  24.316 -14.951  1.00 -1.00           H  
ATOM   3817 HH11 ARG A 239      58.258  25.061 -14.203  1.00 -1.00           H  
ATOM   3818 HH12 ARG A 239      57.583  25.535 -15.709  1.00 -1.00           H  
ATOM   3819 HH21 ARG A 239      56.863  23.998 -12.584  1.00 -1.00           H  
ATOM   3820 HH22 ARG A 239      55.180  23.680 -12.939  1.00 -1.00           H  
ATOM   3821  N   ILE A 240      56.907  21.069 -18.214  1.00 56.26           N  
ATOM   3822  CA  ILE A 240      58.279  20.636 -17.994  1.00 54.34           C  
ATOM   3823  C   ILE A 240      58.705  19.605 -19.056  1.00 55.48           C  
ATOM   3824  O   ILE A 240      59.800  19.737 -19.598  1.00 56.28           O  
ATOM   3825  CB  ILE A 240      58.406  20.096 -16.537  1.00 56.46           C  
ATOM   3826  CG1 ILE A 240      58.181  21.239 -15.512  1.00 58.20           C  
ATOM   3827  CG2 ILE A 240      59.746  19.392 -16.251  1.00 55.42           C  
ATOM   3828  CD1 ILE A 240      57.949  20.761 -14.072  1.00 54.72           C  
ATOM   3829  H   ILE A 240      56.219  20.793 -17.513  1.00 -1.00           H  
ATOM   3830  HA  ILE A 240      58.938  21.501 -18.101  1.00 -1.00           H  
ATOM   3831  HB  ILE A 240      57.627  19.345 -16.395  1.00 -1.00           H  
ATOM   3832 HG12 ILE A 240      59.021  21.935 -15.536  1.00 -1.00           H  
ATOM   3833 HG13 ILE A 240      57.313  21.836 -15.792  1.00 -1.00           H  
ATOM   3834 HG21 ILE A 240      59.798  19.044 -15.224  1.00 -1.00           H  
ATOM   3835 HG22 ILE A 240      59.878  18.512 -16.880  1.00 -1.00           H  
ATOM   3836 HG23 ILE A 240      60.586  20.066 -16.421  1.00 -1.00           H  
ATOM   3837 HD11 ILE A 240      57.588  21.579 -13.449  1.00 -1.00           H  
ATOM   3838 HD12 ILE A 240      57.207  19.964 -14.032  1.00 -1.00           H  
ATOM   3839 HD13 ILE A 240      58.867  20.398 -13.618  1.00 -1.00           H  
ATOM   3840  N   CYS A 241      57.882  18.602 -19.399  1.00 56.47           N  
ATOM   3841  CA  CYS A 241      58.289  17.575 -20.367  1.00 55.34           C  
ATOM   3842  C   CYS A 241      58.389  18.126 -21.797  1.00 54.38           C  
ATOM   3843  O   CYS A 241      59.265  17.682 -22.537  1.00 54.58           O  
ATOM   3844  CB  CYS A 241      57.348  16.357 -20.360  1.00 52.73           C  
ATOM   3845  SG  CYS A 241      57.498  15.472 -18.780  1.00 58.64           S  
ATOM   3846  H   CYS A 241      56.960  18.524 -18.977  1.00 -1.00           H  
ATOM   3847  HA  CYS A 241      59.287  17.227 -20.094  1.00 -1.00           H  
ATOM   3848  HB2 CYS A 241      56.313  16.641 -20.548  1.00 -1.00           H  
ATOM   3849  HB3 CYS A 241      57.632  15.665 -21.154  1.00 -1.00           H  
ATOM   3850  HG  CYS A 241      56.818  16.386 -18.077  1.00 -1.00           H  
ATOM   3851  N   GLU A 242      57.587  19.139 -22.169  1.00 54.71           N  
ATOM   3852  CA  GLU A 242      57.715  19.802 -23.470  1.00 57.53           C  
ATOM   3853  C   GLU A 242      59.033  20.605 -23.563  1.00 58.42           C  
ATOM   3854  O   GLU A 242      59.629  20.700 -24.633  1.00 58.78           O  
ATOM   3855  CB  GLU A 242      56.496  20.718 -23.730  1.00 60.16           C  
ATOM   3856  CG  GLU A 242      56.383  21.260 -25.175  1.00 71.27           C  
ATOM   3857  CD  GLU A 242      56.240  20.140 -26.198  1.00 79.54           C  
ATOM   3858  OE1 GLU A 242      55.226  19.419 -26.143  1.00 80.67           O  
ATOM   3859  OE2 GLU A 242      57.180  19.909 -26.977  1.00 77.65           O1-
ATOM   3860  H   GLU A 242      56.883  19.486 -21.526  1.00 -1.00           H  
ATOM   3861  HA  GLU A 242      57.731  19.013 -24.221  1.00 -1.00           H  
ATOM   3862  HB2 GLU A 242      55.579  20.173 -23.515  1.00 -1.00           H  
ATOM   3863  HB3 GLU A 242      56.506  21.556 -23.031  1.00 -1.00           H  
ATOM   3864  HG2 GLU A 242      55.507  21.904 -25.258  1.00 -1.00           H  
ATOM   3865  HG3 GLU A 242      57.242  21.879 -25.433  1.00 -1.00           H  
ATOM   3866  N   LEU A 243      59.522  21.133 -22.433  1.00 57.67           N  
ATOM   3867  CA  LEU A 243      60.792  21.849 -22.349  1.00 59.00           C  
ATOM   3868  C   LEU A 243      61.973  20.856 -22.312  1.00 58.98           C  
ATOM   3869  O   LEU A 243      62.947  21.040 -23.039  1.00 58.94           O  
ATOM   3870  CB  LEU A 243      60.771  22.711 -21.061  1.00 57.59           C  
ATOM   3871  CG  LEU A 243      61.979  23.652 -20.849  1.00 62.95           C  
ATOM   3872  CD1 LEU A 243      62.059  24.754 -21.918  1.00 58.21           C  
ATOM   3873  CD2 LEU A 243      61.932  24.273 -19.444  1.00 68.82           C  
ATOM   3874  H   LEU A 243      58.982  21.023 -21.585  1.00 -1.00           H  
ATOM   3875  HA  LEU A 243      60.895  22.493 -23.223  1.00 -1.00           H  
ATOM   3876  HB2 LEU A 243      59.860  23.313 -21.054  1.00 -1.00           H  
ATOM   3877  HB3 LEU A 243      60.686  22.059 -20.193  1.00 -1.00           H  
ATOM   3878  HG  LEU A 243      62.900  23.070 -20.904  1.00 -1.00           H  
ATOM   3879 HD11 LEU A 243      62.892  25.431 -21.722  1.00 -1.00           H  
ATOM   3880 HD12 LEU A 243      62.215  24.341 -22.914  1.00 -1.00           H  
ATOM   3881 HD13 LEU A 243      61.148  25.353 -21.943  1.00 -1.00           H  
ATOM   3882 HD21 LEU A 243      62.799  24.909 -19.263  1.00 -1.00           H  
ATOM   3883 HD22 LEU A 243      61.038  24.883 -19.307  1.00 -1.00           H  
ATOM   3884 HD23 LEU A 243      61.929  23.504 -18.670  1.00 -1.00           H  
ATOM   3885  N   LEU A 244      61.901  19.817 -21.467  1.00 57.94           N  
ATOM   3886  CA  LEU A 244      63.025  18.919 -21.180  1.00 56.78           C  
ATOM   3887  C   LEU A 244      63.163  17.772 -22.201  1.00 58.38           C  
ATOM   3888  O   LEU A 244      64.276  17.286 -22.393  1.00 57.46           O  
ATOM   3889  CB  LEU A 244      62.827  18.300 -19.769  1.00 54.40           C  
ATOM   3890  CG  LEU A 244      63.430  19.124 -18.601  1.00 58.66           C  
ATOM   3891  CD1 LEU A 244      62.937  20.579 -18.529  1.00 55.86           C  
ATOM   3892  CD2 LEU A 244      63.187  18.427 -17.254  1.00 46.70           C  
ATOM   3893  H   LEU A 244      61.083  19.758 -20.865  1.00 -1.00           H  
ATOM   3894  HA  LEU A 244      63.963  19.477 -21.198  1.00 -1.00           H  
ATOM   3895  HB2 LEU A 244      61.773  18.092 -19.589  1.00 -1.00           H  
ATOM   3896  HB3 LEU A 244      63.305  17.319 -19.737  1.00 -1.00           H  
ATOM   3897  HG  LEU A 244      64.510  19.163 -18.755  1.00 -1.00           H  
ATOM   3898 HD11 LEU A 244      63.389  21.104 -17.687  1.00 -1.00           H  
ATOM   3899 HD12 LEU A 244      63.204  21.139 -19.425  1.00 -1.00           H  
ATOM   3900 HD13 LEU A 244      61.858  20.637 -18.405  1.00 -1.00           H  
ATOM   3901 HD21 LEU A 244      63.616  19.001 -16.433  1.00 -1.00           H  
ATOM   3902 HD22 LEU A 244      62.125  18.305 -17.065  1.00 -1.00           H  
ATOM   3903 HD23 LEU A 244      63.635  17.439 -17.231  1.00 -1.00           H  
ATOM   3904  N   PHE A 245      62.071  17.328 -22.839  1.00 61.32           N  
ATOM   3905  CA  PHE A 245      62.049  16.146 -23.712  1.00 63.18           C  
ATOM   3906  C   PHE A 245      61.398  16.414 -25.078  1.00 65.56           C  
ATOM   3907  O   PHE A 245      61.776  15.779 -26.066  1.00 66.76           O  
ATOM   3908  CB  PHE A 245      61.311  14.992 -23.015  1.00 60.00           C  
ATOM   3909  CG  PHE A 245      61.892  14.467 -21.714  1.00 57.03           C  
ATOM   3910  CD1 PHE A 245      63.113  13.760 -21.714  1.00 57.62           C  
ATOM   3911  CD2 PHE A 245      61.174  14.622 -20.509  1.00 51.55           C  
ATOM   3912  CE1 PHE A 245      63.603  13.200 -20.519  1.00 60.43           C  
ATOM   3913  CE2 PHE A 245      61.663  14.060 -19.316  1.00 53.19           C  
ATOM   3914  CZ  PHE A 245      62.873  13.342 -19.324  1.00 56.47           C  
ATOM   3915  H   PHE A 245      61.183  17.770 -22.632  1.00 -1.00           H  
ATOM   3916  HA  PHE A 245      63.066  15.812 -23.927  1.00 -1.00           H  
ATOM   3917  HB2 PHE A 245      60.281  15.300 -22.838  1.00 -1.00           H  
ATOM   3918  HB3 PHE A 245      61.252  14.142 -23.697  1.00 -1.00           H  
ATOM   3919  HD1 PHE A 245      63.668  13.628 -22.632  1.00 -1.00           H  
ATOM   3920  HD2 PHE A 245      60.229  15.142 -20.497  1.00 -1.00           H  
ATOM   3921  HE1 PHE A 245      64.533  12.651 -20.522  1.00 -1.00           H  
ATOM   3922  HE2 PHE A 245      61.104  14.164 -18.399  1.00 -1.00           H  
ATOM   3923  HZ  PHE A 245      63.241  12.910 -18.406  1.00 -1.00           H  
ATOM   3924  N   SER A 246      60.392  17.294 -25.129  1.00 67.84           N  
ATOM   3925  CA  SER A 246      59.580  17.723 -26.271  1.00 72.69           C  
ATOM   3926  C   SER A 246      58.402  16.768 -26.506  1.00 74.82           C  
ATOM   3927  O   SER A 246      58.320  16.138 -27.580  1.00 75.08           O  
ATOM   3928  OXT SER A 246      57.590  16.566 -25.579  1.00 75.50           O1-
ATOM   3929  CB  SER A 246      60.377  18.262 -27.490  1.00 71.95           C  
ATOM   3930  OG  SER A 246      61.166  17.298 -28.170  1.00 72.58           O  
ATOM   3931  H   SER A 246      60.034  17.620 -24.237  1.00 -1.00           H  
ATOM   3932  HA  SER A 246      59.077  18.611 -25.905  1.00 -1.00           H  
ATOM   3933  HB2 SER A 246      59.675  18.692 -28.207  1.00 -1.00           H  
ATOM   3934  HB3 SER A 246      61.020  19.083 -27.170  1.00 -1.00           H  
ATOM   3935  HG  SER A 246      61.761  16.936 -27.515  1.00 -1.00           H  
TER
HETATM 3937  C1  A16 L   1      45.102   9.197  -3.564  1.00 37.43           C  
HETATM 3938  C2  A16 L   1      44.953   8.940  -5.095  1.00 37.75           C  
HETATM 3939  C3  A16 L   1      45.722   7.696  -5.542  1.00 36.92           C  
HETATM 3940  C4  A16 L   1      47.186   7.777  -5.094  1.00 35.61           C  
HETATM 3941  C5  A16 L   1      47.236   8.089  -3.582  1.00 35.18           C  
HETATM 3942  C6  A16 L   1      48.622   8.282  -2.980  1.00 33.33           C  
HETATM 3943  O1  A16 L   1      44.449   8.222  -2.731  1.00 38.94           O  
HETATM 3944  O2  A16 L   1      43.611   8.800  -5.532  1.00 37.14           O  
HETATM 3945  O3  A16 L   1      45.658   7.558  -6.961  1.00 37.56           O  
HETATM 3946  O4  A16 L   1      47.698   6.502  -5.446  1.00 36.37           O  
HETATM 3947  O5  A16 L   1      46.491   9.263  -3.267  1.00 35.24           O  
HETATM 3948  O6  A16 L   1      49.315   9.335  -3.638  1.00 33.78           O  
HETATM 3949  P   A16 L   1      50.763   8.919  -4.078  1.00 35.52           P  
HETATM 3950  O1P A16 L   1      50.679   7.859  -5.129  1.00 36.85           O  
HETATM 3951  O2P A16 L   1      51.488   8.426  -2.865  1.00 35.72           O1-
HETATM 3952  O3P A16 L   1      51.379  10.188  -4.602  1.00 36.63           O1-
HETATM 3953  P'  A16 L   1      42.897   8.470  -2.450  1.00 41.59           P  
HETATM 3954  O1X A16 L   1      42.178   7.851  -3.606  1.00 39.61           O  
HETATM 3955  O2X A16 L   1      42.585   9.921  -2.255  1.00 39.52           O1-
HETATM 3956  O3X A16 L   1      42.600   7.698  -1.208  1.00 40.28           O1-
HETATM 3957  H1  A16 L   1      44.728  10.196  -3.344  1.00  0.00           H  
HETATM 3958  H2  A16 L   1      45.371   9.805  -5.607  1.00  0.00           H  
HETATM 3959  H3  A16 L   1      45.241   6.827  -5.084  1.00  0.00           H  
HETATM 3960  H4  A16 L   1      47.729   8.547  -5.640  1.00  0.00           H  
HETATM 3961  H5  A16 L   1      46.789   7.256  -3.063  1.00  0.00           H  
HETATM 3962  H61 A16 L   1      49.147   7.327  -3.035  1.00  0.00           H  
HETATM 3963  H62 A16 L   1      48.549   8.519  -1.919  1.00  0.00           H  
HETATM 3964  HO2 A16 L   1      43.113   8.411  -4.793  1.00  0.00           H  
HETATM 3965  HO3 A16 L   1      44.734   7.755  -7.188  1.00  0.00           H  
HETATM 3966  HO4 A16 L   1      47.534   6.461  -6.390  1.00  0.00           H  
TER
HETATM 3967 MG    MG A 500      52.832  11.110  -5.225  1.00 32.31          Mg2+
TER
HETATM 3968 MG    MG A 501      65.554   9.199  -5.855  1.00 23.46          Mg2+
TER
HETATM 3969  O   SPC   502      50.191   9.064  -7.333  1.00  0.00           O  
HETATM 3970  H1  SPC   502      50.339   8.517  -6.485  1.00  0.00           H  
HETATM 3971  H2  SPC   502      50.622   9.963  -7.206  1.00  0.00           H  
TER
HETATM 3975  O   SPC   504      52.899  13.244  -8.527  1.00  0.00           O  
HETATM 3976  H1  SPC   504      53.217  12.984  -9.447  1.00  0.00           H  
HETATM 3977  H2  SPC   504      52.548  12.419  -8.059  1.00  0.00           H  
ENDMDL    
