# Supplementary material for: Conformational Response to Ligand Binding in Phosphomannomutase2: INSIGHTS INTO INBORN GLYCOSYLATION DISORDER
Source: J Biol Chem. 2014 Oct 16;289(50):34900–10. doi: 10.1074/jbc.M114.586362 (PMC4263888; doi:10.1074/jbc.M114.586362)
Supplement: Supplemental Data [file supp_M114.586362_jbc.M114.586362-3.pdb]

REMARK 888
REMARK 888 WRITTEN BY MAESTRO (A PRODUCT OF SCHRODINGER, LLC)
TITLE     last
MODEL        1
ATOM      1  N   SER A   1      62.715  15.851 -14.433  1.00 -1.00           N1+
ATOM      2  CA  SER A   1      63.877  14.971 -14.429  1.00 -1.00           C
ATOM      3  C   SER A   1      64.023  14.356 -15.827  1.00 -1.00           C
ATOM      4  O   SER A   1      63.038  13.878 -16.388  1.00 -1.00           O
ATOM      5  CB  SER A   1      63.684  13.945 -13.298  1.00 -1.00           C
ATOM      6  OG  SER A   1      64.860  13.203 -13.063  1.00 -1.00           O
ATOM      7  H1  SER A   1      62.629  16.314 -13.539  1.00 -1.00           H
ATOM      8  H2  SER A   1      62.825  16.542 -15.161  1.00 -1.00           H
ATOM      9  H3  SER A   1      61.887  15.301 -14.615  1.00 -1.00           H
ATOM     10  HA  SER A   1      64.750  15.587 -14.217  1.00 -1.00           H
ATOM     11  HB3 SER A   1      63.426  14.453 -12.368  1.00 -1.00           H
ATOM     12  H4  SER A   1      62.855  13.270 -13.519  1.00 -1.00           H
ATOM     13  HG  SER A   1      64.740  12.709 -12.254  1.00 -1.00           H
ATOM     14  N   ALA A   2      65.225  14.399 -16.417  1.00 -1.00           N
ATOM     15  CA  ALA A   2      65.539  13.885 -17.745  1.00 -1.00           C
ATOM     16  C   ALA A   2      67.058  13.848 -17.917  1.00 -1.00           C
ATOM     17  O   ALA A   2      67.766  14.654 -17.313  1.00 -1.00           O
ATOM     18  CB  ALA A   2      64.910  14.751 -18.850  1.00 -1.00           C
ATOM     19  H   ALA A   2      66.024  14.768 -15.917  1.00 -1.00           H
ATOM     20  HA  ALA A   2      65.150  12.869 -17.820  1.00 -1.00           H
ATOM     21  HB1 ALA A   2      65.330  15.757 -18.855  1.00 -1.00           H
ATOM     22  HB2 ALA A   2      65.085  14.320 -19.836  1.00 -1.00           H
ATOM     23  HB3 ALA A   2      63.833  14.841 -18.731  1.00 -1.00           H
ATOM     24  N   ALA A   3      67.537  12.955 -18.785  1.00 -1.00           N
ATOM     25  CA  ALA A   3      68.892  12.878 -19.319  1.00 -1.00           C
ATOM     26  C   ALA A   3      68.871  11.940 -20.544  1.00 -1.00           C
ATOM     27  O   ALA A   3      67.971  11.096 -20.621  1.00 -1.00           O
ATOM     28  CB  ALA A   3      69.895  12.423 -18.241  1.00 -1.00           C
ATOM     29  H   ALA A   3      66.893  12.299 -19.209  1.00 -1.00           H
ATOM     30  HA  ALA A   3      69.157  13.885 -19.643  1.00 -1.00           H
ATOM     31  HB1 ALA A   3      69.966  13.149 -17.431  1.00 -1.00           H
ATOM     32  HB2 ALA A   3      69.614  11.467 -17.803  1.00 -1.00           H
ATOM     33  HB3 ALA A   3      70.896  12.307 -18.655  1.00 -1.00           H
ATOM     34  N   PRO A   4      69.822  12.053 -21.499  1.00 79.75           N
ATOM     35  CA  PRO A   4      70.005  11.083 -22.593  1.00 78.46           C
ATOM     36  C   PRO A   4      70.170   9.625 -22.109  1.00 77.40           C
ATOM     37  O   PRO A   4      70.824   9.379 -21.096  1.00 77.88           O
ATOM     38  CB  PRO A   4      71.291  11.531 -23.310  1.00 77.63           C
ATOM     39  CG  PRO A   4      71.451  13.004 -22.973  1.00 77.80           C
ATOM     40  CD  PRO A   4      70.741  13.186 -21.632  1.00 79.79           C
ATOM     41  HA  PRO A   4      69.147  11.166 -23.262  1.00 -1.00           H
ATOM     42  HB3 PRO A   4      72.163  10.992 -22.932  1.00 -1.00           H
ATOM     43  H4  PRO A   4      71.247  11.355 -24.386  1.00 -1.00           H
ATOM     44  HG3 PRO A   4      72.493  13.325 -22.949  1.00 -1.00           H
ATOM     45  H5  PRO A   4      70.944  13.601 -23.733  1.00 -1.00           H
ATOM     46  HD3 PRO A   4      71.466  13.164 -20.817  1.00 -1.00           H
ATOM     47  H6  PRO A   4      70.224  14.146 -21.604  1.00 -1.00           H
ATOM     48  N   GLY A   5      69.632   8.668 -22.870  1.00 75.78           N
ATOM     49  CA  GLY A   5      69.743   7.230 -22.625  1.00 71.59           C
ATOM     50  C   GLY A   5      68.406   6.585 -22.228  1.00 67.77           C
ATOM     51  O   GLY A   5      67.440   7.304 -21.960  1.00 67.74           O
ATOM     52  H   GLY A   5      69.036   8.949 -23.634  1.00 -1.00           H
ATOM     53  HA3 GLY A   5      70.110   6.773 -23.543  1.00 -1.00           H
ATOM     54  H4  GLY A   5      70.477   7.010 -21.847  1.00 -1.00           H
ATOM     55  N   PRO A   6      68.329   5.235 -22.204  1.00 63.50           N
ATOM     56  CA  PRO A   6      67.115   4.500 -21.834  1.00 60.59           C
ATOM     57  C   PRO A   6      66.867   4.570 -20.319  1.00 57.00           C
ATOM     58  O   PRO A   6      67.751   4.274 -19.507  1.00 53.78           O
ATOM     59  CB  PRO A   6      67.361   3.061 -22.311  1.00 59.90           C
ATOM     60  CG  PRO A   6      68.873   2.904 -22.303  1.00 60.11           C
ATOM     61  CD  PRO A   6      69.408   4.315 -22.572  1.00 62.60           C
ATOM     62  HA  PRO A   6      66.257   4.916 -22.366  1.00 -1.00           H
ATOM     63  HB3 PRO A   6      66.859   2.307 -21.702  1.00 -1.00           H
ATOM     64  H4  PRO A   6      66.990   2.951 -23.331  1.00 -1.00           H
ATOM     65  HG3 PRO A   6      69.182   2.573 -21.313  1.00 -1.00           H
ATOM     66  H5  PRO A   6      69.230   2.169 -23.025  1.00 -1.00           H
ATOM     67  HD3 PRO A   6      70.323   4.513 -22.015  1.00 -1.00           H
ATOM     68  H6  PRO A   6      69.628   4.431 -23.635  1.00 -1.00           H
ATOM     69  N   ALA A   7      65.643   4.957 -19.961  1.00 55.66           N
ATOM     70  CA  ALA A   7      65.180   5.237 -18.616  1.00 55.90           C
ATOM     71  C   ALA A   7      63.668   5.038 -18.548  1.00 54.66           C
ATOM     72  O   ALA A   7      62.983   5.093 -19.573  1.00 54.02           O
ATOM     73  CB  ALA A   7      65.591   6.656 -18.221  1.00 57.13           C
ATOM     74  H   ALA A   7      64.942   5.112 -20.674  1.00 -1.00           H
ATOM     75  HA  ALA A   7      65.645   4.531 -17.931  1.00 -1.00           H
ATOM     76  HB1 ALA A   7      65.194   6.941 -17.246  1.00 -1.00           H
ATOM     77  HB2 ALA A   7      66.676   6.762 -18.180  1.00 -1.00           H
ATOM     78  HB3 ALA A   7      65.214   7.368 -18.953  1.00 -1.00           H
ATOM     79  N   LEU A   8      63.157   4.859 -17.329  1.00 53.30           N
ATOM     80  CA  LEU A   8      61.742   4.971 -17.010  1.00 49.69           C
ATOM     81  C   LEU A   8      61.536   6.377 -16.443  1.00 50.75           C
ATOM     82  O   LEU A   8      62.297   6.819 -15.574  1.00 50.33           O
ATOM     83  CB  LEU A   8      61.389   3.930 -15.920  1.00 50.74           C
ATOM     84  CG  LEU A   8      59.933   3.960 -15.396  1.00 52.77           C
ATOM     85  CD1 LEU A   8      58.904   3.877 -16.523  1.00 48.04           C
ATOM     86  CD2 LEU A   8      59.691   2.823 -14.408  1.00 45.36           C
ATOM     87  H   LEU A   8      63.797   4.896 -16.551  1.00 -1.00           H
ATOM     88  HA  LEU A   8      61.125   4.814 -17.898  1.00 -1.00           H
ATOM     89  HB3 LEU A   8      61.575   2.944 -16.338  1.00 -1.00           H
ATOM     90  H4  LEU A   8      62.074   4.026 -15.078  1.00 -1.00           H
ATOM     91  HG  LEU A   8      59.760   4.893 -14.858  1.00 -1.00           H
ATOM     92 HD11 LEU A   8      57.913   3.650 -16.138  1.00 -1.00           H
ATOM     93 HD12 LEU A   8      58.820   4.828 -17.036  1.00 -1.00           H
ATOM     94 HD13 LEU A   8      59.166   3.113 -17.253  1.00 -1.00           H
ATOM     95 HD21 LEU A   8      58.662   2.816 -14.049  1.00 -1.00           H
ATOM     96 HD22 LEU A   8      59.870   1.855 -14.877  1.00 -1.00           H
ATOM     97 HD23 LEU A   8      60.342   2.924 -13.543  1.00 -1.00           H
ATOM     98  N   CYS A   9      60.490   7.058 -16.907  1.00 50.36           N
ATOM     99  CA  CYS A   9      59.992   8.284 -16.311  1.00 51.29           C
ATOM    100  C   CYS A   9      58.923   7.868 -15.282  1.00 51.69           C
ATOM    101  O   CYS A   9      57.897   7.306 -15.662  1.00 53.61           O
ATOM    102  CB  CYS A   9      59.380   9.161 -17.429  1.00 50.26           C
ATOM    103  SG  CYS A   9      60.067  10.835 -17.304  1.00 61.23           S
ATOM    104  H   CYS A   9      59.920   6.640 -17.642  1.00 -1.00           H
ATOM    105  HA  CYS A   9      60.808   8.807 -15.821  1.00 -1.00           H
ATOM    106  HB3 CYS A   9      59.621   8.779 -18.421  1.00 -1.00           H
ATOM    107  H4  CYS A   9      58.291   9.220 -17.379  1.00 -1.00           H
ATOM    108  HG  CYS A   9      59.498  11.125 -16.129  1.00 -1.00           H
ATOM    109  N   LEU A  10      59.177   8.070 -13.985  1.00 51.04           N
ATOM    110  CA  LEU A  10      58.225   7.774 -12.920  1.00 51.79           C
ATOM    111  C   LEU A  10      57.512   9.079 -12.554  1.00 50.09           C
ATOM    112  O   LEU A  10      58.060   9.937 -11.859  1.00 47.68           O
ATOM    113  CB  LEU A  10      58.944   7.225 -11.666  1.00 52.78           C
ATOM    114  CG  LEU A  10      59.356   5.738 -11.730  1.00 60.34           C
ATOM    115  CD1 LEU A  10      60.059   5.326 -10.430  1.00 60.44           C
ATOM    116  CD2 LEU A  10      58.162   4.796 -11.966  1.00 60.96           C
ATOM    117  H   LEU A  10      59.979   8.655 -13.761  1.00 -1.00           H
ATOM    118  HA  LEU A  10      57.478   7.057 -13.243  1.00 -1.00           H
ATOM    119  HB3 LEU A  10      59.824   7.832 -11.456  1.00 -1.00           H
ATOM    120  H4  LEU A  10      58.285   7.343 -10.803  1.00 -1.00           H
ATOM    121  HG  LEU A  10      60.059   5.614 -12.555  1.00 -1.00           H
ATOM    122 HD11 LEU A  10      60.468   4.320 -10.516  1.00 -1.00           H
ATOM    123 HD12 LEU A  10      60.873   6.003 -10.175  1.00 -1.00           H
ATOM    124 HD13 LEU A  10      59.351   5.318  -9.603  1.00 -1.00           H
ATOM    125 HD21 LEU A  10      58.459   3.756 -11.842  1.00 -1.00           H
ATOM    126 HD22 LEU A  10      57.350   4.990 -11.265  1.00 -1.00           H
ATOM    127 HD23 LEU A  10      57.769   4.894 -12.976  1.00 -1.00           H
ATOM    128  N   PHE A  11      56.274   9.209 -13.015  1.00 51.26           N
ATOM    129  CA  PHE A  11      55.378  10.306 -12.718  1.00 51.47           C
ATOM    130  C   PHE A  11      54.524   9.834 -11.531  1.00 50.61           C
ATOM    131  O   PHE A  11      53.496   9.173 -11.722  1.00 52.61           O
ATOM    132  CB  PHE A  11      54.477  10.514 -13.956  1.00 50.03           C
ATOM    133  CG  PHE A  11      55.169  10.893 -15.260  1.00 53.09           C
ATOM    134  CD1 PHE A  11      56.353  11.665 -15.276  1.00 51.09           C
ATOM    135  CD2 PHE A  11      54.603  10.475 -16.483  1.00 61.96           C
ATOM    136  CE1 PHE A  11      56.966  12.002 -16.495  1.00 50.14           C
ATOM    137  CE2 PHE A  11      55.224  10.802 -17.703  1.00 57.12           C
ATOM    138  CZ  PHE A  11      56.420  11.543 -17.706  1.00 48.77           C
ATOM    139  H   PHE A  11      55.875   8.430 -13.539  1.00 -1.00           H
ATOM    140  HA  PHE A  11      55.902  11.219 -12.447  1.00 -1.00           H
ATOM    141  HB3 PHE A  11      53.909   9.603 -14.152  1.00 -1.00           H
ATOM    142  H4  PHE A  11      53.739  11.284 -13.737  1.00 -1.00           H
ATOM    143  HD1 PHE A  11      56.811  12.010 -14.363  1.00 -1.00           H
ATOM    144  HD2 PHE A  11      53.692   9.896 -16.495  1.00 -1.00           H
ATOM    145  HE1 PHE A  11      57.862  12.605 -16.504  1.00 -1.00           H
ATOM    146  HE2 PHE A  11      54.785  10.484 -18.635  1.00 -1.00           H
ATOM    147  HZ  PHE A  11      56.922  11.766 -18.639  1.00 -1.00           H
ATOM    148  N   ASP A  12      54.951  10.108 -10.286  1.00 50.77           N
ATOM    149  CA  ASP A  12      54.167   9.751  -9.100  1.00 56.40           C
ATOM    150  C   ASP A  12      52.857  10.570  -9.105  1.00 59.63           C
ATOM    151  O   ASP A  12      52.900  11.766  -9.400  1.00 60.85           O
ATOM    152  CB  ASP A  12      55.002   9.918  -7.799  1.00 62.43           C
ATOM    153  CG  ASP A  12      54.275  10.345  -6.511  1.00 72.90           C
ATOM    154  OD1 ASP A  12      54.060   9.548  -4.728  1.00 93.42           O
ATOM    155  OD2 ASP A  12      53.354  11.981  -5.927  1.00 85.81           O1-
ATOM    156  H   ASP A  12      55.748  10.717 -10.176  1.00 -1.00           H
ATOM    157  HA  ASP A  12      53.904   8.705  -9.193  1.00 -1.00           H
ATOM    158  HB3 ASP A  12      55.547   8.999  -7.630  1.00 -1.00           H
ATOM    159  H4  ASP A  12      55.815  10.620  -7.977  1.00 -1.00           H
ATOM    160  N   VAL A  13      51.743   9.882  -8.824  1.00 62.47           N
ATOM    161  CA  VAL A  13      50.354  10.244  -9.104  1.00 65.63           C
ATOM    162  C   VAL A  13      50.016  11.754  -9.041  1.00 66.40           C
ATOM    163  O   VAL A  13      50.108  12.464 -10.045  1.00 66.41           O
ATOM    164  CB  VAL A  13      49.392   9.253  -8.392  1.00 65.55           C
ATOM    165  CG1 VAL A  13      47.893   9.541  -8.631  1.00 60.72           C
ATOM    166  CG2 VAL A  13      49.684   7.783  -8.758  1.00 74.75           C
ATOM    167  H   VAL A  13      51.903   8.921  -8.570  1.00 -1.00           H
ATOM    168  HA  VAL A  13      50.270  10.022 -10.165  1.00 -1.00           H
ATOM    169  HB  VAL A  13      49.576   9.332  -7.325  1.00 -1.00           H
ATOM    170 HG11 VAL A  13      47.267   8.816  -8.111  1.00 -1.00           H
ATOM    171 HG12 VAL A  13      47.594  10.524  -8.274  1.00 -1.00           H
ATOM    172 HG13 VAL A  13      47.645   9.487  -9.688  1.00 -1.00           H
ATOM    173 HG21 VAL A  13      49.025   7.110  -8.213  1.00 -1.00           H
ATOM    174 HG22 VAL A  13      49.539   7.598  -9.823  1.00 -1.00           H
ATOM    175 HG23 VAL A  13      50.699   7.489  -8.511  1.00 -1.00           H
ATOM    176  N   ASP A  14      49.663  12.257  -7.852  1.00 67.17           N
ATOM    177  CA  ASP A  14      49.436  13.687  -7.657  1.00 65.90           C
ATOM    178  C   ASP A  14      50.744  14.467  -7.588  1.00 65.71           C
ATOM    179  O   ASP A  14      51.749  13.951  -7.109  1.00 64.98           O
ATOM    180  CB  ASP A  14      48.647  13.942  -6.364  1.00 64.89           C
ATOM    181  CG  ASP A  14      47.195  13.524  -6.528  1.00 67.26           C
ATOM    182  OD1 ASP A  14      46.610  13.925  -7.544  1.00 65.31           O
ATOM    183  OD2 ASP A  14      46.638  12.854  -5.641  1.00 66.54           O1-
ATOM    184  H   ASP A  14      49.510  11.625  -7.083  1.00 -1.00           H
ATOM    185  HA  ASP A  14      48.886  14.051  -8.520  1.00 -1.00           H
ATOM    186  HB3 ASP A  14      49.146  13.445  -5.535  1.00 -1.00           H
ATOM    187  H4  ASP A  14      48.648  15.009  -6.123  1.00 -1.00           H
ATOM    188  N   GLY A  15      50.699  15.707  -8.069  1.00 64.14           N
ATOM    189  CA  GLY A  15      51.834  16.567  -8.345  1.00 64.88           C
ATOM    190  C   GLY A  15      52.086  16.535  -9.846  1.00 62.67           C
ATOM    191  O   GLY A  15      51.962  17.563 -10.504  1.00 63.89           O
ATOM    192  H   GLY A  15      49.822  16.000  -8.498  1.00 -1.00           H
ATOM    193  HA3 GLY A  15      51.603  17.584  -8.031  1.00 -1.00           H
ATOM    194  H4  GLY A  15      52.737  16.267  -7.813  1.00 -1.00           H
ATOM    195  N   THR A  16      52.390  15.352 -10.395  1.00 60.36           N
ATOM    196  CA  THR A  16      52.806  15.219 -11.789  1.00 55.89           C
ATOM    197  C   THR A  16      51.577  15.015 -12.701  1.00 53.84           C
ATOM    198  O   THR A  16      51.425  15.741 -13.684  1.00 52.65           O
ATOM    199  CB  THR A  16      53.773  14.013 -11.959  1.00 61.20           C
ATOM    200  OG1 THR A  16      54.876  14.083 -11.073  1.00 63.45           O
ATOM    201  CG2 THR A  16      54.415  14.001 -13.355  1.00 51.08           C
ATOM    202  H   THR A  16      52.524  14.557  -9.783  1.00 -1.00           H
ATOM    203  HA  THR A  16      53.335  16.126 -12.087  1.00 -1.00           H
ATOM    204  HB  THR A  16      53.256  13.069 -11.777  1.00 -1.00           H
ATOM    205  HG1 THR A  16      54.563  14.161 -10.169  1.00 -1.00           H
ATOM    206 HG21 THR A  16      55.182  13.238 -13.420  1.00 -1.00           H
ATOM    207 HG22 THR A  16      53.689  13.804 -14.145  1.00 -1.00           H
ATOM    208 HG23 THR A  16      54.899  14.953 -13.578  1.00 -1.00           H
ATOM    209  N   LEU A  17      50.711  14.031 -12.418  1.00 49.25           N
ATOM    210  CA  LEU A  17      49.606  13.661 -13.309  1.00 52.59           C
ATOM    211  C   LEU A  17      48.340  14.444 -12.937  1.00 51.25           C
ATOM    212  O   LEU A  17      47.566  14.836 -13.808  1.00 52.21           O
ATOM    213  CB  LEU A  17      49.261  12.163 -13.125  1.00 49.93           C
ATOM    214  CG  LEU A  17      50.445  11.183 -13.240  1.00 55.82           C
ATOM    215  CD1 LEU A  17      50.001   9.768 -12.871  1.00 49.17           C
ATOM    216  CD2 LEU A  17      51.043  11.169 -14.649  1.00 45.69           C
ATOM    217  H   LEU A  17      50.824  13.485 -11.567  1.00 -1.00           H
ATOM    218  HA  LEU A  17      49.858  13.851 -14.353  1.00 -1.00           H
ATOM    219  HB3 LEU A  17      48.778  12.012 -12.158  1.00 -1.00           H
ATOM    220  H4  LEU A  17      48.504  11.887 -13.859  1.00 -1.00           H
ATOM    221  HG  LEU A  17      51.219  11.468 -12.526  1.00 -1.00           H
ATOM    222 HD11 LEU A  17      50.861   9.165 -12.591  1.00 -1.00           H
ATOM    223 HD12 LEU A  17      49.322   9.762 -12.024  1.00 -1.00           H
ATOM    224 HD13 LEU A  17      49.484   9.283 -13.698  1.00 -1.00           H
ATOM    225 HD21 LEU A  17      51.814  10.408 -14.747  1.00 -1.00           H
ATOM    226 HD22 LEU A  17      50.270  10.918 -15.369  1.00 -1.00           H
ATOM    227 HD23 LEU A  17      51.478  12.130 -14.924  1.00 -1.00           H
ATOM    228  N   THR A  18      48.127  14.645 -11.636  1.00 52.26           N
ATOM    229  CA  THR A  18      46.881  15.094 -11.028  1.00 52.70           C
ATOM    230  C   THR A  18      47.154  16.102  -9.895  1.00 52.68           C
ATOM    231  O   THR A  18      48.274  16.203  -9.389  1.00 51.60           O
ATOM    232  CB  THR A  18      45.983  13.864 -10.668  1.00 51.69           C
ATOM    233  OG1 THR A  18      46.669  12.823  -9.986  1.00 57.07           O
ATOM    234  CG2 THR A  18      45.303  13.217 -11.869  1.00 47.42           C
ATOM    235  H   THR A  18      48.808  14.251 -11.002  1.00 -1.00           H
ATOM    236  HA  THR A  18      46.336  15.682 -11.770  1.00 -1.00           H
ATOM    237  HB  THR A  18      45.193  14.208 -10.000  1.00 -1.00           H
ATOM    238  HG1 THR A  18      46.871  13.148  -9.118  1.00 -1.00           H
ATOM    239 HG21 THR A  18      44.593  12.451 -11.555  1.00 -1.00           H
ATOM    240 HG22 THR A  18      44.751  13.970 -12.427  1.00 -1.00           H
ATOM    241 HG23 THR A  18      46.023  12.755 -12.544  1.00 -1.00           H
ATOM    242  N   ALA A  19      46.131  16.861  -9.486  1.00 54.53           N
ATOM    243  CA  ALA A  19      46.145  17.691  -8.279  1.00 52.58           C
ATOM    244  C   ALA A  19      45.602  16.840  -7.107  1.00 53.23           C
ATOM    245  O   ALA A  19      44.746  15.993  -7.371  1.00 51.65           O
ATOM    246  CB  ALA A  19      45.178  18.863  -8.500  1.00 55.72           C
ATOM    247  H   ALA A  19      45.225  16.687  -9.893  1.00 -1.00           H
ATOM    248  HA  ALA A  19      47.151  18.066  -8.093  1.00 -1.00           H
ATOM    249  HB1 ALA A  19      45.144  19.516  -7.628  1.00 -1.00           H
ATOM    250  HB2 ALA A  19      45.491  19.474  -9.348  1.00 -1.00           H
ATOM    251  HB3 ALA A  19      44.160  18.523  -8.693  1.00 -1.00           H
ATOM    252  N   PRO A  20      46.067  17.028  -5.847  1.00 54.32           N
ATOM    253  CA  PRO A  20      45.757  16.205  -4.656  1.00 54.19           C
ATOM    254  C   PRO A  20      44.350  15.581  -4.540  1.00 53.22           C
ATOM    255  O   PRO A  20      43.395  16.252  -4.149  1.00 52.56           O
ATOM    256  CB  PRO A  20      46.124  17.092  -3.464  1.00 53.19           C
ATOM    257  CG  PRO A  20      47.286  17.921  -3.980  1.00 55.13           C
ATOM    258  CD  PRO A  20      46.980  18.113  -5.467  1.00 53.13           C
ATOM    259  HA  PRO A  20      46.481  15.394  -4.657  1.00 -1.00           H
ATOM    260  HB3 PRO A  20      45.295  17.752  -3.199  1.00 -1.00           H
ATOM    261  H4  PRO A  20      46.393  16.516  -2.580  1.00 -1.00           H
ATOM    262  HG3 PRO A  20      47.399  18.866  -3.447  1.00 -1.00           H
ATOM    263  H5  PRO A  20      48.216  17.362  -3.863  1.00 -1.00           H
ATOM    264  HD3 PRO A  20      46.490  19.074  -5.630  1.00 -1.00           H
ATOM    265  H6  PRO A  20      47.909  18.100  -6.038  1.00 -1.00           H
ATOM    266  N   ARG A  21      44.240  14.289  -4.892  1.00 53.78           N
ATOM    267  CA  ARG A  21      43.070  13.401  -4.830  1.00 55.07           C
ATOM    268  C   ARG A  21      42.114  13.541  -6.032  1.00 55.42           C
ATOM    269  O   ARG A  21      41.160  12.775  -6.148  1.00 55.73           O
ATOM    270  CB  ARG A  21      42.410  13.395  -3.420  1.00 53.78           C
ATOM    271  CG  ARG A  21      41.171  12.498  -3.177  1.00 63.51           C
ATOM    272  CD  ARG A  21      41.336  10.999  -3.491  1.00 62.25           C
ATOM    273  NE  ARG A  21      42.589  10.461  -2.937  1.00 75.70           N
ATOM    274  CZ  ARG A  21      43.513   9.730  -3.575  1.00 79.30           C
ATOM    275  NH1 ARG A  21      43.320   9.328  -4.828  1.00 78.09           N
ATOM    276  NH2 ARG A  21      44.647   9.404  -2.952  1.00 81.61           N1+
ATOM    277  H   ARG A  21      45.060  13.878  -5.323  1.00 -1.00           H
ATOM    278  HA  ARG A  21      43.497  12.407  -4.969  1.00 -1.00           H
ATOM    279  HB3 ARG A  21      43.180  13.131  -2.699  1.00 -1.00           H
ATOM    280  H4  ARG A  21      42.096  14.406  -3.163  1.00 -1.00           H
ATOM    281  HG3 ARG A  21      40.862  12.605  -2.138  1.00 -1.00           H
ATOM    282  H5  ARG A  21      40.327  12.885  -3.748  1.00 -1.00           H
ATOM    283  HD3 ARG A  21      40.500  10.443  -3.064  1.00 -1.00           H
ATOM    284  H6  ARG A  21      41.289  10.833  -4.565  1.00 -1.00           H
ATOM    285  HE  ARG A  21      42.743  10.675  -1.957  1.00 -1.00           H
ATOM    286 HH11 ARG A  21      44.094   8.999  -5.394  1.00 -1.00           H
ATOM    287 HH12 ARG A  21      42.455   9.552  -5.296  1.00 -1.00           H
ATOM    288 HH21 ARG A  21      45.349   8.845  -3.419  1.00 -1.00           H
ATOM    289 HH22 ARG A  21      44.831   9.758  -2.021  1.00 -1.00           H
ATOM    290  N   GLN A  22      42.365  14.497  -6.930  1.00 54.36           N
ATOM    291  CA  GLN A  22      41.463  14.871  -8.010  1.00 53.21           C
ATOM    292  C   GLN A  22      41.701  13.999  -9.250  1.00 53.32           C
ATOM    293  O   GLN A  22      42.735  13.341  -9.388  1.00 51.28           O
ATOM    294  CB  GLN A  22      41.734  16.351  -8.372  1.00 52.24           C
ATOM    295  CG  GLN A  22      41.697  17.330  -7.172  1.00 53.47           C
ATOM    296  CD  GLN A  22      40.515  17.086  -6.235  1.00 55.87           C
ATOM    297  OE1 GLN A  22      39.369  17.076  -6.667  1.00 54.81           O
ATOM    298  NE2 GLN A  22      40.779  16.836  -4.961  1.00 56.65           N
ATOM    299  H   GLN A  22      43.238  15.012  -6.869  1.00 -1.00           H
ATOM    300  HA  GLN A  22      40.428  14.736  -7.690  1.00 -1.00           H
ATOM    301  HB3 GLN A  22      42.691  16.449  -8.886  1.00 -1.00           H
ATOM    302  H4  GLN A  22      40.985  16.672  -9.096  1.00 -1.00           H
ATOM    303  HG3 GLN A  22      42.622  17.260  -6.602  1.00 -1.00           H
ATOM    304  H5  GLN A  22      41.650  18.356  -7.535  1.00 -1.00           H
ATOM    305 HE21 GLN A  22      40.027  16.657  -4.314  1.00 -1.00           H
ATOM    306 HE22 GLN A  22      41.745  16.765  -4.637  1.00 -1.00           H
ATOM    307  N   LYS A  23      40.715  13.999 -10.148  1.00 51.70           N
ATOM    308  CA  LYS A  23      40.712  13.239 -11.390  1.00 53.31           C
ATOM    309  C   LYS A  23      41.523  13.967 -12.471  1.00 52.97           C
ATOM    310  O   LYS A  23      41.539  15.198 -12.522  1.00 52.03           O
ATOM    311  CB  LYS A  23      39.252  13.097 -11.869  1.00 52.76           C
ATOM    312  CG  LYS A  23      38.409  12.229 -10.918  1.00 55.76           C
ATOM    313  CD  LYS A  23      36.995  11.930 -11.445  1.00 56.38           C
ATOM    314  CE  LYS A  23      36.294  10.808 -10.662  1.00 55.09           C
ATOM    315  NZ  LYS A  23      36.754   9.481 -11.099  1.00 61.54           N1+
ATOM    316  H   LYS A  23      39.933  14.614  -9.990  1.00 -1.00           H
ATOM    317  HA  LYS A  23      41.144  12.257 -11.217  1.00 -1.00           H
ATOM    318  HB3 LYS A  23      38.791  14.078 -11.995  1.00 -1.00           H
ATOM    319  H4  LYS A  23      39.251  12.634 -12.858  1.00 -1.00           H
ATOM    320  HG3 LYS A  23      38.941  11.295 -10.752  1.00 -1.00           H
ATOM    321  H5  LYS A  23      38.334  12.701  -9.937  1.00 -1.00           H
ATOM    322  HD3 LYS A  23      36.399  12.841 -11.377  1.00 -1.00           H
ATOM    323  H6  LYS A  23      37.029  11.666 -12.503  1.00 -1.00           H
ATOM    324  HE3 LYS A  23      36.465  10.916  -9.590  1.00 -1.00           H
ATOM    325  H7  LYS A  23      35.217  10.850 -10.817  1.00 -1.00           H
ATOM    326  HZ1 LYS A  23      36.444   9.290 -12.040  1.00 -1.00           H
ATOM    327  HZ2 LYS A  23      37.765   9.446 -11.068  1.00 -1.00           H
ATOM    328  HZ3 LYS A  23      36.399   8.771 -10.469  1.00 -1.00           H
ATOM    329  N   ILE A  24      42.179  13.195 -13.343  1.00 51.72           N
ATOM    330  CA  ILE A  24      42.894  13.678 -14.518  1.00 51.40           C
ATOM    331  C   ILE A  24      41.860  14.056 -15.598  1.00 53.80           C
ATOM    332  O   ILE A  24      40.789  13.450 -15.689  1.00 50.46           O
ATOM    333  CB  ILE A  24      43.870  12.550 -15.002  1.00 51.71           C
ATOM    334  CG1 ILE A  24      45.111  13.138 -15.706  1.00 48.39           C
ATOM    335  CG2 ILE A  24      43.217  11.444 -15.865  1.00 48.98           C
ATOM    336  CD1 ILE A  24      46.247  12.132 -15.933  1.00 52.82           C
ATOM    337  H   ILE A  24      42.119  12.185 -13.225  1.00 -1.00           H
ATOM    338  HA  ILE A  24      43.454  14.571 -14.234  1.00 -1.00           H
ATOM    339  HB  ILE A  24      44.244  12.050 -14.109  1.00 -1.00           H
ATOM    340 HG13 ILE A  24      44.823  13.568 -16.660  1.00 -1.00           H
ATOM    341  H4  ILE A  24      45.505  13.960 -15.108  1.00 -1.00           H
ATOM    342 HG21 ILE A  24      43.903  10.619 -16.047  1.00 -1.00           H
ATOM    343 HG22 ILE A  24      42.337  11.027 -15.373  1.00 -1.00           H
ATOM    344 HG23 ILE A  24      42.908  11.815 -16.842  1.00 -1.00           H
ATOM    345 HD11 ILE A  24      47.148  12.637 -16.278  1.00 -1.00           H
ATOM    346 HD12 ILE A  24      46.498  11.613 -15.012  1.00 -1.00           H
ATOM    347 HD13 ILE A  24      45.987  11.384 -16.682  1.00 -1.00           H
ATOM    348  N   THR A  25      42.200  15.021 -16.454  1.00 58.09           N
ATOM    349  CA  THR A  25      41.530  15.229 -17.730  1.00 58.65           C
ATOM    350  C   THR A  25      42.182  14.258 -18.728  1.00 59.70           C
ATOM    351  O   THR A  25      43.394  14.035 -18.691  1.00 57.83           O
ATOM    352  CB  THR A  25      41.716  16.707 -18.189  1.00 61.90           C
ATOM    353  OG1 THR A  25      43.062  17.081 -18.460  1.00 58.83           O
ATOM    354  CG2 THR A  25      41.115  17.712 -17.196  1.00 51.00           C
ATOM    355  H   THR A  25      43.103  15.463 -16.373  1.00 -1.00           H
ATOM    356  HA  THR A  25      40.463  15.010 -17.644  1.00 -1.00           H
ATOM    357  HB  THR A  25      41.176  16.827 -19.130  1.00 -1.00           H
ATOM    358  HG1 THR A  25      43.092  18.018 -18.606  1.00 -1.00           H
ATOM    359 HG21 THR A  25      41.172  18.732 -17.576  1.00 -1.00           H
ATOM    360 HG22 THR A  25      40.062  17.494 -17.015  1.00 -1.00           H
ATOM    361 HG23 THR A  25      41.623  17.685 -16.231  1.00 -1.00           H
ATOM    362  N   LYS A  26      41.412  13.686 -19.660  1.00 59.75           N
ATOM    363  CA  LYS A  26      41.989  12.830 -20.699  1.00 60.97           C
ATOM    364  C   LYS A  26      42.745  13.627 -21.785  1.00 60.25           C
ATOM    365  O   LYS A  26      43.442  13.035 -22.604  1.00 57.98           O
ATOM    366  CB  LYS A  26      40.915  11.884 -21.275  1.00 60.49           C
ATOM    367  CG  LYS A  26      40.510  10.755 -20.294  1.00 66.32           C
ATOM    368  CD  LYS A  26      41.709   9.915 -19.809  1.00 65.20           C
ATOM    369  CE  LYS A  26      41.359   8.557 -19.194  1.00 61.78           C
ATOM    370  NZ  LYS A  26      42.578   7.874 -18.739  1.00 61.95           N1+
ATOM    371  H   LYS A  26      40.415  13.841 -19.658  1.00 -1.00           H
ATOM    372  HA  LYS A  26      42.765  12.229 -20.240  1.00 -1.00           H
ATOM    373  HB3 LYS A  26      40.034  12.450 -21.582  1.00 -1.00           H
ATOM    374  H4  LYS A  26      41.297  11.418 -22.185  1.00 -1.00           H
ATOM    375  HG3 LYS A  26      39.988  11.171 -19.431  1.00 -1.00           H
ATOM    376  H5  LYS A  26      39.793  10.104 -20.797  1.00 -1.00           H
ATOM    377  HD3 LYS A  26      42.369   9.742 -20.658  1.00 -1.00           H
ATOM    378  H6  LYS A  26      42.284  10.477 -19.071  1.00 -1.00           H
ATOM    379  HE3 LYS A  26      40.679   8.662 -18.349  1.00 -1.00           H
ATOM    380  H7  LYS A  26      40.873   7.923 -19.935  1.00 -1.00           H
ATOM    381  HZ1 LYS A  26      43.338   8.056 -19.385  1.00 -1.00           H
ATOM    382  HZ2 LYS A  26      42.847   8.192 -17.817  1.00 -1.00           H
ATOM    383  HZ3 LYS A  26      42.408   6.875 -18.711  1.00 -1.00           H
ATOM    384  N   GLU A  27      42.704  14.964 -21.709  1.00 62.13           N
ATOM    385  CA  GLU A  27      43.591  15.897 -22.396  1.00 63.81           C
ATOM    386  C   GLU A  27      45.012  15.810 -21.801  1.00 61.42           C
ATOM    387  O   GLU A  27      45.989  15.678 -22.538  1.00 61.47           O
ATOM    388  CB  GLU A  27      42.977  17.312 -22.242  1.00 63.41           C
ATOM    389  CG  GLU A  27      43.644  18.449 -23.049  1.00 63.12           C
ATOM    390  CD  GLU A  27      44.923  19.027 -22.449  1.00 68.90           C
ATOM    391  OE1 GLU A  27      45.043  19.044 -21.205  1.00 73.96           O
ATOM    392  OE2 GLU A  27      45.779  19.453 -23.250  1.00 77.26           O1-
ATOM    393  H   GLU A  27      42.137  15.341 -20.968  1.00 -1.00           H
ATOM    394  HA  GLU A  27      43.633  15.633 -23.455  1.00 -1.00           H
ATOM    395  HB3 GLU A  27      41.937  17.266 -22.570  1.00 -1.00           H
ATOM    396  H4  GLU A  27      42.928  17.585 -21.187  1.00 -1.00           H
ATOM    397  HG3 GLU A  27      43.845  18.117 -24.069  1.00 -1.00           H
ATOM    398  H5  GLU A  27      42.946  19.284 -23.127  1.00 -1.00           H
ATOM    399  N   MET A  28      45.129  15.828 -20.463  1.00 59.32           N
ATOM    400  CA  MET A  28      46.389  15.648 -19.742  1.00 58.10           C
ATOM    401  C   MET A  28      46.937  14.234 -19.973  1.00 57.74           C
ATOM    402  O   MET A  28      48.131  14.079 -20.215  1.00 57.63           O
ATOM    403  CB  MET A  28      46.163  15.932 -18.241  1.00 59.67           C
ATOM    404  CG  MET A  28      47.376  15.691 -17.327  1.00 62.41           C
ATOM    405  SD  MET A  28      48.782  16.780 -17.655  1.00 53.32          Se
ATOM    406  CE  MET A  28      49.915  16.156 -16.395  1.00 45.38           C
ATOM    407  H   MET A  28      44.296  15.944 -19.897  1.00 -1.00           H
ATOM    408  HA  MET A  28      47.116  16.361 -20.136  1.00 -1.00           H
ATOM    409  HB3 MET A  28      45.837  16.965 -18.121  1.00 -1.00           H
ATOM    410  H4  MET A  28      45.341  15.327 -17.873  1.00 -1.00           H
ATOM    411  HG3 MET A  28      47.067  15.846 -16.292  1.00 -1.00           H
ATOM    412  H5  MET A  28      47.713  14.657 -17.382  1.00 -1.00           H
ATOM    413  HE1 MET A  28      50.734  16.855 -16.263  1.00 -1.00           H
ATOM    414  HE2 MET A  28      49.408  16.048 -15.437  1.00 -1.00           H
ATOM    415  HE3 MET A  28      50.326  15.193 -16.687  1.00 -1.00           H
ATOM    416  N   ASP A  29      46.067  13.214 -19.978  1.00 55.50           N
ATOM    417  CA  ASP A  29      46.446  11.850 -20.346  1.00 55.95           C
ATOM    418  C   ASP A  29      46.976  11.773 -21.790  1.00 53.16           C
ATOM    419  O   ASP A  29      48.042  11.209 -22.006  1.00 52.67           O
ATOM    420  CB  ASP A  29      45.270  10.883 -20.118  1.00 58.55           C
ATOM    421  CG  ASP A  29      45.599   9.404 -20.318  1.00 61.54           C
ATOM    422  OD1 ASP A  29      46.784   9.023 -20.237  1.00 67.30           O
ATOM    423  OD2 ASP A  29      44.636   8.651 -20.538  1.00 70.96           O1-
ATOM    424  H   ASP A  29      45.108  13.414 -19.719  1.00 -1.00           H
ATOM    425  HA  ASP A  29      47.258  11.553 -19.683  1.00 -1.00           H
ATOM    426  HB3 ASP A  29      44.859  11.006 -19.116  1.00 -1.00           H
ATOM    427  H4  ASP A  29      44.480  11.114 -20.830  1.00 -1.00           H
ATOM    428  N   ASP A  30      46.285  12.385 -22.764  1.00 50.72           N
ATOM    429  CA  ASP A  30      46.729  12.526 -24.155  1.00 49.49           C
ATOM    430  C   ASP A  30      48.116  13.200 -24.270  1.00 50.64           C
ATOM    431  O   ASP A  30      48.977  12.719 -25.005  1.00 52.24           O
ATOM    432  CB  ASP A  30      45.620  13.216 -24.989  1.00 47.45           C
ATOM    433  CG  ASP A  30      46.049  13.704 -26.376  1.00 55.82           C
ATOM    434  OD1 ASP A  30      46.230  12.835 -27.255  1.00 54.12           O
ATOM    435  OD2 ASP A  30      46.193  14.934 -26.537  1.00 58.39           O1-
ATOM    436  H   ASP A  30      45.388  12.798 -22.529  1.00 -1.00           H
ATOM    437  HA  ASP A  30      46.850  11.517 -24.555  1.00 -1.00           H
ATOM    438  HB3 ASP A  30      44.775  12.537 -25.111  1.00 -1.00           H
ATOM    439  H4  ASP A  30      45.231  14.078 -24.449  1.00 -1.00           H
ATOM    440  N   PHE A  31      48.358  14.258 -23.483  1.00 49.08           N
ATOM    441  CA  PHE A  31      49.657  14.923 -23.350  1.00 53.65           C
ATOM    442  C   PHE A  31      50.745  13.963 -22.824  1.00 55.37           C
ATOM    443  O   PHE A  31      51.856  13.923 -23.357  1.00 58.10           O
ATOM    444  CB  PHE A  31      49.515  16.167 -22.447  1.00 54.70           C
ATOM    445  CG  PHE A  31      50.734  17.073 -22.415  1.00 49.41           C
ATOM    446  CD1 PHE A  31      50.877  18.092 -23.378  1.00 58.54           C
ATOM    447  CD2 PHE A  31      51.726  16.902 -21.424  1.00 54.45           C
ATOM    448  CE1 PHE A  31      51.985  18.958 -23.331  1.00 58.70           C
ATOM    449  CE2 PHE A  31      52.851  17.749 -21.398  1.00 51.22           C
ATOM    450  CZ  PHE A  31      52.976  18.783 -22.346  1.00 58.26           C
ATOM    451  H   PHE A  31      47.572  14.627 -22.955  1.00 -1.00           H
ATOM    452  HA  PHE A  31      49.952  15.255 -24.346  1.00 -1.00           H
ATOM    453  HB3 PHE A  31      48.664  16.762 -22.784  1.00 -1.00           H
ATOM    454  H4  PHE A  31      49.282  15.882 -21.424  1.00 -1.00           H
ATOM    455  HD1 PHE A  31      50.127  18.225 -24.146  1.00 -1.00           H
ATOM    456  HD2 PHE A  31      51.629  16.116 -20.687  1.00 -1.00           H
ATOM    457  HE1 PHE A  31      52.080  19.750 -24.061  1.00 -1.00           H
ATOM    458  HE2 PHE A  31      53.615  17.611 -20.645  1.00 -1.00           H
ATOM    459  HZ  PHE A  31      53.833  19.441 -22.324  1.00 -1.00           H
ATOM    460  N   LEU A  32      50.411  13.139 -21.824  1.00 55.26           N
ATOM    461  CA  LEU A  32      51.286  12.105 -21.276  1.00 53.84           C
ATOM    462  C   LEU A  32      51.499  10.948 -22.279  1.00 52.86           C
ATOM    463  O   LEU A  32      52.608  10.428 -22.372  1.00 52.62           O
ATOM    464  CB  LEU A  32      50.706  11.597 -19.939  1.00 53.94           C
ATOM    465  CG  LEU A  32      50.731  12.655 -18.805  1.00 54.47           C
ATOM    466  CD1 LEU A  32      49.661  12.356 -17.753  1.00 55.25           C
ATOM    467  CD2 LEU A  32      52.109  12.747 -18.137  1.00 53.34           C
ATOM    468  H   LEU A  32      49.483  13.232 -21.420  1.00 -1.00           H
ATOM    469  HA  LEU A  32      52.259  12.554 -21.078  1.00 -1.00           H
ATOM    470  HB3 LEU A  32      49.684  11.257 -20.099  1.00 -1.00           H
ATOM    471  H4  LEU A  32      51.247  10.707 -19.615  1.00 -1.00           H
ATOM    472  HG  LEU A  32      50.499  13.637 -19.217  1.00 -1.00           H
ATOM    473 HD11 LEU A  32      49.715  13.030 -16.900  1.00 -1.00           H
ATOM    474 HD12 LEU A  32      48.660  12.434 -18.169  1.00 -1.00           H
ATOM    475 HD13 LEU A  32      49.776  11.344 -17.382  1.00 -1.00           H
ATOM    476 HD21 LEU A  32      52.115  13.490 -17.339  1.00 -1.00           H
ATOM    477 HD22 LEU A  32      52.397  11.792 -17.697  1.00 -1.00           H
ATOM    478 HD23 LEU A  32      52.877  13.034 -18.851  1.00 -1.00           H
ATOM    479  N   GLN A  33      50.503  10.596 -23.105  1.00 52.22           N
ATOM    480  CA  GLN A  33      50.648   9.643 -24.208  1.00 53.84           C
ATOM    481  C   GLN A  33      51.508  10.198 -25.358  1.00 52.90           C
ATOM    482  O   GLN A  33      52.197   9.421 -26.016  1.00 55.24           O
ATOM    483  CB  GLN A  33      49.264   9.228 -24.770  1.00 53.97           C
ATOM    484  CG  GLN A  33      48.317   8.484 -23.800  1.00 55.51           C
ATOM    485  CD  GLN A  33      49.050   7.508 -22.893  1.00 60.90           C
ATOM    486  OE1 GLN A  33      49.766   6.645 -23.385  1.00 54.89           O
ATOM    487  NE2 GLN A  33      48.919   7.635 -21.584  1.00 49.39           N
ATOM    488  H   GLN A  33      49.587  11.004 -22.928  1.00 -1.00           H
ATOM    489  HA  GLN A  33      51.185   8.770 -23.837  1.00 -1.00           H
ATOM    490  HB3 GLN A  33      48.745  10.092 -25.184  1.00 -1.00           H
ATOM    491  H4  GLN A  33      49.436   8.563 -25.619  1.00 -1.00           H
ATOM    492  HG3 GLN A  33      47.738   9.178 -23.202  1.00 -1.00           H
ATOM    493  H5  GLN A  33      47.582   7.921 -24.374  1.00 -1.00           H
ATOM    494 HE21 GLN A  33      49.425   6.978 -20.986  1.00 -1.00           H
ATOM    495 HE22 GLN A  33      48.318   8.342 -21.174  1.00 -1.00           H
ATOM    496  N   LYS A  34      51.519  11.520 -25.579  1.00 53.29           N
ATOM    497  CA  LYS A  34      52.460  12.233 -26.450  1.00 57.23           C
ATOM    498  C   LYS A  34      53.893  12.108 -25.896  1.00 55.56           C
ATOM    499  O   LYS A  34      54.825  11.775 -26.627  1.00 55.98           O
ATOM    500  CB  LYS A  34      51.988  13.711 -26.611  1.00 58.48           C
ATOM    501  CG  LYS A  34      53.057  14.833 -26.578  1.00 66.36           C
ATOM    502  CD  LYS A  34      52.441  16.233 -26.718  1.00 64.20           C
ATOM    503  CE  LYS A  34      53.467  17.379 -26.685  1.00 73.60           C
ATOM    504  NZ  LYS A  34      54.099  17.534 -25.366  1.00 69.72           N1+
ATOM    505  H   LYS A  34      50.833  12.071 -25.070  1.00 -1.00           H
ATOM    506  HA  LYS A  34      52.450  11.758 -27.433  1.00 -1.00           H
ATOM    507  HB3 LYS A  34      51.438  13.782 -27.550  1.00 -1.00           H
ATOM    508  H4  LYS A  34      51.247  13.942 -25.849  1.00 -1.00           H
ATOM    509  HG3 LYS A  34      53.596  14.805 -25.630  1.00 -1.00           H
ATOM    510  H5  LYS A  34      53.794  14.670 -27.365  1.00 -1.00           H
ATOM    511  HD3 LYS A  34      51.897  16.285 -27.662  1.00 -1.00           H
ATOM    512  H6  LYS A  34      51.701  16.392 -25.932  1.00 -1.00           H
ATOM    513  HE3 LYS A  34      54.241  17.244 -27.441  1.00 -1.00           H
ATOM    514  H7  LYS A  34      52.965  18.318 -26.915  1.00 -1.00           H
ATOM    515  HZ1 LYS A  34      54.458  18.481 -25.311  1.00 -1.00           H
ATOM    516  HZ2 LYS A  34      53.429  17.386 -24.626  1.00 -1.00           H
ATOM    517  HZ3 LYS A  34      54.877  16.891 -25.273  1.00 -1.00           H
ATOM    518  N   LEU A  35      54.056  12.350 -24.591  1.00 55.45           N
ATOM    519  CA  LEU A  35      55.316  12.281 -23.852  1.00 54.92           C
ATOM    520  C   LEU A  35      55.916  10.858 -23.873  1.00 55.96           C
ATOM    521  O   LEU A  35      57.121  10.681 -24.046  1.00 57.10           O
ATOM    522  CB  LEU A  35      55.020  12.801 -22.427  1.00 55.92           C
ATOM    523  CG  LEU A  35      56.196  12.941 -21.450  1.00 52.86           C
ATOM    524  CD1 LEU A  35      57.376  13.700 -22.053  1.00 54.12           C
ATOM    525  CD2 LEU A  35      55.712  13.650 -20.178  1.00 53.31           C
ATOM    526  H   LEU A  35      53.235  12.665 -24.081  1.00 -1.00           H
ATOM    527  HA  LEU A  35      56.016  12.956 -24.345  1.00 -1.00           H
ATOM    528  HB3 LEU A  35      54.538  13.776 -22.521  1.00 -1.00           H
ATOM    529  H4  LEU A  35      54.288  12.155 -21.952  1.00 -1.00           H
ATOM    530  HG  LEU A  35      56.548  11.945 -21.174  1.00 -1.00           H
ATOM    531 HD11 LEU A  35      58.149  13.833 -21.299  1.00 -1.00           H
ATOM    532 HD12 LEU A  35      57.829  13.152 -22.879  1.00 -1.00           H
ATOM    533 HD13 LEU A  35      57.080  14.685 -22.419  1.00 -1.00           H
ATOM    534 HD21 LEU A  35      56.528  13.811 -19.475  1.00 -1.00           H
ATOM    535 HD22 LEU A  35      55.277  14.626 -20.398  1.00 -1.00           H
ATOM    536 HD23 LEU A  35      54.953  13.060 -19.668  1.00 -1.00           H
ATOM    537  N   ARG A  36      55.045   9.846 -23.806  1.00 54.51           N
ATOM    538  CA  ARG A  36      55.347   8.417 -23.830  1.00 54.09           C
ATOM    539  C   ARG A  36      55.892   7.908 -25.185  1.00 55.83           C
ATOM    540  O   ARG A  36      56.395   6.790 -25.259  1.00 52.48           O
ATOM    541  CB  ARG A  36      54.039   7.689 -23.470  1.00 55.17           C
ATOM    542  CG  ARG A  36      54.115   6.174 -23.221  1.00 55.90           C
ATOM    543  CD  ARG A  36      52.725   5.651 -22.839  1.00 56.95           C
ATOM    544  NE  ARG A  36      52.720   4.212 -22.561  1.00 53.27           N
ATOM    545  CZ  ARG A  36      51.654   3.408 -22.684  1.00 58.09           C
ATOM    546  NH1 ARG A  36      50.472   3.871 -23.093  1.00 64.97           N
ATOM    547  NH2 ARG A  36      51.764   2.114 -22.391  1.00 58.63           N1+
ATOM    548  H   ARG A  36      54.085  10.106 -23.600  1.00 -1.00           H
ATOM    549  HA  ARG A  36      56.095   8.227 -23.063  1.00 -1.00           H
ATOM    550  HB3 ARG A  36      53.630   8.138 -22.568  1.00 -1.00           H
ATOM    551  H4  ARG A  36      53.308   7.870 -24.257  1.00 -1.00           H
ATOM    552  HG3 ARG A  36      54.451   5.649 -24.115  1.00 -1.00           H
ATOM    553  H5  ARG A  36      54.848   5.957 -22.444  1.00 -1.00           H
ATOM    554  HD3 ARG A  36      52.311   6.178 -21.979  1.00 -1.00           H
ATOM    555  H6  ARG A  36      52.065   5.839 -23.683  1.00 -1.00           H
ATOM    556  HE  ARG A  36      53.565   3.837 -22.129  1.00 -1.00           H
ATOM    557 HH11 ARG A  36      49.668   3.253 -23.093  1.00 -1.00           H
ATOM    558 HH12 ARG A  36      50.332   4.868 -23.236  1.00 -1.00           H
ATOM    559 HH21 ARG A  36      50.967   1.494 -22.433  1.00 -1.00           H
ATOM    560 HH22 ARG A  36      52.679   1.757 -22.114  1.00 -1.00           H
ATOM    561  N   GLN A  37      55.844   8.705 -26.263  1.00 58.89           N
ATOM    562  CA  GLN A  37      56.375   8.323 -27.576  1.00 60.26           C
ATOM    563  C   GLN A  37      57.915   8.389 -27.651  1.00 60.08           C
ATOM    564  O   GLN A  37      58.486   8.060 -28.689  1.00 58.45           O
ATOM    565  CB  GLN A  37      55.788   9.272 -28.648  1.00 60.84           C
ATOM    566  CG  GLN A  37      54.249   9.274 -28.740  1.00 68.56           C
ATOM    567  CD  GLN A  37      53.651   7.873 -28.837  1.00 72.72           C
ATOM    568  OE1 GLN A  37      54.133   7.045 -29.600  1.00 78.29           O
ATOM    569  NE2 GLN A  37      52.635   7.576 -28.041  1.00 73.33           N
ATOM    570  H   GLN A  37      55.436   9.626 -26.160  1.00 -1.00           H
ATOM    571  HA  GLN A  37      56.103   7.288 -27.794  1.00 -1.00           H
ATOM    572  HB3 GLN A  37      56.136  10.292 -28.481  1.00 -1.00           H
ATOM    573  H4  GLN A  37      56.180   8.987 -29.627  1.00 -1.00           H
ATOM    574  HG3 GLN A  37      53.835   9.782 -27.875  1.00 -1.00           H
ATOM    575  H5  GLN A  37      53.931   9.850 -29.609  1.00 -1.00           H
ATOM    576 HE21 GLN A  37      52.222   6.658 -28.074  1.00 -1.00           H
ATOM    577 HE22 GLN A  37      52.341   8.254 -27.336  1.00 -1.00           H
ATOM    578  N   LYS A  38      58.590   8.818 -26.575  1.00 59.42           N
ATOM    579  CA  LYS A  38      60.037   9.000 -26.506  1.00 59.85           C
ATOM    580  C   LYS A  38      60.667   8.551 -25.178  1.00 59.09           C
ATOM    581  O   LYS A  38      61.884   8.644 -25.029  1.00 59.81           O
ATOM    582  CB  LYS A  38      60.467  10.393 -27.031  1.00 60.64           C
ATOM    583  CG  LYS A  38      59.761  11.621 -26.410  1.00 62.20           C
ATOM    584  CD  LYS A  38      58.364  11.907 -27.004  1.00 70.30           C
ATOM    585  CE  LYS A  38      57.845  13.322 -26.736  1.00 73.15           C
ATOM    586  NZ  LYS A  38      58.512  14.300 -27.603  1.00 70.17           N1+
ATOM    587  H   LYS A  38      58.045   9.105 -25.773  1.00 -1.00           H
ATOM    588  HA  LYS A  38      60.482   8.285 -27.201  1.00 -1.00           H
ATOM    589  HB3 LYS A  38      61.541  10.501 -26.868  1.00 -1.00           H
ATOM    590  H4  LYS A  38      60.352  10.419 -28.115  1.00 -1.00           H
ATOM    591  HG3 LYS A  38      59.699  11.521 -25.325  1.00 -1.00           H
ATOM    592  H5  LYS A  38      60.398  12.487 -26.591  1.00 -1.00           H
ATOM    593  HD3 LYS A  38      58.363  11.727 -28.080  1.00 -1.00           H
ATOM    594  H6  LYS A  38      57.640  11.212 -26.585  1.00 -1.00           H
ATOM    595  HE3 LYS A  38      56.780  13.377 -26.957  1.00 -1.00           H
ATOM    596  H7  LYS A  38      57.967  13.604 -25.689  1.00 -1.00           H
ATOM    597  HZ1 LYS A  38      58.023  15.184 -27.522  1.00 -1.00           H
ATOM    598  HZ2 LYS A  38      59.466  14.436 -27.301  1.00 -1.00           H
ATOM    599  HZ3 LYS A  38      58.492  13.995 -28.565  1.00 -1.00           H
ATOM    600  N   ILE A  39      59.875   8.025 -24.235  1.00 57.53           N
ATOM    601  CA  ILE A  39      60.326   7.408 -22.991  1.00 56.62           C
ATOM    602  C   ILE A  39      59.211   6.467 -22.503  1.00 55.53           C
ATOM    603  O   ILE A  39      58.039   6.717 -22.781  1.00 53.99           O
ATOM    604  CB  ILE A  39      60.811   8.480 -21.964  1.00 56.63           C
ATOM    605  CG1 ILE A  39      61.556   7.832 -20.776  1.00 55.93           C
ATOM    606  CG2 ILE A  39      59.682   9.427 -21.498  1.00 53.13           C
ATOM    607  CD1 ILE A  39      62.395   8.801 -19.941  1.00 61.99           C
ATOM    608  H   ILE A  39      58.886   7.907 -24.416  1.00 -1.00           H
ATOM    609  HA  ILE A  39      61.175   6.771 -23.250  1.00 -1.00           H
ATOM    610  HB  ILE A  39      61.548   9.100 -22.476  1.00 -1.00           H
ATOM    611 HG13 ILE A  39      60.857   7.320 -20.121  1.00 -1.00           H
ATOM    612  H4  ILE A  39      62.230   7.063 -21.156  1.00 -1.00           H
ATOM    613 HG21 ILE A  39      60.069  10.245 -20.891  1.00 -1.00           H
ATOM    614 HG22 ILE A  39      59.169   9.880 -22.347  1.00 -1.00           H
ATOM    615 HG23 ILE A  39      58.937   8.897 -20.907  1.00 -1.00           H
ATOM    616 HD11 ILE A  39      62.882   8.265 -19.126  1.00 -1.00           H
ATOM    617 HD12 ILE A  39      63.173   9.270 -20.543  1.00 -1.00           H
ATOM    618 HD13 ILE A  39      61.786   9.589 -19.500  1.00 -1.00           H
ATOM    619  N   LYS A  40      59.548   5.409 -21.754  1.00 54.86           N
ATOM    620  CA  LYS A  40      58.571   4.613 -21.008  1.00 50.26           C
ATOM    621  C   LYS A  40      58.116   5.440 -19.793  1.00 50.37           C
ATOM    622  O   LYS A  40      58.956   6.068 -19.142  1.00 49.64           O
ATOM    623  CB  LYS A  40      59.246   3.304 -20.524  1.00 46.48           C
ATOM    624  CG  LYS A  40      59.220   2.152 -21.552  1.00 45.52           C
ATOM    625  CD  LYS A  40      57.841   1.478 -21.635  1.00 37.71           C
ATOM    626  CE  LYS A  40      57.753   0.288 -22.602  1.00 37.85           C
ATOM    627  NZ  LYS A  40      56.391  -0.271 -22.631  1.00 46.29           N1+
ATOM    628  H   LYS A  40      60.515   5.309 -21.484  1.00 -1.00           H
ATOM    629  HA  LYS A  40      57.703   4.397 -21.634  1.00 -1.00           H
ATOM    630  HB3 LYS A  40      60.279   3.508 -20.232  1.00 -1.00           H
ATOM    631  H4  LYS A  40      58.765   2.950 -19.610  1.00 -1.00           H
ATOM    632  HG3 LYS A  40      59.530   2.516 -22.532  1.00 -1.00           H
ATOM    633  H5  LYS A  40      59.956   1.403 -21.259  1.00 -1.00           H
ATOM    634  HD3 LYS A  40      57.540   1.151 -20.640  1.00 -1.00           H
ATOM    635  H6  LYS A  40      57.121   2.224 -21.961  1.00 -1.00           H
ATOM    636  HE3 LYS A  40      58.007   0.613 -23.611  1.00 -1.00           H
ATOM    637  H7  LYS A  40      58.449  -0.501 -22.320  1.00 -1.00           H
ATOM    638  HZ1 LYS A  40      56.236  -0.792 -23.482  1.00 -1.00           H
ATOM    639  HZ2 LYS A  40      56.245  -0.887 -21.838  1.00 -1.00           H
ATOM    640  HZ3 LYS A  40      55.715   0.481 -22.564  1.00 -1.00           H
ATOM    641  N   ILE A  41      56.813   5.448 -19.482  1.00 51.14           N
ATOM    642  CA  ILE A  41      56.237   6.249 -18.402  1.00 52.46           C
ATOM    643  C   ILE A  41      55.565   5.308 -17.398  1.00 51.86           C
ATOM    644  O   ILE A  41      54.778   4.440 -17.774  1.00 50.96           O
ATOM    645  CB  ILE A  41      55.340   7.405 -18.935  1.00 51.59           C
ATOM    646  CG1 ILE A  41      53.947   6.987 -19.466  1.00 48.45           C
ATOM    647  CG2 ILE A  41      56.114   8.269 -19.956  1.00 47.49           C
ATOM    648  CD1 ILE A  41      52.990   8.167 -19.699  1.00 54.32           C
ATOM    649  H   ILE A  41      56.171   4.848 -19.987  1.00 -1.00           H
ATOM    650  HA  ILE A  41      57.044   6.744 -17.869  1.00 -1.00           H
ATOM    651  HB  ILE A  41      55.150   8.034 -18.065  1.00 -1.00           H
ATOM    652 HG13 ILE A  41      54.061   6.400 -20.373  1.00 -1.00           H
ATOM    653  H4  ILE A  41      53.447   6.332 -18.756  1.00 -1.00           H
ATOM    654 HG21 ILE A  41      55.565   9.154 -20.269  1.00 -1.00           H
ATOM    655 HG22 ILE A  41      57.057   8.611 -19.532  1.00 -1.00           H
ATOM    656 HG23 ILE A  41      56.348   7.703 -20.856  1.00 -1.00           H
ATOM    657 HD11 ILE A  41      52.012   7.815 -20.030  1.00 -1.00           H
ATOM    658 HD12 ILE A  41      52.842   8.737 -18.782  1.00 -1.00           H
ATOM    659 HD13 ILE A  41      53.362   8.857 -20.452  1.00 -1.00           H
ATOM    660  N   GLY A  42      55.904   5.464 -16.122  1.00 52.27           N
ATOM    661  CA  GLY A  42      55.375   4.705 -15.006  1.00 50.02           C
ATOM    662  C   GLY A  42      54.764   5.645 -13.976  1.00 51.52           C
ATOM    663  O   GLY A  42      55.090   6.833 -13.947  1.00 50.00           O
ATOM    664  H   GLY A  42      56.542   6.226 -15.884  1.00 -1.00           H
ATOM    665  HA3 GLY A  42      54.634   3.987 -15.345  1.00 -1.00           H
ATOM    666  H4  GLY A  42      56.187   4.151 -14.540  1.00 -1.00           H
ATOM    667  N   VAL A  43      53.895   5.110 -13.117  1.00 50.22           N
ATOM    668  CA  VAL A  43      53.204   5.834 -12.060  1.00 49.67           C
ATOM    669  C   VAL A  43      53.339   5.047 -10.752  1.00 48.21           C
ATOM    670  O   VAL A  43      53.232   3.817 -10.752  1.00 50.18           O
ATOM    671  CB  VAL A  43      51.749   6.195 -12.485  1.00 48.95           C
ATOM    672  CG1 VAL A  43      51.710   6.971 -13.813  1.00 50.84           C
ATOM    673  CG2 VAL A  43      50.796   4.990 -12.580  1.00 48.23           C
ATOM    674  H   VAL A  43      53.647   4.128 -13.222  1.00 -1.00           H
ATOM    675  HA  VAL A  43      53.738   6.766 -11.891  1.00 -1.00           H
ATOM    676  HB  VAL A  43      51.350   6.857 -11.715  1.00 -1.00           H
ATOM    677 HG11 VAL A  43      50.696   7.280 -14.066  1.00 -1.00           H
ATOM    678 HG12 VAL A  43      52.335   7.862 -13.771  1.00 -1.00           H
ATOM    679 HG13 VAL A  43      52.072   6.369 -14.642  1.00 -1.00           H
ATOM    680 HG21 VAL A  43      49.793   5.302 -12.870  1.00 -1.00           H
ATOM    681 HG22 VAL A  43      51.143   4.275 -13.326  1.00 -1.00           H
ATOM    682 HG23 VAL A  43      50.708   4.470 -11.627  1.00 -1.00           H
ATOM    683  N   VAL A  44      53.571   5.750  -9.638  1.00 47.22           N
ATOM    684  CA  VAL A  44      53.730   5.181  -8.307  1.00 51.94           C
ATOM    685  C   VAL A  44      52.935   6.007  -7.289  1.00 53.90           C
ATOM    686  O   VAL A  44      52.949   7.241  -7.318  1.00 52.85           O
ATOM    687  CB  VAL A  44      55.223   4.883  -7.973  1.00 49.31           C
ATOM    688  CG1 VAL A  44      56.142   6.115  -8.040  1.00 54.39           C
ATOM    689  CG2 VAL A  44      55.405   4.159  -6.623  1.00 49.41           C
ATOM    690  H   VAL A  44      53.617   6.756  -9.706  1.00 -1.00           H
ATOM    691  HA  VAL A  44      53.222   4.221  -8.326  1.00 -1.00           H
ATOM    692  HB  VAL A  44      55.583   4.197  -8.739  1.00 -1.00           H
ATOM    693 HG11 VAL A  44      57.187   5.816  -7.965  1.00 -1.00           H
ATOM    694 HG12 VAL A  44      56.031   6.660  -8.977  1.00 -1.00           H
ATOM    695 HG13 VAL A  44      55.934   6.801  -7.219  1.00 -1.00           H
ATOM    696 HG21 VAL A  44      56.443   3.865  -6.466  1.00 -1.00           H
ATOM    697 HG22 VAL A  44      55.118   4.789  -5.783  1.00 -1.00           H
ATOM    698 HG23 VAL A  44      54.801   3.254  -6.564  1.00 -1.00           H
ATOM    699  N   GLY A  45      52.214   5.317  -6.407  1.00 53.91           N
ATOM    700  CA  GLY A  45      51.427   5.888  -5.333  1.00 51.20           C
ATOM    701  C   GLY A  45      51.498   4.976  -4.113  1.00 50.50           C
ATOM    702  O   GLY A  45      51.753   3.782  -4.241  1.00 48.35           O
ATOM    703  H   GLY A  45      52.238   4.297  -6.444  1.00 -1.00           H
ATOM    704  HA3 GLY A  45      51.789   6.885  -5.073  1.00 -1.00           H
ATOM    705  H4  GLY A  45      50.390   5.978  -5.659  1.00 -1.00           H
ATOM    706  N   GLY A  46      51.282   5.537  -2.917  1.00 49.59           N
ATOM    707  CA  GLY A  46      51.047   4.738  -1.707  1.00 49.51           C
ATOM    708  C   GLY A  46      49.589   4.279  -1.649  1.00 49.68           C
ATOM    709  O   GLY A  46      49.268   3.264  -1.042  1.00 50.04           O
ATOM    710  H   GLY A  46      51.125   6.530  -2.867  1.00 -1.00           H
ATOM    711  HA3 GLY A  46      51.697   3.863  -1.662  1.00 -1.00           H
ATOM    712  H4  GLY A  46      51.258   5.333  -0.818  1.00 -1.00           H
ATOM    713  N   SER A  47      48.705   5.015  -2.335  1.00 46.62           N
ATOM    714  CA  SER A  47      47.311   4.668  -2.564  1.00 47.46           C
ATOM    715  C   SER A  47      47.126   3.320  -3.288  1.00 48.64           C
ATOM    716  O   SER A  47      47.996   2.861  -4.030  1.00 50.61           O
ATOM    717  CB  SER A  47      46.588   5.853  -3.259  1.00 44.84           C
ATOM    718  OG  SER A  47      47.086   6.283  -4.521  1.00 49.71           O
ATOM    719  H   SER A  47      49.087   5.725  -2.932  1.00 -1.00           H
ATOM    720  HA  SER A  47      46.862   4.550  -1.575  1.00 -1.00           H
ATOM    721  HB3 SER A  47      45.552   5.567  -3.424  1.00 -1.00           H
ATOM    722  H4  SER A  47      46.558   6.710  -2.587  1.00 -1.00           H
ATOM    723  HG  SER A  47      47.934   6.703  -4.435  1.00 -1.00           H
ATOM    724  N   ASP A  48      45.977   2.695  -3.019  1.00 46.10           N
ATOM    725  CA  ASP A  48      45.451   1.472  -3.621  1.00 47.77           C
ATOM    726  C   ASP A  48      45.082   1.708  -5.094  1.00 47.57           C
ATOM    727  O   ASP A  48      44.900   2.842  -5.544  1.00 47.88           O
ATOM    728  CB  ASP A  48      44.174   1.022  -2.854  1.00 46.23           C
ATOM    729  CG  ASP A  48      43.248   2.168  -2.441  1.00 52.25           C
ATOM    730  OD1 ASP A  48      43.476   2.691  -1.330  1.00 44.39           O
ATOM    731  OD2 ASP A  48      42.405   2.578  -3.266  1.00 48.48           O1-
ATOM    732  H   ASP A  48      45.326   3.166  -2.411  1.00 -1.00           H
ATOM    733  HA  ASP A  48      46.210   0.691  -3.571  1.00 -1.00           H
ATOM    734  HB3 ASP A  48      43.594   0.307  -3.436  1.00 -1.00           H
ATOM    735  H4  ASP A  48      44.453   0.477  -1.954  1.00 -1.00           H
ATOM    736  N   PHE A  49      44.925   0.601  -5.827  1.00 47.91           N
ATOM    737  CA  PHE A  49      44.654   0.575  -7.261  1.00 49.39           C
ATOM    738  C   PHE A  49      43.314   1.242  -7.612  1.00 49.54           C
ATOM    739  O   PHE A  49      43.211   1.914  -8.633  1.00 49.57           O
ATOM    740  CB  PHE A  49      44.680  -0.892  -7.730  1.00 47.69           C
ATOM    741  CG  PHE A  49      44.585  -1.121  -9.230  1.00 50.60           C
ATOM    742  CD1 PHE A  49      45.385  -0.379 -10.126  1.00 52.76           C
ATOM    743  CD2 PHE A  49      43.705  -2.103  -9.731  1.00 55.26           C
ATOM    744  CE1 PHE A  49      45.308  -0.619 -11.510  1.00 52.60           C
ATOM    745  CE2 PHE A  49      43.639  -2.351 -11.116  1.00 54.85           C
ATOM    746  CZ  PHE A  49      44.437  -1.608 -12.005  1.00 48.81           C
ATOM    747  H   PHE A  49      44.978  -0.285  -5.349  1.00 -1.00           H
ATOM    748  HA  PHE A  49      45.455   1.130  -7.747  1.00 -1.00           H
ATOM    749  HB3 PHE A  49      45.600  -1.370  -7.394  1.00 -1.00           H
ATOM    750  H4  PHE A  49      43.873  -1.440  -7.241  1.00 -1.00           H
ATOM    751  HD1 PHE A  49      46.070   0.375  -9.768  1.00 -1.00           H
ATOM    752  HD2 PHE A  49      43.083  -2.680  -9.058  1.00 -1.00           H
ATOM    753  HE1 PHE A  49      45.929  -0.054 -12.187  1.00 -1.00           H
ATOM    754  HE2 PHE A  49      42.972  -3.110 -11.500  1.00 -1.00           H
ATOM    755  HZ  PHE A  49      44.382  -1.804 -13.067  1.00 -1.00           H
ATOM    756  N   GLU A  50      42.317   1.109  -6.731  1.00 50.25           N
ATOM    757  CA  GLU A  50      40.997   1.717  -6.813  1.00 49.40           C
ATOM    758  C   GLU A  50      41.079   3.254  -6.883  1.00 50.15           C
ATOM    759  O   GLU A  50      40.479   3.860  -7.767  1.00 49.38           O
ATOM    760  CB  GLU A  50      40.136   1.240  -5.617  1.00 51.28           C
ATOM    761  CG  GLU A  50      40.050  -0.296  -5.420  1.00 49.60           C
ATOM    762  CD  GLU A  50      41.160  -0.899  -4.552  1.00 50.41           C
ATOM    763  OE1 GLU A  50      42.222  -1.234  -5.120  1.00 40.42           O
ATOM    764  OE2 GLU A  50      40.925  -1.033  -3.332  1.00 49.64           O1-
ATOM    765  H   GLU A  50      42.473   0.500  -5.939  1.00 -1.00           H
ATOM    766  HA  GLU A  50      40.531   1.366  -7.736  1.00 -1.00           H
ATOM    767  HB3 GLU A  50      40.480   1.701  -4.691  1.00 -1.00           H
ATOM    768  H4  GLU A  50      39.124   1.626  -5.756  1.00 -1.00           H
ATOM    769  HG3 GLU A  50      39.103  -0.530  -4.931  1.00 -1.00           H
ATOM    770  H5  GLU A  50      40.016  -0.806  -6.383  1.00 -1.00           H
ATOM    771  N   LYS A  51      41.887   3.877  -6.012  1.00 49.22           N
ATOM    772  CA  LYS A  51      42.167   5.314  -6.032  1.00 49.24           C
ATOM    773  C   LYS A  51      42.954   5.741  -7.278  1.00 48.18           C
ATOM    774  O   LYS A  51      42.621   6.758  -7.880  1.00 49.57           O
ATOM    775  CB  LYS A  51      42.959   5.706  -4.771  1.00 49.89           C
ATOM    776  CG  LYS A  51      42.036   5.944  -3.572  1.00 55.77           C
ATOM    777  CD  LYS A  51      42.806   6.102  -2.254  1.00 67.47           C
ATOM    778  CE  LYS A  51      41.916   5.906  -1.026  1.00 73.78           C
ATOM    779  NZ  LYS A  51      41.358   4.549  -1.002  1.00 80.70           N1+
ATOM    780  H   LYS A  51      42.361   3.310  -5.321  1.00 -1.00           H
ATOM    781  HA  LYS A  51      41.220   5.856  -6.045  1.00 -1.00           H
ATOM    782  HB3 LYS A  51      43.682   4.923  -4.546  1.00 -1.00           H
ATOM    783  H4  LYS A  51      43.547   6.608  -4.946  1.00 -1.00           H
ATOM    784  HG3 LYS A  51      41.408   6.819  -3.746  1.00 -1.00           H
ATOM    785  H5  LYS A  51      41.354   5.096  -3.510  1.00 -1.00           H
ATOM    786  HD3 LYS A  51      43.615   5.374  -2.204  1.00 -1.00           H
ATOM    787  H6  LYS A  51      43.275   7.085  -2.217  1.00 -1.00           H
ATOM    788  HE3 LYS A  51      42.515   6.045  -0.126  1.00 -1.00           H
ATOM    789  H7  LYS A  51      41.104   6.631  -0.995  1.00 -1.00           H
ATOM    790  HZ1 LYS A  51      42.103   3.892  -1.208  1.00 -1.00           H
ATOM    791  HZ2 LYS A  51      41.018   4.334  -0.071  1.00 -1.00           H
ATOM    792  HZ3 LYS A  51      40.637   4.431  -1.696  1.00 -1.00           H
ATOM    793  N   VAL A  52      43.970   4.964  -7.673  1.00 49.35           N
ATOM    794  CA  VAL A  52      44.766   5.180  -8.884  1.00 49.88           C
ATOM    795  C   VAL A  52      43.881   5.139 -10.153  1.00 50.73           C
ATOM    796  O   VAL A  52      43.979   6.036 -10.991  1.00 50.81           O
ATOM    797  CB  VAL A  52      45.952   4.173  -8.883  1.00 51.91           C
ATOM    798  CG1 VAL A  52      46.729   4.092 -10.206  1.00 55.79           C
ATOM    799  CG2 VAL A  52      46.938   4.492  -7.740  1.00 46.80           C
ATOM    800  H   VAL A  52      44.192   4.154  -7.105  1.00 -1.00           H
ATOM    801  HA  VAL A  52      45.176   6.191  -8.832  1.00 -1.00           H
ATOM    802  HB  VAL A  52      45.548   3.179  -8.704  1.00 -1.00           H
ATOM    803 HG11 VAL A  52      47.576   3.414 -10.119  1.00 -1.00           H
ATOM    804 HG12 VAL A  52      46.101   3.717 -11.014  1.00 -1.00           H
ATOM    805 HG13 VAL A  52      47.115   5.070 -10.492  1.00 -1.00           H
ATOM    806 HG21 VAL A  52      47.758   3.776  -7.702  1.00 -1.00           H
ATOM    807 HG22 VAL A  52      47.375   5.483  -7.866  1.00 -1.00           H
ATOM    808 HG23 VAL A  52      46.458   4.482  -6.762  1.00 -1.00           H
ATOM    809  N   GLN A  53      42.957   4.170 -10.250  1.00 49.15           N
ATOM    810  CA  GLN A  53      41.964   4.078 -11.320  1.00 50.81           C
ATOM    811  C   GLN A  53      40.954   5.235 -11.271  1.00 50.37           C
ATOM    812  O   GLN A  53      40.607   5.777 -12.317  1.00 49.46           O
ATOM    813  CB  GLN A  53      41.164   2.768 -11.206  1.00 48.18           C
ATOM    814  CG  GLN A  53      41.903   1.503 -11.667  1.00 51.98           C
ATOM    815  CD  GLN A  53      40.918   0.339 -11.738  1.00 53.67           C
ATOM    816  OE1 GLN A  53      39.971   0.361 -12.520  1.00 56.17           O
ATOM    817  NE2 GLN A  53      41.098  -0.676 -10.911  1.00 48.93           N
ATOM    818  H   GLN A  53      42.948   3.445  -9.535  1.00 -1.00           H
ATOM    819  HA  GLN A  53      42.476   4.115 -12.283  1.00 -1.00           H
ATOM    820  HB3 GLN A  53      40.808   2.632 -10.183  1.00 -1.00           H
ATOM    821  H4  GLN A  53      40.261   2.867 -11.814  1.00 -1.00           H
ATOM    822  HG3 GLN A  53      42.319   1.652 -12.663  1.00 -1.00           H
ATOM    823  H5  GLN A  53      42.745   1.269 -11.017  1.00 -1.00           H
ATOM    824 HE21 GLN A  53      40.460  -1.455 -10.937  1.00 -1.00           H
ATOM    825 HE22 GLN A  53      41.920  -0.700 -10.325  1.00 -1.00           H
ATOM    826  N   GLU A  54      40.485   5.635 -10.081  1.00 53.11           N
ATOM    827  CA  GLU A  54      39.558   6.756  -9.923  1.00 56.31           C
ATOM    828  C   GLU A  54      40.215   8.087 -10.333  1.00 53.79           C
ATOM    829  O   GLU A  54      39.548   8.926 -10.931  1.00 52.49           O
ATOM    830  CB  GLU A  54      39.079   6.836  -8.455  1.00 56.41           C
ATOM    831  CG  GLU A  54      37.908   5.884  -8.116  1.00 63.52           C
ATOM    832  CD  GLU A  54      36.562   6.272  -8.738  1.00 62.83           C
ATOM    833  OE1 GLU A  54      36.402   7.449  -9.124  1.00 74.69           O
ATOM    834  OE2 GLU A  54      35.694   5.377  -8.814  1.00 69.40           O1-
ATOM    835  H   GLU A  54      40.733   5.101  -9.254  1.00 -1.00           H
ATOM    836  HA  GLU A  54      38.703   6.600 -10.584  1.00 -1.00           H
ATOM    837  HB3 GLU A  54      39.913   6.635  -7.785  1.00 -1.00           H
ATOM    838  H4  GLU A  54      38.777   7.857  -8.214  1.00 -1.00           H
ATOM    839  HG3 GLU A  54      38.151   4.865  -8.420  1.00 -1.00           H
ATOM    840  H5  GLU A  54      37.768   5.859  -7.035  1.00 -1.00           H
ATOM    841  N   GLN A  55      41.509   8.282 -10.052  1.00 51.89           N
ATOM    842  CA  GLN A  55      42.227   9.492 -10.439  1.00 52.81           C
ATOM    843  C   GLN A  55      42.593   9.494 -11.931  1.00 52.56           C
ATOM    844  O   GLN A  55      42.320  10.475 -12.622  1.00 53.75           O
ATOM    845  CB  GLN A  55      43.517   9.637  -9.610  1.00 54.05           C
ATOM    846  CG  GLN A  55      43.236  10.050  -8.154  1.00 56.42           C
ATOM    847  CD  GLN A  55      44.442  10.741  -7.533  1.00 57.73           C
ATOM    848  OE1 GLN A  55      45.231  10.158  -6.790  1.00 65.23           O
ATOM    849  NE2 GLN A  55      44.561  12.025  -7.801  1.00 61.71           N
ATOM    850  H   GLN A  55      41.997   7.566  -9.521  1.00 -1.00           H
ATOM    851  HA  GLN A  55      41.589  10.356 -10.250  1.00 -1.00           H
ATOM    852  HB3 GLN A  55      44.101   8.715  -9.630  1.00 -1.00           H
ATOM    853  H4  GLN A  55      44.146  10.397 -10.082  1.00 -1.00           H
ATOM    854  HG3 GLN A  55      42.396  10.747  -8.115  1.00 -1.00           H
ATOM    855  H5  GLN A  55      42.939   9.194  -7.556  1.00 -1.00           H
ATOM    856 HE21 GLN A  55      45.382  12.530  -7.502  1.00 -1.00           H
ATOM    857 HE22 GLN A  55      43.909  12.472  -8.456  1.00 -1.00           H
ATOM    858  N   LEU A  56      43.242   8.430 -12.420  1.00 52.16           N
ATOM    859  CA  LEU A  56      43.890   8.428 -13.732  1.00 50.61           C
ATOM    860  C   LEU A  56      43.024   7.780 -14.823  1.00 52.24           C
ATOM    861  O   LEU A  56      43.336   7.931 -16.001  1.00 53.17           O
ATOM    862  CB  LEU A  56      45.229   7.663 -13.634  1.00 49.06           C
ATOM    863  CG  LEU A  56      46.195   8.179 -12.541  1.00 48.16           C
ATOM    864  CD1 LEU A  56      47.488   7.354 -12.542  1.00 50.49           C
ATOM    865  CD2 LEU A  56      46.506   9.678 -12.679  1.00 45.94           C
ATOM    866  H   LEU A  56      43.418   7.632 -11.814  1.00 -1.00           H
ATOM    867  HA  LEU A  56      44.096   9.446 -14.060  1.00 -1.00           H
ATOM    868  HB3 LEU A  56      45.026   6.604 -13.461  1.00 -1.00           H
ATOM    869  H4  LEU A  56      45.730   7.712 -14.602  1.00 -1.00           H
ATOM    870  HG  LEU A  56      45.725   8.032 -11.568  1.00 -1.00           H
ATOM    871 HD11 LEU A  56      48.166   7.674 -11.752  1.00 -1.00           H
ATOM    872 HD12 LEU A  56      47.274   6.302 -12.376  1.00 -1.00           H
ATOM    873 HD13 LEU A  56      48.013   7.433 -13.495  1.00 -1.00           H
ATOM    874 HD21 LEU A  56      47.134  10.031 -11.863  1.00 -1.00           H
ATOM    875 HD22 LEU A  56      47.021   9.886 -13.615  1.00 -1.00           H
ATOM    876 HD23 LEU A  56      45.607  10.290 -12.643  1.00 -1.00           H
ATOM    877  N   GLY A  57      41.936   7.097 -14.456  1.00 53.16           N
ATOM    878  CA  GLY A  57      41.054   6.348 -15.341  1.00 53.36           C
ATOM    879  C   GLY A  57      41.315   4.844 -15.229  1.00 52.50           C
ATOM    880  O   GLY A  57      42.426   4.412 -14.929  1.00 53.05           O
ATOM    881  H   GLY A  57      41.762   6.967 -13.465  1.00 -1.00           H
ATOM    882  HA3 GLY A  57      40.024   6.562 -15.053  1.00 -1.00           H
ATOM    883  H4  GLY A  57      41.165   6.656 -16.381  1.00 -1.00           H
ATOM    884  N   ASN A  58      40.298   4.016 -15.494  1.00 51.67           N
ATOM    885  CA  ASN A  58      40.349   2.552 -15.314  1.00 53.74           C
ATOM    886  C   ASN A  58      41.245   1.849 -16.356  1.00 54.37           C
ATOM    887  O   ASN A  58      41.583   0.677 -16.216  1.00 52.68           O
ATOM    888  CB  ASN A  58      38.929   1.951 -15.427  1.00 54.96           C
ATOM    889  CG  ASN A  58      37.932   2.536 -14.428  1.00 57.61           C
ATOM    890  OD1 ASN A  58      37.237   3.497 -14.741  1.00 59.12           O
ATOM    891  ND2 ASN A  58      37.843   1.974 -13.230  1.00 62.03           N
ATOM    892  H   ASN A  58      39.397   4.422 -15.707  1.00 -1.00           H
ATOM    893  HA  ASN A  58      40.751   2.336 -14.324  1.00 -1.00           H
ATOM    894  HB3 ASN A  58      38.533   2.108 -16.432  1.00 -1.00           H
ATOM    895  H4  ASN A  58      38.967   0.869 -15.287  1.00 -1.00           H
ATOM    896 HD21 ASN A  58      37.188   2.336 -12.555  1.00 -1.00           H
ATOM    897 HD22 ASN A  58      38.501   1.237 -12.964  1.00 -1.00           H
ATOM    898  N   ASP A  59      41.646   2.587 -17.391  1.00 54.51           N
ATOM    899  CA  ASP A  59      42.540   2.224 -18.488  1.00 55.55           C
ATOM    900  C   ASP A  59      44.025   2.467 -18.127  1.00 54.69           C
ATOM    901  O   ASP A  59      44.892   2.207 -18.963  1.00 53.11           O
ATOM    902  CB  ASP A  59      42.166   3.100 -19.721  1.00 55.70           C
ATOM    903  CG  ASP A  59      42.142   4.624 -19.538  1.00 65.70           C
ATOM    904  OD1 ASP A  59      42.138   5.103 -18.384  1.00 63.73           O
ATOM    905  OD2 ASP A  59      42.084   5.311 -20.576  1.00 68.03           O1-
ATOM    906  H   ASP A  59      41.379   3.563 -17.362  1.00 -1.00           H
ATOM    907  HA  ASP A  59      42.415   1.171 -18.743  1.00 -1.00           H
ATOM    908  HB3 ASP A  59      42.839   2.879 -20.552  1.00 -1.00           H
ATOM    909  H4  ASP A  59      41.171   2.820 -20.068  1.00 -1.00           H
ATOM    910  N   VAL A  60      44.323   2.948 -16.906  1.00 53.79           N
ATOM    911  CA  VAL A  60      45.644   3.269 -16.348  1.00 52.25           C
ATOM    912  C   VAL A  60      46.770   2.282 -16.721  1.00 54.24           C
ATOM    913  O   VAL A  60      47.835   2.706 -17.156  1.00 54.68           O
ATOM    914  CB  VAL A  60      45.531   3.571 -14.826  1.00 52.78           C
ATOM    915  CG1 VAL A  60      44.952   2.401 -14.004  1.00 51.35           C
ATOM    916  CG2 VAL A  60      46.837   4.079 -14.194  1.00 49.57           C
ATOM    917  H   VAL A  60      43.533   3.197 -16.322  1.00 -1.00           H
ATOM    918  HA  VAL A  60      45.912   4.211 -16.828  1.00 -1.00           H
ATOM    919  HB  VAL A  60      44.839   4.405 -14.725  1.00 -1.00           H
ATOM    920 HG11 VAL A  60      44.760   2.706 -12.975  1.00 -1.00           H
ATOM    921 HG12 VAL A  60      44.004   2.049 -14.412  1.00 -1.00           H
ATOM    922 HG13 VAL A  60      45.638   1.557 -13.975  1.00 -1.00           H
ATOM    923 HG21 VAL A  60      46.700   4.262 -13.131  1.00 -1.00           H
ATOM    924 HG22 VAL A  60      47.658   3.374 -14.298  1.00 -1.00           H
ATOM    925 HG23 VAL A  60      47.147   5.023 -14.640  1.00 -1.00           H
ATOM    926  N   VAL A  61      46.519   0.972 -16.609  1.00 54.77           N
ATOM    927  CA  VAL A  61      47.481  -0.101 -16.881  1.00 54.52           C
ATOM    928  C   VAL A  61      47.900  -0.229 -18.360  1.00 55.63           C
ATOM    929  O   VAL A  61      48.929  -0.841 -18.639  1.00 57.86           O
ATOM    930  CB  VAL A  61      46.907  -1.436 -16.339  1.00 52.84           C
ATOM    931  CG1 VAL A  61      46.861  -1.441 -14.803  1.00 51.83           C
ATOM    932  CG2 VAL A  61      45.525  -1.805 -16.916  1.00 52.70           C
ATOM    933  H   VAL A  61      45.599   0.702 -16.299  1.00 -1.00           H
ATOM    934  HA  VAL A  61      48.408   0.115 -16.357  1.00 -1.00           H
ATOM    935  HB  VAL A  61      47.598  -2.230 -16.628  1.00 -1.00           H
ATOM    936 HG11 VAL A  61      46.561  -2.418 -14.422  1.00 -1.00           H
ATOM    937 HG12 VAL A  61      47.836  -1.211 -14.374  1.00 -1.00           H
ATOM    938 HG13 VAL A  61      46.150  -0.709 -14.425  1.00 -1.00           H
ATOM    939 HG21 VAL A  61      45.204  -2.783 -16.557  1.00 -1.00           H
ATOM    940 HG22 VAL A  61      44.751  -1.088 -16.640  1.00 -1.00           H
ATOM    941 HG23 VAL A  61      45.549  -1.864 -18.003  1.00 -1.00           H
ATOM    942  N   GLU A  62      47.130   0.344 -19.293  1.00 53.80           N
ATOM    943  CA  GLU A  62      47.460   0.385 -20.716  1.00 54.27           C
ATOM    944  C   GLU A  62      47.977   1.773 -21.125  1.00 55.62           C
ATOM    945  O   GLU A  62      48.647   1.890 -22.150  1.00 57.55           O
ATOM    946  CB  GLU A  62      46.185   0.082 -21.538  1.00 56.29           C
ATOM    947  CG  GLU A  62      45.460  -1.232 -21.166  1.00 58.38           C
ATOM    948  CD  GLU A  62      46.358  -2.471 -21.202  1.00 70.71           C
ATOM    949  OE1 GLU A  62      47.141  -2.594 -22.169  1.00 53.98           O
ATOM    950  OE2 GLU A  62      46.247  -3.281 -20.258  1.00 67.75           O1-
ATOM    951  H   GLU A  62      46.296   0.839 -18.996  1.00 -1.00           H
ATOM    952  HA  GLU A  62      48.238  -0.340 -20.966  1.00 -1.00           H
ATOM    953  HB3 GLU A  62      45.476   0.906 -21.438  1.00 -1.00           H
ATOM    954  H4  GLU A  62      46.449   0.054 -22.597  1.00 -1.00           H
ATOM    955  HG3 GLU A  62      45.008  -1.140 -20.179  1.00 -1.00           H
ATOM    956  H5  GLU A  62      44.636  -1.397 -21.861  1.00 -1.00           H
ATOM    957  N   LYS A  63      47.660   2.818 -20.349  1.00 55.10           N
ATOM    958  CA  LYS A  63      48.060   4.203 -20.588  1.00 57.62           C
ATOM    959  C   LYS A  63      49.397   4.546 -19.903  1.00 56.99           C
ATOM    960  O   LYS A  63      50.084   5.474 -20.330  1.00 55.57           O
ATOM    961  CB  LYS A  63      46.960   5.125 -20.012  1.00 57.43           C
ATOM    962  CG  LYS A  63      45.671   5.176 -20.858  1.00 61.85           C
ATOM    963  CD  LYS A  63      45.855   5.917 -22.197  1.00 67.53           C
ATOM    964  CE  LYS A  63      44.586   6.054 -23.053  1.00 69.82           C
ATOM    965  NZ  LYS A  63      43.571   6.895 -22.407  1.00 64.07           N1+
ATOM    966  H   LYS A  63      47.102   2.628 -19.528  1.00 -1.00           H
ATOM    967  HA  LYS A  63      48.188   4.390 -21.654  1.00 -1.00           H
ATOM    968  HB3 LYS A  63      46.713   4.804 -18.999  1.00 -1.00           H
ATOM    969  H4  LYS A  63      47.336   6.143 -19.900  1.00 -1.00           H
ATOM    970  HG3 LYS A  63      45.290   4.168 -21.027  1.00 -1.00           H
ATOM    971  H5  LYS A  63      44.910   5.691 -20.270  1.00 -1.00           H
ATOM    972  HD3 LYS A  63      46.257   6.911 -22.006  1.00 -1.00           H
ATOM    973  H6  LYS A  63      46.603   5.404 -22.801  1.00 -1.00           H
ATOM    974  HE3 LYS A  63      44.849   6.528 -23.998  1.00 -1.00           H
ATOM    975  H7  LYS A  63      44.155   5.080 -23.284  1.00 -1.00           H
ATOM    976  HZ1 LYS A  63      44.031   7.668 -21.938  1.00 -1.00           H
ATOM    977  HZ2 LYS A  63      42.909   7.244 -23.084  1.00 -1.00           H
ATOM    978  HZ3 LYS A  63      43.083   6.344 -21.709  1.00 -1.00           H
ATOM    979  N   TYR A  64      49.776   3.812 -18.858  1.00 56.03           N
ATOM    980  CA  TYR A  64      50.997   3.985 -18.087  1.00 54.04           C
ATOM    981  C   TYR A  64      51.623   2.598 -18.002  1.00 54.16           C
ATOM    982  O   TYR A  64      50.961   1.633 -17.622  1.00 54.52           O
ATOM    983  CB  TYR A  64      50.681   4.638 -16.724  1.00 52.49           C
ATOM    984  CG  TYR A  64      50.010   5.997 -16.869  1.00 54.03           C
ATOM    985  CD1 TYR A  64      50.774   7.157 -17.111  1.00 52.83           C
ATOM    986  CD2 TYR A  64      48.602   6.079 -16.882  1.00 57.24           C
ATOM    987  CE1 TYR A  64      50.131   8.371 -17.420  1.00 55.60           C
ATOM    988  CE2 TYR A  64      47.958   7.285 -17.206  1.00 54.12           C
ATOM    989  CZ  TYR A  64      48.727   8.425 -17.498  1.00 57.92           C
ATOM    990  OH  TYR A  64      48.111   9.565 -17.906  1.00 58.58           O
ATOM    991  H   TYR A  64      49.157   3.081 -18.520  1.00 -1.00           H
ATOM    992  HA  TYR A  64      51.690   4.637 -18.623  1.00 -1.00           H
ATOM    993  HB3 TYR A  64      50.034   3.985 -16.138  1.00 -1.00           H
ATOM    994  H4  TYR A  64      51.601   4.743 -16.150  1.00 -1.00           H
ATOM    995  HD1 TYR A  64      51.853   7.112 -17.107  1.00 -1.00           H
ATOM    996  HD2 TYR A  64      48.013   5.193 -16.717  1.00 -1.00           H
ATOM    997  HE1 TYR A  64      50.718   9.248 -17.650  1.00 -1.00           H
ATOM    998  HE2 TYR A  64      46.879   7.320 -17.265  1.00 -1.00           H
ATOM    999  HH  TYR A  64      47.477   9.384 -18.593  1.00 -1.00           H
ATOM   1000  N   ASP A  65      52.887   2.489 -18.419  1.00 54.09           N
ATOM   1001  CA  ASP A  65      53.589   1.235 -18.688  1.00 52.99           C
ATOM   1002  C   ASP A  65      53.938   0.475 -17.406  1.00 51.08           C
ATOM   1003  O   ASP A  65      54.114  -0.739 -17.441  1.00 50.45           O
ATOM   1004  CB  ASP A  65      54.911   1.529 -19.431  1.00 52.92           C
ATOM   1005  CG  ASP A  65      54.720   2.279 -20.741  1.00 49.22           C
ATOM   1006  OD1 ASP A  65      54.389   1.609 -21.739  1.00 55.87           O
ATOM   1007  OD2 ASP A  65      54.924   3.512 -20.756  1.00 51.10           O1-
ATOM   1008  H   ASP A  65      53.416   3.341 -18.582  1.00 -1.00           H
ATOM   1009  HA  ASP A  65      52.952   0.596 -19.304  1.00 -1.00           H
ATOM   1010  HB3 ASP A  65      55.587   2.110 -18.804  1.00 -1.00           H
ATOM   1011  H4  ASP A  65      55.424   0.589 -19.644  1.00 -1.00           H
ATOM   1012  N   TYR A  66      54.034   1.183 -16.283  1.00 50.26           N
ATOM   1013  CA  TYR A  66      54.229   0.627 -14.956  1.00 49.20           C
ATOM   1014  C   TYR A  66      53.208   1.330 -14.066  1.00 50.70           C
ATOM   1015  O   TYR A  66      53.163   2.561 -14.062  1.00 53.81           O
ATOM   1016  CB  TYR A  66      55.674   0.850 -14.465  1.00 46.77           C
ATOM   1017  CG  TYR A  66      56.801   0.289 -15.323  1.00 47.76           C
ATOM   1018  CD1 TYR A  66      57.495  -0.874 -14.931  1.00 49.79           C
ATOM   1019  CD2 TYR A  66      57.185   0.953 -16.506  1.00 49.83           C
ATOM   1020  CE1 TYR A  66      58.575  -1.350 -15.699  1.00 53.58           C
ATOM   1021  CE2 TYR A  66      58.231   0.452 -17.301  1.00 42.45           C
ATOM   1022  CZ  TYR A  66      58.932  -0.694 -16.893  1.00 44.72           C
ATOM   1023  OH  TYR A  66      59.952  -1.158 -17.666  1.00 53.38           O
ATOM   1024  H   TYR A  66      53.802   2.164 -16.340  1.00 -1.00           H
ATOM   1025  HA  TYR A  66      54.024  -0.442 -14.962  1.00 -1.00           H
ATOM   1026  HB3 TYR A  66      55.865   1.910 -14.311  1.00 -1.00           H
ATOM   1027  H4  TYR A  66      55.744   0.397 -13.479  1.00 -1.00           H
ATOM   1028  HD1 TYR A  66      57.212  -1.405 -14.034  1.00 -1.00           H
ATOM   1029  HD2 TYR A  66      56.664   1.845 -16.820  1.00 -1.00           H
ATOM   1030  HE1 TYR A  66      59.119  -2.221 -15.365  1.00 -1.00           H
ATOM   1031  HE2 TYR A  66      58.501   0.953 -18.219  1.00 -1.00           H
ATOM   1032  HH  TYR A  66      60.460  -1.855 -17.249  1.00 -1.00           H
ATOM   1033  N   VAL A  67      52.390   0.585 -13.323  1.00 50.27           N
ATOM   1034  CA  VAL A  67      51.425   1.138 -12.381  1.00 48.19           C
ATOM   1035  C   VAL A  67      51.730   0.455 -11.054  1.00 47.89           C
ATOM   1036  O   VAL A  67      51.534  -0.754 -10.916  1.00 48.79           O
ATOM   1037  CB  VAL A  67      49.961   0.965 -12.878  1.00 47.74           C
ATOM   1038  CG1 VAL A  67      48.937   1.726 -12.018  1.00 45.12           C
ATOM   1039  CG2 VAL A  67      49.794   1.391 -14.343  1.00 46.23           C
ATOM   1040  H   VAL A  67      52.522  -0.424 -13.322  1.00 -1.00           H
ATOM   1041  HA  VAL A  67      51.596   2.206 -12.246  1.00 -1.00           H
ATOM   1042  HB  VAL A  67      49.693  -0.085 -12.810  1.00 -1.00           H
ATOM   1043 HG11 VAL A  67      47.918   1.514 -12.343  1.00 -1.00           H
ATOM   1044 HG12 VAL A  67      48.999   1.454 -10.968  1.00 -1.00           H
ATOM   1045 HG13 VAL A  67      49.081   2.803 -12.089  1.00 -1.00           H
ATOM   1046 HG21 VAL A  67      48.745   1.381 -14.629  1.00 -1.00           H
ATOM   1047 HG22 VAL A  67      50.169   2.400 -14.506  1.00 -1.00           H
ATOM   1048 HG23 VAL A  67      50.327   0.729 -15.026  1.00 -1.00           H
ATOM   1049  N   PHE A  68      52.245   1.231 -10.103  1.00 48.16           N
ATOM   1050  CA  PHE A  68      52.676   0.779  -8.791  1.00 46.92           C
ATOM   1051  C   PHE A  68      51.792   1.420  -7.708  1.00 49.97           C
ATOM   1052  O   PHE A  68      52.225   2.383  -7.063  1.00 48.41           O
ATOM   1053  CB  PHE A  68      54.146   1.210  -8.611  1.00 48.86           C
ATOM   1054  CG  PHE A  68      55.143   0.627  -9.592  1.00 45.69           C
ATOM   1055  CD1 PHE A  68      55.273  -0.769  -9.722  1.00 47.42           C
ATOM   1056  CD2 PHE A  68      55.971   1.484 -10.350  1.00 52.05           C
ATOM   1057  CE1 PHE A  68      56.236  -1.307 -10.594  1.00 53.29           C
ATOM   1058  CE2 PHE A  68      56.961   0.943 -11.189  1.00 52.01           C
ATOM   1059  CZ  PHE A  68      57.093  -0.452 -11.305  1.00 47.63           C
ATOM   1060  H   PHE A  68      52.471   2.195 -10.346  1.00 -1.00           H
ATOM   1061  HA  PHE A  68      52.612  -0.305  -8.687  1.00 -1.00           H
ATOM   1062  HB3 PHE A  68      54.218   2.291  -8.682  1.00 -1.00           H
ATOM   1063  H4  PHE A  68      54.485   0.963  -7.606  1.00 -1.00           H
ATOM   1064  HD1 PHE A  68      54.640  -1.429  -9.148  1.00 -1.00           H
ATOM   1065  HD2 PHE A  68      55.872   2.556 -10.274  1.00 -1.00           H
ATOM   1066  HE1 PHE A  68      56.339  -2.375 -10.706  1.00 -1.00           H
ATOM   1067  HE2 PHE A  68      57.612   1.595 -11.752  1.00 -1.00           H
ATOM   1068  HZ  PHE A  68      57.842  -0.876 -11.949  1.00 -1.00           H
ATOM   1069  N   PRO A  69      50.565   0.912  -7.459  1.00 49.57           N
ATOM   1070  CA  PRO A  69      49.822   1.272  -6.254  1.00 49.10           C
ATOM   1071  C   PRO A  69      50.492   0.580  -5.054  1.00 47.70           C
ATOM   1072  O   PRO A  69      51.148  -0.455  -5.202  1.00 45.99           O
ATOM   1073  CB  PRO A  69      48.394   0.771  -6.504  1.00 46.78           C
ATOM   1074  CG  PRO A  69      48.548  -0.387  -7.476  1.00 51.46           C
ATOM   1075  CD  PRO A  69      49.838  -0.091  -8.243  1.00 50.59           C
ATOM   1076  HA  PRO A  69      49.819   2.353  -6.097  1.00 -1.00           H
ATOM   1077  HB3 PRO A  69      47.880   0.482  -5.588  1.00 -1.00           H
ATOM   1078  H4  PRO A  69      47.808   1.565  -6.964  1.00 -1.00           H
ATOM   1079  HG3 PRO A  69      48.657  -1.307  -6.909  1.00 -1.00           H
ATOM   1080  H5  PRO A  69      47.691  -0.507  -8.136  1.00 -1.00           H
ATOM   1081  HD3 PRO A  69      50.422  -1.002  -8.385  1.00 -1.00           H
ATOM   1082  H6  PRO A  69      49.597   0.315  -9.220  1.00 -1.00           H
ATOM   1083  N   GLU A  70      50.359   1.158  -3.859  1.00 44.56           N
ATOM   1084  CA  GLU A  70      50.878   0.599  -2.611  1.00 48.24           C
ATOM   1085  C   GLU A  70      52.409   0.469  -2.620  1.00 47.85           C
ATOM   1086  O   GLU A  70      52.960  -0.558  -2.228  1.00 45.30           O
ATOM   1087  CB  GLU A  70      50.169  -0.723  -2.267  1.00 48.14           C
ATOM   1088  CG  GLU A  70      48.645  -0.646  -2.479  1.00 55.86           C
ATOM   1089  CD  GLU A  70      47.927  -1.796  -1.822  1.00 52.22           C
ATOM   1090  OE1 GLU A  70      48.328  -2.139  -0.694  1.00 64.71           O
ATOM   1091  OE2 GLU A  70      46.957  -2.299  -2.424  1.00 61.00           O1-
ATOM   1092  H   GLU A  70      49.763   1.977  -3.802  1.00 -1.00           H
ATOM   1093  HA  GLU A  70      50.645   1.313  -1.824  1.00 -1.00           H
ATOM   1094  HB3 GLU A  70      50.566  -1.542  -2.871  1.00 -1.00           H
ATOM   1095  H4  GLU A  70      50.422  -0.974  -1.237  1.00 -1.00           H
ATOM   1096  HG3 GLU A  70      48.254   0.282  -2.060  1.00 -1.00           H
ATOM   1097  H5  GLU A  70      48.403  -0.653  -3.542  1.00 -1.00           H
ATOM   1098  N   ASN A  71      53.101   1.480  -3.152  1.00 48.81           N
ATOM   1099  CA  ASN A  71      54.559   1.642  -3.136  1.00 46.43           C
ATOM   1100  C   ASN A  71      55.314   0.746  -4.135  1.00 48.20           C
ATOM   1101  O   ASN A  71      56.539   0.834  -4.224  1.00 50.44           O
ATOM   1102  CB  ASN A  71      55.187   1.576  -1.712  1.00 48.25           C
ATOM   1103  CG  ASN A  71      54.777   2.687  -0.741  1.00 45.39           C
ATOM   1104  OD1 ASN A  71      54.180   3.696  -1.109  1.00 50.85           O
ATOM   1105  ND2 ASN A  71      55.079   2.505   0.536  1.00 41.65           N
ATOM   1106  H   ASN A  71      52.556   2.244  -3.548  1.00 -1.00           H
ATOM   1107  HA  ASN A  71      54.711   2.646  -3.524  1.00 -1.00           H
ATOM   1108  HB3 ASN A  71      54.982   0.611  -1.250  1.00 -1.00           H
ATOM   1109  H4  ASN A  71      56.270   1.611  -1.789  1.00 -1.00           H
ATOM   1110 HD21 ASN A  71      54.819   3.193   1.227  1.00 -1.00           H
ATOM   1111 HD22 ASN A  71      55.552   1.650   0.842  1.00 -1.00           H
ATOM   1112  N   GLY A  72      54.605  -0.103  -4.889  1.00 48.28           N
ATOM   1113  CA  GLY A  72      55.184  -1.131  -5.753  1.00 47.37           C
ATOM   1114  C   GLY A  72      55.136  -2.535  -5.154  1.00 49.01           C
ATOM   1115  O   GLY A  72      55.742  -3.452  -5.714  1.00 51.39           O
ATOM   1116  H   GLY A  72      53.598  -0.112  -4.763  1.00 -1.00           H
ATOM   1117  HA3 GLY A  72      54.640  -1.151  -6.695  1.00 -1.00           H
ATOM   1118  H4  GLY A  72      56.222  -0.919  -5.991  1.00 -1.00           H
ATOM   1119  N   LEU A  73      54.416  -2.711  -4.036  1.00 45.50           N
ATOM   1120  CA  LEU A  73      54.099  -4.014  -3.454  1.00 47.47           C
ATOM   1121  C   LEU A  73      53.015  -4.699  -4.306  1.00 49.08           C
ATOM   1122  O   LEU A  73      53.101  -5.896  -4.589  1.00 50.97           O
ATOM   1123  CB  LEU A  73      53.570  -3.809  -2.015  1.00 45.93           C
ATOM   1124  CG  LEU A  73      54.568  -3.115  -1.060  1.00 44.38           C
ATOM   1125  CD1 LEU A  73      53.862  -2.638   0.208  1.00 44.66           C
ATOM   1126  CD2 LEU A  73      55.743  -4.022  -0.691  1.00 36.88           C
ATOM   1127  H   LEU A  73      54.005  -1.897  -3.594  1.00 -1.00           H
ATOM   1128  HA  LEU A  73      54.990  -4.644  -3.452  1.00 -1.00           H
ATOM   1129  HB3 LEU A  73      52.650  -3.223  -2.061  1.00 -1.00           H
ATOM   1130  H4  LEU A  73      53.272  -4.767  -1.587  1.00 -1.00           H
ATOM   1131  HG  LEU A  73      54.972  -2.226  -1.547  1.00 -1.00           H
ATOM   1132 HD11 LEU A  73      54.512  -2.022   0.826  1.00 -1.00           H
ATOM   1133 HD12 LEU A  73      52.993  -2.038  -0.045  1.00 -1.00           H
ATOM   1134 HD13 LEU A  73      53.521  -3.482   0.802  1.00 -1.00           H
ATOM   1135 HD21 LEU A  73      56.493  -3.489  -0.107  1.00 -1.00           H
ATOM   1136 HD22 LEU A  73      55.417  -4.883  -0.111  1.00 -1.00           H
ATOM   1137 HD23 LEU A  73      56.235  -4.403  -1.578  1.00 -1.00           H
ATOM   1138  N   VAL A  74      52.042  -3.919  -4.790  1.00 47.37           N
ATOM   1139  CA  VAL A  74      51.233  -4.266  -5.945  1.00 49.68           C
ATOM   1140  C   VAL A  74      51.933  -3.585  -7.132  1.00 50.01           C
ATOM   1141  O   VAL A  74      52.361  -2.432  -7.035  1.00 51.71           O
ATOM   1142  CB  VAL A  74      49.792  -3.730  -5.761  1.00 51.68           C
ATOM   1143  CG1 VAL A  74      48.894  -4.024  -6.982  1.00 52.46           C
ATOM   1144  CG2 VAL A  74      49.135  -4.296  -4.489  1.00 54.59           C
ATOM   1145  H   VAL A  74      52.110  -2.927  -4.605  1.00 -1.00           H
ATOM   1146  HA  VAL A  74      51.202  -5.343  -6.089  1.00 -1.00           H
ATOM   1147  HB  VAL A  74      49.848  -2.649  -5.633  1.00 -1.00           H
ATOM   1148 HG11 VAL A  74      47.866  -3.708  -6.805  1.00 -1.00           H
ATOM   1149 HG12 VAL A  74      49.238  -3.499  -7.874  1.00 -1.00           H
ATOM   1150 HG13 VAL A  74      48.886  -5.087  -7.218  1.00 -1.00           H
ATOM   1151 HG21 VAL A  74      48.124  -3.908  -4.372  1.00 -1.00           H
ATOM   1152 HG22 VAL A  74      49.074  -5.384  -4.519  1.00 -1.00           H
ATOM   1153 HG23 VAL A  74      49.688  -4.020  -3.590  1.00 -1.00           H
ATOM   1154  N   ALA A  75      52.077  -4.303  -8.243  1.00 49.83           N
ATOM   1155  CA  ALA A  75      52.748  -3.816  -9.434  1.00 48.41           C
ATOM   1156  C   ALA A  75      52.059  -4.375 -10.666  1.00 48.25           C
ATOM   1157  O   ALA A  75      51.899  -5.590 -10.773  1.00 49.74           O
ATOM   1158  CB  ALA A  75      54.238  -4.178  -9.389  1.00 47.69           C
ATOM   1159  H   ALA A  75      51.708  -5.249  -8.269  1.00 -1.00           H
ATOM   1160  HA  ALA A  75      52.664  -2.728  -9.482  1.00 -1.00           H
ATOM   1161  HB1 ALA A  75      54.745  -3.849 -10.294  1.00 -1.00           H
ATOM   1162  HB2 ALA A  75      54.736  -3.724  -8.532  1.00 -1.00           H
ATOM   1163  HB3 ALA A  75      54.381  -5.254  -9.321  1.00 -1.00           H
ATOM   1164  N   TYR A  76      51.702  -3.502 -11.605  1.00 49.22           N
ATOM   1165  CA  TYR A  76      51.339  -3.848 -12.970  1.00 47.21           C
ATOM   1166  C   TYR A  76      52.461  -3.329 -13.871  1.00 47.66           C
ATOM   1167  O   TYR A  76      53.036  -2.272 -13.599  1.00 48.45           O
ATOM   1168  CB  TYR A  76      50.032  -3.154 -13.375  1.00 46.94           C
ATOM   1169  CG  TYR A  76      48.840  -3.525 -12.518  1.00 53.03           C
ATOM   1170  CD1 TYR A  76      47.991  -4.580 -12.908  1.00 54.08           C
ATOM   1171  CD2 TYR A  76      48.587  -2.820 -11.323  1.00 60.12           C
ATOM   1172  CE1 TYR A  76      46.885  -4.922 -12.109  1.00 57.15           C
ATOM   1173  CE2 TYR A  76      47.487  -3.167 -10.522  1.00 62.08           C
ATOM   1174  CZ  TYR A  76      46.632  -4.210 -10.923  1.00 60.19           C
ATOM   1175  OH  TYR A  76      45.532  -4.501 -10.180  1.00 61.28           O
ATOM   1176  H   TYR A  76      51.843  -2.510 -11.419  1.00 -1.00           H
ATOM   1177  HA  TYR A  76      51.240  -4.926 -13.074  1.00 -1.00           H
ATOM   1178  HB3 TYR A  76      50.162  -2.075 -13.362  1.00 -1.00           H
ATOM   1179  H4  TYR A  76      49.796  -3.404 -14.412  1.00 -1.00           H
ATOM   1180  HD1 TYR A  76      48.178  -5.128 -13.822  1.00 -1.00           H
ATOM   1181  HD2 TYR A  76      49.236  -2.013 -11.016  1.00 -1.00           H
ATOM   1182  HE1 TYR A  76      46.227  -5.722 -12.414  1.00 -1.00           H
ATOM   1183  HE2 TYR A  76      47.296  -2.618  -9.612  1.00 -1.00           H
ATOM   1184  HH  TYR A  76      45.042  -3.700 -10.023  1.00 -1.00           H
ATOM   1185  N   LYS A  77      52.755  -4.067 -14.940  1.00 49.07           N
ATOM   1186  CA  LYS A  77      53.826  -3.815 -15.886  1.00 51.39           C
ATOM   1187  C   LYS A  77      53.314  -4.175 -17.284  1.00 49.97           C
ATOM   1188  O   LYS A  77      52.998  -5.335 -17.549  1.00 49.86           O
ATOM   1189  CB  LYS A  77      55.081  -4.573 -15.416  1.00 51.35           C
ATOM   1190  CG  LYS A  77      56.307  -4.407 -16.324  1.00 54.14           C
ATOM   1191  CD  LYS A  77      57.578  -4.928 -15.644  1.00 52.23           C
ATOM   1192  CE  LYS A  77      58.799  -4.912 -16.564  1.00 58.78           C
ATOM   1193  NZ  LYS A  77      59.998  -5.303 -15.815  1.00 59.87           N1+
ATOM   1194  H   LYS A  77      52.181  -4.893 -15.123  1.00 -1.00           H
ATOM   1195  HA  LYS A  77      54.066  -2.751 -15.878  1.00 -1.00           H
ATOM   1196  HB3 LYS A  77      55.335  -4.217 -14.417  1.00 -1.00           H
ATOM   1197  H4  LYS A  77      54.853  -5.635 -15.314  1.00 -1.00           H
ATOM   1198  HG3 LYS A  77      56.141  -4.945 -17.258  1.00 -1.00           H
ATOM   1199  H5  LYS A  77      56.437  -3.356 -16.590  1.00 -1.00           H
ATOM   1200  HD3 LYS A  77      57.783  -4.320 -14.760  1.00 -1.00           H
ATOM   1201  H6  LYS A  77      57.416  -5.946 -15.288  1.00 -1.00           H
ATOM   1202  HE3 LYS A  77      58.666  -5.593 -17.405  1.00 -1.00           H
ATOM   1203  H7  LYS A  77      58.955  -3.919 -16.985  1.00 -1.00           H
ATOM   1204  HZ1 LYS A  77      60.807  -5.176 -16.413  1.00 -1.00           H
ATOM   1205  HZ2 LYS A  77      60.114  -4.677 -15.029  1.00 -1.00           H
ATOM   1206  HZ3 LYS A  77      59.939  -6.258 -15.495  1.00 -1.00           H
ATOM   1207  N   ASP A  78      53.176  -3.165 -18.150  1.00 50.29           N
ATOM   1208  CA  ASP A  78      52.856  -3.234 -19.581  1.00 52.84           C
ATOM   1209  C   ASP A  78      51.440  -3.778 -19.862  1.00 54.10           C
ATOM   1210  O   ASP A  78      51.169  -4.289 -20.948  1.00 52.98           O
ATOM   1211  CB  ASP A  78      53.969  -3.944 -20.397  1.00 52.36           C
ATOM   1212  CG  ASP A  78      55.353  -3.312 -20.227  1.00 52.75           C
ATOM   1213  OD1 ASP A  78      56.254  -4.015 -19.722  1.00 55.12           O
ATOM   1214  OD2 ASP A  78      55.497  -2.136 -20.622  1.00 59.72           O1-
ATOM   1215  H   ASP A  78      53.487  -2.246 -17.824  1.00 -1.00           H
ATOM   1216  HA  ASP A  78      52.823  -2.195 -19.915  1.00 -1.00           H
ATOM   1217  HB3 ASP A  78      54.023  -4.998 -20.123  1.00 -1.00           H
ATOM   1218  H4  ASP A  78      53.726  -3.917 -21.460  1.00 -1.00           H
ATOM   1219  N   GLY A  79      50.547  -3.682 -18.872  1.00 52.74           N
ATOM   1220  CA  GLY A  79      49.168  -4.166 -18.900  1.00 54.81           C
ATOM   1221  C   GLY A  79      48.972  -5.461 -18.103  1.00 55.73           C
ATOM   1222  O   GLY A  79      47.840  -5.806 -17.771  1.00 58.81           O
ATOM   1223  H   GLY A  79      50.863  -3.234 -18.026  1.00 -1.00           H
ATOM   1224  HA3 GLY A  79      48.511  -3.400 -18.491  1.00 -1.00           H
ATOM   1225  H4  GLY A  79      48.832  -4.338 -19.924  1.00 -1.00           H
ATOM   1226  N   LYS A  80      50.055  -6.173 -17.768  1.00 55.87           N
ATOM   1227  CA  LYS A  80      50.039  -7.411 -16.993  1.00 55.44           C
ATOM   1228  C   LYS A  80      50.203  -7.064 -15.501  1.00 53.53           C
ATOM   1229  O   LYS A  80      50.931  -6.131 -15.163  1.00 52.18           O
ATOM   1230  CB  LYS A  80      51.266  -8.243 -17.436  1.00 54.92           C
ATOM   1231  CG  LYS A  80      51.237  -9.722 -17.000  1.00 56.78           C
ATOM   1232  CD  LYS A  80      52.584 -10.438 -17.198  1.00 57.55           C
ATOM   1233  CE  LYS A  80      53.633 -10.067 -16.134  1.00 63.53           C
ATOM   1234  NZ  LYS A  80      54.907 -10.763 -16.377  1.00 59.58           N1+
ATOM   1235  H   LYS A  80      50.967  -5.788 -17.992  1.00 -1.00           H
ATOM   1236  HA  LYS A  80      49.114  -7.965 -17.169  1.00 -1.00           H
ATOM   1237  HB3 LYS A  80      51.345  -8.219 -18.524  1.00 -1.00           H
ATOM   1238  H4  LYS A  80      52.174  -7.763 -17.072  1.00 -1.00           H
ATOM   1239  HG3 LYS A  80      50.936  -9.822 -15.958  1.00 -1.00           H
ATOM   1240  H5  LYS A  80      50.468 -10.238 -17.577  1.00 -1.00           H
ATOM   1241  HD3 LYS A  80      52.414 -11.515 -17.157  1.00 -1.00           H
ATOM   1242  H6  LYS A  80      52.967 -10.230 -18.198  1.00 -1.00           H
ATOM   1243  HE3 LYS A  80      53.827  -8.994 -16.128  1.00 -1.00           H
ATOM   1244  H7  LYS A  80      53.277 -10.333 -15.139  1.00 -1.00           H
ATOM   1245  HZ1 LYS A  80      55.576 -10.503 -15.667  1.00 -1.00           H
ATOM   1246  HZ2 LYS A  80      54.759 -11.760 -16.348  1.00 -1.00           H
ATOM   1247  HZ3 LYS A  80      55.265 -10.504 -17.284  1.00 -1.00           H
ATOM   1248  N   LEU A  81      49.583  -7.843 -14.606  1.00 52.39           N
ATOM   1249  CA  LEU A  81      49.834  -7.831 -13.161  1.00 56.06           C
ATOM   1250  C   LEU A  81      51.167  -8.558 -12.920  1.00 57.83           C
ATOM   1251  O   LEU A  81      51.366  -9.668 -13.418  1.00 59.12           O
ATOM   1252  CB  LEU A  81      48.666  -8.580 -12.469  1.00 57.47           C
ATOM   1253  CG  LEU A  81      48.672  -8.703 -10.922  1.00 60.23           C
ATOM   1254  CD1 LEU A  81      49.478  -9.903 -10.394  1.00 59.16           C
ATOM   1255  CD2 LEU A  81      49.044  -7.403 -10.197  1.00 48.69           C
ATOM   1256  H   LEU A  81      49.048  -8.619 -14.960  1.00 -1.00           H
ATOM   1257  HA  LEU A  81      49.886  -6.804 -12.799  1.00 -1.00           H
ATOM   1258  HB3 LEU A  81      47.748  -8.057 -12.743  1.00 -1.00           H
ATOM   1259  H4  LEU A  81      48.561  -9.577 -12.900  1.00 -1.00           H
ATOM   1260  HG  LEU A  81      47.638  -8.922 -10.655  1.00 -1.00           H
ATOM   1261 HD11 LEU A  81      49.274 -10.081  -9.339  1.00 -1.00           H
ATOM   1262 HD12 LEU A  81      49.219 -10.819 -10.927  1.00 -1.00           H
ATOM   1263 HD13 LEU A  81      50.553  -9.760 -10.491  1.00 -1.00           H
ATOM   1264 HD21 LEU A  81      48.795  -7.453  -9.140  1.00 -1.00           H
ATOM   1265 HD22 LEU A  81      50.110  -7.207 -10.260  1.00 -1.00           H
ATOM   1266 HD23 LEU A  81      48.516  -6.545 -10.608  1.00 -1.00           H
ATOM   1267  N   LEU A  82      52.087  -7.920 -12.194  1.00 59.63           N
ATOM   1268  CA  LEU A  82      53.433  -8.410 -11.936  1.00 61.90           C
ATOM   1269  C   LEU A  82      53.527  -9.000 -10.519  1.00 62.83           C
ATOM   1270  O   LEU A  82      54.103 -10.075 -10.358  1.00 63.12           O
ATOM   1271  CB  LEU A  82      54.406  -7.218 -12.092  1.00 61.35           C
ATOM   1272  CG  LEU A  82      55.902  -7.585 -12.175  1.00 60.89           C
ATOM   1273  CD1 LEU A  82      56.250  -8.334 -13.473  1.00 68.02           C
ATOM   1274  CD2 LEU A  82      56.762  -6.322 -12.043  1.00 62.35           C
ATOM   1275  H   LEU A  82      51.846  -7.023 -11.774  1.00 -1.00           H
ATOM   1276  HA  LEU A  82      53.689  -9.190 -12.654  1.00 -1.00           H
ATOM   1277  HB3 LEU A  82      54.142  -6.648 -12.985  1.00 -1.00           H
ATOM   1278  H4  LEU A  82      54.264  -6.530 -11.260  1.00 -1.00           H
ATOM   1279  HG  LEU A  82      56.156  -8.230 -11.332  1.00 -1.00           H
ATOM   1280 HD11 LEU A  82      57.322  -8.523 -13.540  1.00 -1.00           H
ATOM   1281 HD12 LEU A  82      55.757  -9.304 -13.526  1.00 -1.00           H
ATOM   1282 HD13 LEU A  82      55.960  -7.763 -14.355  1.00 -1.00           H
ATOM   1283 HD21 LEU A  82      57.825  -6.567 -12.050  1.00 -1.00           H
ATOM   1284 HD22 LEU A  82      56.575  -5.620 -12.854  1.00 -1.00           H
ATOM   1285 HD23 LEU A  82      56.558  -5.806 -11.104  1.00 -1.00           H
ATOM   1286  N   CYS A  83      52.961  -8.341  -9.495  1.00 64.06           N
ATOM   1287  CA  CYS A  83      52.942  -8.841  -8.118  1.00 64.93           C
ATOM   1288  C   CYS A  83      51.799  -8.249  -7.287  1.00 62.42           C
ATOM   1289  O   CYS A  83      51.234  -7.216  -7.652  1.00 62.60           O
ATOM   1290  CB  CYS A  83      54.331  -8.722  -7.439  1.00 64.57           C
ATOM   1291  SG  CYS A  83      54.859  -7.004  -7.159  1.00 83.74           S
ATOM   1292  H   CYS A  83      52.483  -7.465  -9.669  1.00 -1.00           H
ATOM   1293  HA  CYS A  83      52.713  -9.907  -8.184  1.00 -1.00           H
ATOM   1294  HB3 CYS A  83      54.319  -9.227  -6.473  1.00 -1.00           H
ATOM   1295  H4  CYS A  83      55.094  -9.227  -8.031  1.00 -1.00           H
ATOM   1296  HG  CYS A  83      53.915  -6.675  -6.263  1.00 -1.00           H
ATOM   1297  N   ARG A  84      51.499  -8.899  -6.152  1.00 60.28           N
ATOM   1298  CA  ARG A  84      50.636  -8.443  -5.063  1.00 58.32           C
ATOM   1299  C   ARG A  84      51.256  -8.894  -3.730  1.00 58.25           C
ATOM   1300  O   ARG A  84      50.744  -9.798  -3.067  1.00 60.99           O
ATOM   1301  CB  ARG A  84      49.171  -8.901  -5.234  1.00 57.26           C
ATOM   1302  CG  ARG A  84      48.488  -8.418  -6.518  1.00 56.00           C
ATOM   1303  CD  ARG A  84      46.968  -8.623  -6.490  1.00 58.45           C
ATOM   1304  NE  ARG A  84      46.383  -8.501  -7.831  1.00 56.60           N
ATOM   1305  CZ  ARG A  84      46.100  -7.355  -8.466  1.00 61.57           C
ATOM   1306  NH1 ARG A  84      46.360  -6.168  -7.910  1.00 54.54           N
ATOM   1307  NH2 ARG A  84      45.546  -7.392  -9.679  1.00 53.07           N1+
ATOM   1308  H   ARG A  84      52.017  -9.741  -5.950  1.00 -1.00           H
ATOM   1309  HA  ARG A  84      50.642  -7.353  -5.046  1.00 -1.00           H
ATOM   1310  HB3 ARG A  84      49.115  -9.990  -5.189  1.00 -1.00           H
ATOM   1311  H4  ARG A  84      48.601  -8.540  -4.377  1.00 -1.00           H
ATOM   1312  HG3 ARG A  84      48.702  -7.360  -6.662  1.00 -1.00           H
ATOM   1313  H5  ARG A  84      48.918  -8.941  -7.371  1.00 -1.00           H
ATOM   1314  HD3 ARG A  84      46.739  -9.627  -6.132  1.00 -1.00           H
ATOM   1315  H6  ARG A  84      46.488  -7.929  -5.799  1.00 -1.00           H
ATOM   1316  HE  ARG A  84      46.193  -9.374  -8.304  1.00 -1.00           H
ATOM   1317 HH11 ARG A  84      46.170  -5.323  -8.436  1.00 -1.00           H
ATOM   1318 HH12 ARG A  84      46.771  -6.101  -6.992  1.00 -1.00           H
ATOM   1319 HH21 ARG A  84      45.358  -6.521 -10.162  1.00 -1.00           H
ATOM   1320 HH22 ARG A  84      45.320  -8.265 -10.132  1.00 -1.00           H
ATOM   1321  N   GLN A  85      52.384  -8.281  -3.357  1.00 52.87           N
ATOM   1322  CA  GLN A  85      53.045  -8.431  -2.065  1.00 51.43           C
ATOM   1323  C   GLN A  85      52.145  -7.832  -0.966  1.00 51.82           C
ATOM   1324  O   GLN A  85      51.479  -6.821  -1.209  1.00 54.09           O
ATOM   1325  CB  GLN A  85      54.408  -7.704  -2.157  1.00 50.42           C
ATOM   1326  CG  GLN A  85      55.282  -7.661  -0.893  1.00 53.49           C
ATOM   1327  CD  GLN A  85      55.686  -9.050  -0.417  1.00 57.51           C
ATOM   1328  OE1 GLN A  85      54.835  -9.862  -0.066  1.00 57.88           O
ATOM   1329  NE2 GLN A  85      56.982  -9.329  -0.404  1.00 57.34           N
ATOM   1330  H   GLN A  85      52.683  -7.484  -3.919  1.00 -1.00           H
ATOM   1331  HA  GLN A  85      53.181  -9.499  -1.889  1.00 -1.00           H
ATOM   1332  HB3 GLN A  85      54.992  -8.153  -2.962  1.00 -1.00           H
ATOM   1333  H4  GLN A  85      54.244  -6.675  -2.458  1.00 -1.00           H
ATOM   1334  HG3 GLN A  85      56.169  -7.060  -1.088  1.00 -1.00           H
ATOM   1335  H5  GLN A  85      54.750  -7.158  -0.089  1.00 -1.00           H
ATOM   1336 HE21 GLN A  85      57.299 -10.239  -0.109  1.00 -1.00           H
ATOM   1337 HE22 GLN A  85      57.641  -8.632  -0.740  1.00 -1.00           H
ATOM   1338  N   ASN A  86      52.093  -8.462   0.217  1.00 49.71           N
ATOM   1339  CA  ASN A  86      51.078  -8.180   1.231  1.00 51.30           C
ATOM   1340  C   ASN A  86      51.639  -8.106   2.653  1.00 51.68           C
ATOM   1341  O   ASN A  86      52.530  -8.870   3.023  1.00 48.99           O
ATOM   1342  CB  ASN A  86      49.841  -9.080   1.053  1.00 49.69           C
ATOM   1343  CG  ASN A  86      50.168 -10.560   1.215  1.00 54.61           C
ATOM   1344  OD1 ASN A  86      50.472 -11.005   2.315  1.00 57.35           O
ATOM   1345  ND2 ASN A  86      50.173 -11.329   0.131  1.00 52.21           N
ATOM   1346  H   ASN A  86      52.750  -9.215   0.399  1.00 -1.00           H
ATOM   1347  HA  ASN A  86      50.740  -7.169   1.034  1.00 -1.00           H
ATOM   1348  HB3 ASN A  86      49.076  -8.814   1.782  1.00 -1.00           H
ATOM   1349  H4  ASN A  86      49.392  -8.904   0.075  1.00 -1.00           H
ATOM   1350 HD21 ASN A  86      50.402 -12.306   0.221  1.00 -1.00           H
ATOM   1351 HD22 ASN A  86      50.012 -10.935  -0.788  1.00 -1.00           H
ATOM   1352  N   ILE A  87      51.150  -7.139   3.437  1.00 53.03           N
ATOM   1353  CA  ILE A  87      51.713  -6.695   4.715  1.00 54.99           C
ATOM   1354  C   ILE A  87      51.772  -7.798   5.784  1.00 56.17           C
ATOM   1355  O   ILE A  87      52.774  -7.935   6.490  1.00 58.21           O
ATOM   1356  CB  ILE A  87      50.963  -5.421   5.188  1.00 55.66           C
ATOM   1357  CG1 ILE A  87      51.570  -4.837   6.474  1.00 58.32           C
ATOM   1358  CG2 ILE A  87      49.437  -5.597   5.330  1.00 50.43           C
ATOM   1359  CD1 ILE A  87      51.259  -3.352   6.695  1.00 62.34           C
ATOM   1360  H   ILE A  87      50.321  -6.657   3.095  1.00 -1.00           H
ATOM   1361  HA  ILE A  87      52.750  -6.415   4.533  1.00 -1.00           H
ATOM   1362  HB  ILE A  87      51.129  -4.684   4.408  1.00 -1.00           H
ATOM   1363 HG13 ILE A  87      51.227  -5.423   7.320  1.00 -1.00           H
ATOM   1364  H4  ILE A  87      52.650  -4.966   6.447  1.00 -1.00           H
ATOM   1365 HG21 ILE A  87      48.944  -4.657   5.576  1.00 -1.00           H
ATOM   1366 HG22 ILE A  87      48.975  -5.952   4.414  1.00 -1.00           H
ATOM   1367 HG23 ILE A  87      49.177  -6.318   6.101  1.00 -1.00           H
ATOM   1368 HD11 ILE A  87      51.691  -2.986   7.625  1.00 -1.00           H
ATOM   1369 HD12 ILE A  87      51.685  -2.760   5.889  1.00 -1.00           H
ATOM   1370 HD13 ILE A  87      50.188  -3.155   6.739  1.00 -1.00           H
ATOM   1371  N   GLN A  88      50.728  -8.624   5.874  1.00 54.67           N
ATOM   1372  CA  GLN A  88      50.623  -9.718   6.828  1.00 54.58           C
ATOM   1373  C   GLN A  88      51.611 -10.862   6.539  1.00 52.65           C
ATOM   1374  O   GLN A  88      51.913 -11.616   7.460  1.00 53.37           O
ATOM   1375  CB  GLN A  88      49.179 -10.249   6.892  1.00 54.39           C
ATOM   1376  CG  GLN A  88      48.539 -10.702   5.561  1.00 50.31           C
ATOM   1377  CD  GLN A  88      47.803  -9.558   4.869  1.00 55.61           C
ATOM   1378  OE1 GLN A  88      48.428  -8.672   4.295  1.00 57.71           O
ATOM   1379  NE2 GLN A  88      46.482  -9.536   4.958  1.00 59.70           N
ATOM   1380  H   GLN A  88      49.960  -8.495   5.213  1.00 -1.00           H
ATOM   1381  HA  GLN A  88      50.873  -9.325   7.816  1.00 -1.00           H
ATOM   1382  HB3 GLN A  88      49.167 -11.099   7.575  1.00 -1.00           H
ATOM   1383  H4  GLN A  88      48.543  -9.505   7.374  1.00 -1.00           H
ATOM   1384  HG3 GLN A  88      49.283 -11.113   4.877  1.00 -1.00           H
ATOM   1385  H5  GLN A  88      47.840 -11.517   5.749  1.00 -1.00           H
ATOM   1386 HE21 GLN A  88      45.970  -8.772   4.542  1.00 -1.00           H
ATOM   1387 HE22 GLN A  88      46.010 -10.209   5.552  1.00 -1.00           H
ATOM   1388  N   SER A  89      52.183 -10.954   5.327  1.00 52.45           N
ATOM   1389  CA  SER A  89      53.259 -11.906   5.027  1.00 53.05           C
ATOM   1390  C   SER A  89      54.596 -11.466   5.664  1.00 53.90           C
ATOM   1391  O   SER A  89      55.488 -12.297   5.823  1.00 54.01           O
ATOM   1392  CB  SER A  89      53.462 -12.059   3.500  1.00 52.79           C
ATOM   1393  OG  SER A  89      52.398 -12.778   2.894  1.00 55.25           O
ATOM   1394  H   SER A  89      51.913 -10.307   4.593  1.00 -1.00           H
ATOM   1395  HA  SER A  89      53.007 -12.883   5.444  1.00 -1.00           H
ATOM   1396  HB3 SER A  89      53.609 -11.103   3.000  1.00 -1.00           H
ATOM   1397  H4  SER A  89      54.368 -12.638   3.310  1.00 -1.00           H
ATOM   1398  HG  SER A  89      51.657 -12.173   2.789  1.00 -1.00           H
ATOM   1399  N   HIS A  90      54.731 -10.189   6.059  1.00 52.27           N
ATOM   1400  CA  HIS A  90      55.876  -9.684   6.813  1.00 55.00           C
ATOM   1401  C   HIS A  90      55.507  -9.545   8.300  1.00 55.71           C
ATOM   1402  O   HIS A  90      56.291  -9.942   9.160  1.00 55.59           O
ATOM   1403  CB  HIS A  90      56.285  -8.297   6.270  1.00 54.36           C
ATOM   1404  CG  HIS A  90      57.647  -7.805   6.715  1.00 53.83           C
ATOM   1405  ND1 HIS A  90      58.042  -7.703   8.042  1.00 55.56           N
ATOM   1406  CD2 HIS A  90      58.736  -7.383   5.985  1.00 56.58           C
ATOM   1407  CE1 HIS A  90      59.294  -7.244   8.061  1.00 57.00           C
ATOM   1408  NE2 HIS A  90      59.778  -7.028   6.845  1.00 57.50           N
ATOM   1409  H   HIS A  90      53.949  -9.562   5.915  1.00 -1.00           H
ATOM   1410  HA  HIS A  90      56.732 -10.357   6.722  1.00 -1.00           H
ATOM   1411  HB3 HIS A  90      56.310  -8.340   5.182  1.00 -1.00           H
ATOM   1412  H4  HIS A  90      55.540  -7.541   6.517  1.00 -1.00           H
ATOM   1413  HD1 HIS A  90      57.529  -8.023   8.857  1.00 -1.00           H
ATOM   1414  HD2 HIS A  90      58.849  -7.304   4.914  1.00 -1.00           H
ATOM   1415  HE1 HIS A  90      59.862  -7.083   8.968  1.00 -1.00           H
ATOM   1416  N   LEU A  91      54.360  -8.928   8.619  1.00 54.64           N
ATOM   1417  CA  LEU A  91      54.034  -8.519   9.987  1.00 54.36           C
ATOM   1418  C   LEU A  91      53.288  -9.605  10.781  1.00 54.83           C
ATOM   1419  O   LEU A  91      53.402  -9.651  12.004  1.00 54.53           O
ATOM   1420  CB  LEU A  91      53.095  -7.292   9.936  1.00 52.79           C
ATOM   1421  CG  LEU A  91      53.677  -5.994   9.337  1.00 54.77           C
ATOM   1422  CD1 LEU A  91      52.743  -4.823   9.678  1.00 58.09           C
ATOM   1423  CD2 LEU A  91      55.109  -5.670   9.798  1.00 57.13           C
ATOM   1424  H   LEU A  91      53.772  -8.577   7.867  1.00 -1.00           H
ATOM   1425  HA  LEU A  91      54.938  -8.273  10.548  1.00 -1.00           H
ATOM   1426  HB3 LEU A  91      52.175  -7.547   9.406  1.00 -1.00           H
ATOM   1427  H4  LEU A  91      52.777  -7.067  10.952  1.00 -1.00           H
ATOM   1428  HG  LEU A  91      53.706  -6.108   8.253  1.00 -1.00           H
ATOM   1429 HD11 LEU A  91      53.085  -3.895   9.221  1.00 -1.00           H
ATOM   1430 HD12 LEU A  91      51.721  -5.009   9.358  1.00 -1.00           H
ATOM   1431 HD13 LEU A  91      52.689  -4.668  10.753  1.00 -1.00           H
ATOM   1432 HD21 LEU A  91      55.448  -4.716   9.392  1.00 -1.00           H
ATOM   1433 HD22 LEU A  91      55.185  -5.603  10.883  1.00 -1.00           H
ATOM   1434 HD23 LEU A  91      55.824  -6.419   9.459  1.00 -1.00           H
ATOM   1435  N   GLY A  92      52.500 -10.448  10.105  1.00 54.26           N
ATOM   1436  CA  GLY A  92      51.527 -11.344  10.720  1.00 54.51           C
ATOM   1437  C   GLY A  92      50.228 -10.611  11.081  1.00 53.99           C
ATOM   1438  O   GLY A  92      50.249  -9.457  11.515  1.00 50.41           O
ATOM   1439  H   GLY A  92      52.512 -10.418   9.095  1.00 -1.00           H
ATOM   1440  HA3 GLY A  92      51.318 -12.161  10.028  1.00 -1.00           H
ATOM   1441  H4  GLY A  92      51.943 -11.794  11.623  1.00 -1.00           H
ATOM   1442  N   GLU A  93      49.081 -11.291  10.950  1.00 54.66           N
ATOM   1443  CA  GLU A  93      47.741 -10.732  11.170  1.00 57.65           C
ATOM   1444  C   GLU A  93      47.461 -10.336  12.635  1.00 58.02           C
ATOM   1445  O   GLU A  93      46.470  -9.664  12.908  1.00 60.83           O
ATOM   1446  CB  GLU A  93      46.679 -11.762  10.721  1.00 56.47           C
ATOM   1447  CG  GLU A  93      46.623 -12.043   9.202  1.00 57.62           C
ATOM   1448  CD  GLU A  93      45.968 -10.942   8.360  1.00 61.78           C
ATOM   1449  OE1 GLU A  93      45.833  -9.802   8.853  1.00 59.00           O
ATOM   1450  OE2 GLU A  93      45.615 -11.264   7.205  1.00 55.92           O1-
ATOM   1451  H   GLU A  93      49.124 -12.238  10.605  1.00 -1.00           H
ATOM   1452  HA  GLU A  93      47.654  -9.824  10.577  1.00 -1.00           H
ATOM   1453  HB3 GLU A  93      46.846 -12.704  11.247  1.00 -1.00           H
ATOM   1454  H4  GLU A  93      45.686 -11.435  11.040  1.00 -1.00           H
ATOM   1455  HG3 GLU A  93      47.613 -12.260   8.806  1.00 -1.00           H
ATOM   1456  H5  GLU A  93      46.036 -12.948   9.042  1.00 -1.00           H
ATOM   1457  N   ALA A  94      48.329 -10.717  13.580  1.00 57.87           N
ATOM   1458  CA  ALA A  94      48.278 -10.275  14.970  1.00 57.08           C
ATOM   1459  C   ALA A  94      48.737  -8.813  15.094  1.00 57.02           C
ATOM   1460  O   ALA A  94      48.092  -8.022  15.777  1.00 56.73           O
ATOM   1461  CB  ALA A  94      49.218 -11.165  15.798  1.00 58.30           C
ATOM   1462  H   ALA A  94      49.124 -11.256  13.274  1.00 -1.00           H
ATOM   1463  HA  ALA A  94      47.260 -10.365  15.354  1.00 -1.00           H
ATOM   1464  HB1 ALA A  94      49.212 -10.866  16.847  1.00 -1.00           H
ATOM   1465  HB2 ALA A  94      48.904 -12.208  15.759  1.00 -1.00           H
ATOM   1466  HB3 ALA A  94      50.249 -11.113  15.447  1.00 -1.00           H
ATOM   1467  N   LEU A  95      49.809  -8.431  14.385  1.00 57.12           N
ATOM   1468  CA  LEU A  95      50.372  -7.078  14.411  1.00 54.65           C
ATOM   1469  C   LEU A  95      49.493  -6.093  13.623  1.00 54.38           C
ATOM   1470  O   LEU A  95      49.431  -4.909  13.951  1.00 51.21           O
ATOM   1471  CB  LEU A  95      51.807  -7.155  13.851  1.00 57.48           C
ATOM   1472  CG  LEU A  95      52.645  -5.853  13.842  1.00 58.43           C
ATOM   1473  CD1 LEU A  95      52.543  -5.042  15.146  1.00 52.65           C
ATOM   1474  CD2 LEU A  95      54.118  -6.190  13.562  1.00 55.74           C
ATOM   1475  H   LEU A  95      50.229  -9.095  13.748  1.00 -1.00           H
ATOM   1476  HA  LEU A  95      50.411  -6.743  15.445  1.00 -1.00           H
ATOM   1477  HB3 LEU A  95      52.347  -7.895  14.445  1.00 -1.00           H
ATOM   1478  H4  LEU A  95      51.774  -7.570  12.845  1.00 -1.00           H
ATOM   1479  HG  LEU A  95      52.286  -5.219  13.031  1.00 -1.00           H
ATOM   1480 HD11 LEU A  95      53.343  -4.307  15.221  1.00 -1.00           H
ATOM   1481 HD12 LEU A  95      51.606  -4.491  15.207  1.00 -1.00           H
ATOM   1482 HD13 LEU A  95      52.601  -5.686  16.021  1.00 -1.00           H
ATOM   1483 HD21 LEU A  95      54.715  -5.290  13.417  1.00 -1.00           H
ATOM   1484 HD22 LEU A  95      54.562  -6.750  14.386  1.00 -1.00           H
ATOM   1485 HD23 LEU A  95      54.232  -6.805  12.671  1.00 -1.00           H
ATOM   1486  N   ILE A  96      48.728  -6.603  12.652  1.00 54.59           N
ATOM   1487  CA  ILE A  96      47.639  -5.893  11.987  1.00 54.46           C
ATOM   1488  C   ILE A  96      46.550  -5.491  13.007  1.00 53.70           C
ATOM   1489  O   ILE A  96      46.117  -4.340  13.017  1.00 53.16           O
ATOM   1490  CB  ILE A  96      47.094  -6.790  10.840  1.00 52.77           C
ATOM   1491  CG1 ILE A  96      48.164  -7.153   9.783  1.00 54.68           C
ATOM   1492  CG2 ILE A  96      45.814  -6.276  10.164  1.00 57.45           C
ATOM   1493  CD1 ILE A  96      48.742  -5.971   9.001  1.00 52.65           C
ATOM   1494  H   ILE A  96      48.867  -7.577  12.426  1.00 -1.00           H
ATOM   1495  HA  ILE A  96      48.042  -4.968  11.575  1.00 -1.00           H
ATOM   1496  HB  ILE A  96      46.794  -7.730  11.298  1.00 -1.00           H
ATOM   1497 HG13 ILE A  96      48.989  -7.685  10.251  1.00 -1.00           H
ATOM   1498  H4  ILE A  96      47.736  -7.860   9.071  1.00 -1.00           H
ATOM   1499 HG21 ILE A  96      45.491  -6.976   9.397  1.00 -1.00           H
ATOM   1500 HG22 ILE A  96      44.987  -6.203  10.868  1.00 -1.00           H
ATOM   1501 HG23 ILE A  96      45.948  -5.302   9.696  1.00 -1.00           H
ATOM   1502 HD11 ILE A  96      49.495  -6.339   8.310  1.00 -1.00           H
ATOM   1503 HD12 ILE A  96      47.978  -5.455   8.418  1.00 -1.00           H
ATOM   1504 HD13 ILE A  96      49.229  -5.245   9.651  1.00 -1.00           H
ATOM   1505  N   GLN A  97      46.151  -6.409  13.901  1.00 55.19           N
ATOM   1506  CA  GLN A  97      45.151  -6.154  14.939  1.00 54.24           C
ATOM   1507  C   GLN A  97      45.688  -5.212  16.027  1.00 53.31           C
ATOM   1508  O   GLN A  97      44.955  -4.320  16.449  1.00 55.07           O
ATOM   1509  CB  GLN A  97      44.705  -7.482  15.575  1.00 54.64           C
ATOM   1510  CG  GLN A  97      43.906  -8.363  14.600  1.00 56.57           C
ATOM   1511  CD  GLN A  97      43.734  -9.778  15.140  1.00 58.07           C
ATOM   1512  OE1 GLN A  97      43.029 -10.000  16.118  1.00 62.39           O
ATOM   1513  NE2 GLN A  97      44.380 -10.747  14.509  1.00 53.22           N
ATOM   1514  H   GLN A  97      46.583  -7.322  13.878  1.00 -1.00           H
ATOM   1515  HA  GLN A  97      44.281  -5.675  14.484  1.00 -1.00           H
ATOM   1516  HB3 GLN A  97      45.567  -8.028  15.958  1.00 -1.00           H
ATOM   1517  H4  GLN A  97      44.078  -7.278  16.445  1.00 -1.00           H
ATOM   1518  HG3 GLN A  97      42.918  -7.930  14.440  1.00 -1.00           H
ATOM   1519  H5  GLN A  97      44.378  -8.396  13.619  1.00 -1.00           H
ATOM   1520 HE21 GLN A  97      44.293 -11.702  14.820  1.00 -1.00           H
ATOM   1521 HE22 GLN A  97      45.023 -10.495  13.762  1.00 -1.00           H
ATOM   1522  N   ASP A  98      46.970  -5.344  16.418  1.00 52.92           N
ATOM   1523  CA  ASP A  98      47.673  -4.409  17.314  1.00 51.82           C
ATOM   1524  C   ASP A  98      47.571  -2.966  16.811  1.00 51.99           C
ATOM   1525  O   ASP A  98      47.134  -2.072  17.542  1.00 50.04           O
ATOM   1526  CB  ASP A  98      49.168  -4.765  17.498  1.00 54.65           C
ATOM   1527  CG  ASP A  98      49.479  -6.113  18.141  1.00 57.15           C
ATOM   1528  OD1 ASP A  98      50.637  -6.548  17.969  1.00 60.82           O
ATOM   1529  OD2 ASP A  98      48.596  -6.669  18.827  1.00 61.80           O1-
ATOM   1530  H   ASP A  98      47.483  -6.153  16.081  1.00 -1.00           H
ATOM   1531  HA  ASP A  98      47.180  -4.450  18.288  1.00 -1.00           H
ATOM   1532  HB3 ASP A  98      49.682  -4.722  16.539  1.00 -1.00           H
ATOM   1533  H4  ASP A  98      49.648  -4.007  18.116  1.00 -1.00           H
ATOM   1534  N   LEU A  99      47.926  -2.777  15.533  1.00 50.86           N
ATOM   1535  CA  LEU A  99      47.803  -1.525  14.809  1.00 50.55           C
ATOM   1536  C   LEU A  99      46.360  -1.021  14.773  1.00 51.00           C
ATOM   1537  O   LEU A  99      46.106   0.047  15.322  1.00 52.42           O
ATOM   1538  CB  LEU A  99      48.391  -1.654  13.389  1.00 50.35           C
ATOM   1539  CG  LEU A  99      49.914  -1.434  13.342  1.00 58.84           C
ATOM   1540  CD1 LEU A  99      50.501  -1.982  12.032  1.00 54.78           C
ATOM   1541  CD2 LEU A  99      50.249   0.059  13.516  1.00 57.79           C
ATOM   1542  H   LEU A  99      48.278  -3.580  15.022  1.00 -1.00           H
ATOM   1543  HA  LEU A  99      48.365  -0.782  15.374  1.00 -1.00           H
ATOM   1544  HB3 LEU A  99      48.139  -2.634  12.982  1.00 -1.00           H
ATOM   1545  H4  LEU A  99      47.920  -0.934  12.717  1.00 -1.00           H
ATOM   1546  HG  LEU A  99      50.371  -1.995  14.160  1.00 -1.00           H
ATOM   1547 HD11 LEU A  99      51.584  -1.887  12.016  1.00 -1.00           H
ATOM   1548 HD12 LEU A  99      50.267  -3.040  11.905  1.00 -1.00           H
ATOM   1549 HD13 LEU A  99      50.111  -1.443  11.169  1.00 -1.00           H
ATOM   1550 HD21 LEU A  99      51.319   0.233  13.473  1.00 -1.00           H
ATOM   1551 HD22 LEU A  99      49.785   0.666  12.738  1.00 -1.00           H
ATOM   1552 HD23 LEU A  99      49.915   0.455  14.474  1.00 -1.00           H
ATOM   1553  N   ILE A 100      45.427  -1.778  14.174  1.00 48.26           N
ATOM   1554  CA  ILE A 100      44.011  -1.424  14.027  1.00 50.42           C
ATOM   1555  C   ILE A 100      43.370  -0.985  15.357  1.00 50.95           C
ATOM   1556  O   ILE A 100      42.858   0.132  15.454  1.00 52.59           O
ATOM   1557  CB  ILE A 100      43.234  -2.557  13.292  1.00 50.76           C
ATOM   1558  CG1 ILE A 100      43.680  -2.665  11.813  1.00 51.61           C
ATOM   1559  CG2 ILE A 100      41.695  -2.407  13.370  1.00 43.65           C
ATOM   1560  CD1 ILE A 100      43.181  -3.932  11.104  1.00 51.05           C
ATOM   1561  H   ILE A 100      45.720  -2.678  13.799  1.00 -1.00           H
ATOM   1562  HA  ILE A 100      43.986  -0.545  13.386  1.00 -1.00           H
ATOM   1563  HB  ILE A 100      43.483  -3.495  13.792  1.00 -1.00           H
ATOM   1564 HG13 ILE A 100      43.342  -1.789  11.262  1.00 -1.00           H
ATOM   1565  H4  ILE A 100      44.766  -2.647  11.744  1.00 -1.00           H
ATOM   1566 HG21 ILE A 100      41.181  -3.209  12.841  1.00 -1.00           H
ATOM   1567 HG22 ILE A 100      41.327  -2.458  14.395  1.00 -1.00           H
ATOM   1568 HG23 ILE A 100      41.362  -1.462  12.941  1.00 -1.00           H
ATOM   1569 HD11 ILE A 100      43.665  -4.059  10.137  1.00 -1.00           H
ATOM   1570 HD12 ILE A 100      43.388  -4.820  11.701  1.00 -1.00           H
ATOM   1571 HD13 ILE A 100      42.108  -3.900  10.920  1.00 -1.00           H
ATOM   1572  N   ASN A 101      43.440  -1.838  16.385  1.00 53.90           N
ATOM   1573  CA  ASN A 101      42.787  -1.622  17.676  1.00 51.84           C
ATOM   1574  C   ASN A 101      43.345  -0.396  18.408  1.00 53.55           C
ATOM   1575  O   ASN A 101      42.568   0.398  18.948  1.00 53.84           O
ATOM   1576  CB  ASN A 101      42.907  -2.871  18.582  1.00 49.13           C
ATOM   1577  CG  ASN A 101      41.934  -3.995  18.208  1.00 54.67           C
ATOM   1578  OD1 ASN A 101      41.961  -4.529  17.104  1.00 51.70           O
ATOM   1579  ND2 ASN A 101      41.032  -4.360  19.112  1.00 51.86           N
ATOM   1580  H   ASN A 101      43.920  -2.728  16.250  1.00 -1.00           H
ATOM   1581  HA  ASN A 101      41.728  -1.424  17.489  1.00 -1.00           H
ATOM   1582  HB3 ASN A 101      43.926  -3.258  18.574  1.00 -1.00           H
ATOM   1583  H4  ASN A 101      42.714  -2.590  19.619  1.00 -1.00           H
ATOM   1584 HD21 ASN A 101      40.383  -5.096  18.880  1.00 -1.00           H
ATOM   1585 HD22 ASN A 101      40.996  -3.928  20.022  1.00 -1.00           H
ATOM   1586  N   TYR A 102      44.673  -0.200  18.397  1.00 53.14           N
ATOM   1587  CA  TYR A 102      45.273   0.969  19.031  1.00 52.46           C
ATOM   1588  C   TYR A 102      45.107   2.226  18.163  1.00 52.45           C
ATOM   1589  O   TYR A 102      44.863   3.295  18.717  1.00 50.17           O
ATOM   1590  CB  TYR A 102      46.764   0.748  19.349  1.00 55.25           C
ATOM   1591  CG  TYR A 102      47.391   1.887  20.152  1.00 56.37           C
ATOM   1592  CD1 TYR A 102      46.747   2.400  21.301  1.00 53.98           C
ATOM   1593  CD2 TYR A 102      48.603   2.465  19.727  1.00 56.60           C
ATOM   1594  CE1 TYR A 102      47.281   3.507  21.983  1.00 60.29           C
ATOM   1595  CE2 TYR A 102      49.142   3.572  20.410  1.00 60.58           C
ATOM   1596  CZ  TYR A 102      48.474   4.095  21.534  1.00 58.37           C
ATOM   1597  OH  TYR A 102      48.984   5.162  22.205  1.00 62.51           O
ATOM   1598  H   TYR A 102      45.274  -0.859  17.909  1.00 -1.00           H
ATOM   1599  HA  TYR A 102      44.747   1.132  19.971  1.00 -1.00           H
ATOM   1600  HB3 TYR A 102      46.885  -0.169  19.928  1.00 -1.00           H
ATOM   1601  H4  TYR A 102      47.321   0.599  18.423  1.00 -1.00           H
ATOM   1602  HD1 TYR A 102      45.833   1.962  21.673  1.00 -1.00           H
ATOM   1603  HD2 TYR A 102      49.118   2.058  18.870  1.00 -1.00           H
ATOM   1604  HE1 TYR A 102      46.783   3.893  22.860  1.00 -1.00           H
ATOM   1605  HE2 TYR A 102      50.069   4.012  20.070  1.00 -1.00           H
ATOM   1606  HH  TYR A 102      49.938   5.117  22.224  1.00 -1.00           H
ATOM   1607  N   CYS A 103      45.150   2.128  16.828  1.00 49.13           N
ATOM   1608  CA  CYS A 103      44.909   3.255  15.925  1.00 52.27           C
ATOM   1609  C   CYS A 103      43.480   3.793  16.076  1.00 53.53           C
ATOM   1610  O   CYS A 103      43.313   4.997  16.231  1.00 55.34           O
ATOM   1611  CB  CYS A 103      45.183   2.877  14.460  1.00 51.39           C
ATOM   1612  SG  CYS A 103      46.969   2.815  14.151  1.00 55.52           S
ATOM   1613  H   CYS A 103      45.366   1.227  16.400  1.00 -1.00           H
ATOM   1614  HA  CYS A 103      45.582   4.066  16.208  1.00 -1.00           H
ATOM   1615  HB3 CYS A 103      44.736   1.917  14.210  1.00 -1.00           H
ATOM   1616  H4  CYS A 103      44.758   3.620  13.784  1.00 -1.00           H
ATOM   1617  HG  CYS A 103      47.157   1.708  14.883  1.00 -1.00           H
ATOM   1618  N   LEU A 104      42.465   2.919  16.158  1.00 52.57           N
ATOM   1619  CA  LEU A 104      41.080   3.309  16.442  1.00 51.16           C
ATOM   1620  C   LEU A 104      40.926   3.931  17.842  1.00 51.17           C
ATOM   1621  O   LEU A 104      40.156   4.874  18.017  1.00 51.45           O
ATOM   1622  CB  LEU A 104      40.150   2.084  16.322  1.00 52.94           C
ATOM   1623  CG  LEU A 104      39.958   1.545  14.888  1.00 50.03           C
ATOM   1624  CD1 LEU A 104      39.267   0.174  14.915  1.00 52.47           C
ATOM   1625  CD2 LEU A 104      39.193   2.524  13.978  1.00 61.34           C
ATOM   1626  H   LEU A 104      42.658   1.927  16.025  1.00 -1.00           H
ATOM   1627  HA  LEU A 104      40.779   4.071  15.723  1.00 -1.00           H
ATOM   1628  HB3 LEU A 104      40.538   1.287  16.959  1.00 -1.00           H
ATOM   1629  H4  LEU A 104      39.168   2.328  16.731  1.00 -1.00           H
ATOM   1630  HG  LEU A 104      40.937   1.387  14.450  1.00 -1.00           H
ATOM   1631 HD11 LEU A 104      39.162  -0.238  13.911  1.00 -1.00           H
ATOM   1632 HD12 LEU A 104      39.842  -0.545  15.501  1.00 -1.00           H
ATOM   1633 HD13 LEU A 104      38.271   0.237  15.354  1.00 -1.00           H
ATOM   1634 HD21 LEU A 104      39.040   2.096  12.987  1.00 -1.00           H
ATOM   1635 HD22 LEU A 104      38.211   2.763  14.388  1.00 -1.00           H
ATOM   1636 HD23 LEU A 104      39.733   3.460  13.837  1.00 -1.00           H
ATOM   1637  N   SER A 105      41.704   3.456  18.824  1.00 49.21           N
ATOM   1638  CA  SER A 105      41.724   4.005  20.183  1.00 51.94           C
ATOM   1639  C   SER A 105      42.416   5.383  20.196  1.00 54.53           C
ATOM   1640  O   SER A 105      41.967   6.298  20.880  1.00 56.97           O
ATOM   1641  CB  SER A 105      42.486   3.058  21.141  1.00 51.31           C
ATOM   1642  OG  SER A 105      41.862   1.787  21.280  1.00 59.17           O
ATOM   1643  H   SER A 105      42.311   2.676  18.615  1.00 -1.00           H
ATOM   1644  HA  SER A 105      40.699   4.131  20.540  1.00 -1.00           H
ATOM   1645  HB3 SER A 105      43.522   2.924  20.837  1.00 -1.00           H
ATOM   1646  H4  SER A 105      42.520   3.511  22.134  1.00 -1.00           H
ATOM   1647  HG  SER A 105      41.965   1.304  20.459  1.00 -1.00           H
ATOM   1648  N   TYR A 106      43.477   5.567  19.401  1.00 54.36           N
ATOM   1649  CA  TYR A 106      44.197   6.827  19.249  1.00 52.98           C
ATOM   1650  C   TYR A 106      43.352   7.853  18.478  1.00 54.16           C
ATOM   1651  O   TYR A 106      43.330   9.027  18.843  1.00 57.20           O
ATOM   1652  CB  TYR A 106      45.537   6.566  18.537  1.00 52.46           C
ATOM   1653  CG  TYR A 106      46.584   7.646  18.753  1.00 51.94           C
ATOM   1654  CD1 TYR A 106      47.706   7.394  19.571  1.00 44.70           C
ATOM   1655  CD2 TYR A 106      46.446   8.909  18.142  1.00 49.64           C
ATOM   1656  CE1 TYR A 106      48.662   8.404  19.792  1.00 41.70           C
ATOM   1657  CE2 TYR A 106      47.397   9.918  18.367  1.00 49.76           C
ATOM   1658  CZ  TYR A 106      48.505   9.667  19.186  1.00 48.58           C
ATOM   1659  OH  TYR A 106      49.410  10.665  19.380  1.00 52.30           O
ATOM   1660  H   TYR A 106      43.839   4.759  18.898  1.00 -1.00           H
ATOM   1661  HA  TYR A 106      44.388   7.228  20.243  1.00 -1.00           H
ATOM   1662  HB3 TYR A 106      45.965   5.628  18.889  1.00 -1.00           H
ATOM   1663  H4  TYR A 106      45.369   6.429  17.471  1.00 -1.00           H
ATOM   1664  HD1 TYR A 106      47.840   6.428  20.038  1.00 -1.00           H
ATOM   1665  HD2 TYR A 106      45.612   9.117  17.489  1.00 -1.00           H
ATOM   1666  HE1 TYR A 106      49.503   8.200  20.437  1.00 -1.00           H
ATOM   1667  HE2 TYR A 106      47.284  10.889  17.908  1.00 -1.00           H
ATOM   1668  HH  TYR A 106      50.237  10.372  19.753  1.00 -1.00           H
ATOM   1669  N   ILE A 107      42.580   7.418  17.478  1.00 51.61           N
ATOM   1670  CA  ILE A 107      41.589   8.236  16.779  1.00 54.15           C
ATOM   1671  C   ILE A 107      40.445   8.681  17.722  1.00 54.96           C
ATOM   1672  O   ILE A 107      39.810   9.689  17.436  1.00 53.91           O
ATOM   1673  CB  ILE A 107      41.130   7.487  15.490  1.00 52.74           C
ATOM   1674  CG1 ILE A 107      42.309   7.454  14.486  1.00 52.50           C
ATOM   1675  CG2 ILE A 107      39.876   8.082  14.814  1.00 53.64           C
ATOM   1676  CD1 ILE A 107      42.076   6.633  13.212  1.00 49.35           C
ATOM   1677  H   ILE A 107      42.678   6.451  17.177  1.00 -1.00           H
ATOM   1678  HA  ILE A 107      42.080   9.161  16.471  1.00 -1.00           H
ATOM   1679  HB  ILE A 107      40.879   6.463  15.767  1.00 -1.00           H
ATOM   1680 HG13 ILE A 107      42.573   8.473  14.219  1.00 -1.00           H
ATOM   1681  H4  ILE A 107      43.199   7.069  14.971  1.00 -1.00           H
ATOM   1682 HG21 ILE A 107      39.590   7.509  13.935  1.00 -1.00           H
ATOM   1683 HG22 ILE A 107      39.004   8.061  15.467  1.00 -1.00           H
ATOM   1684 HG23 ILE A 107      40.035   9.115  14.501  1.00 -1.00           H
ATOM   1685 HD11 ILE A 107      42.991   6.565  12.628  1.00 -1.00           H
ATOM   1686 HD12 ILE A 107      41.745   5.619  13.439  1.00 -1.00           H
ATOM   1687 HD13 ILE A 107      41.337   7.106  12.568  1.00 -1.00           H
ATOM   1688  N   ALA A 108      40.228   8.024  18.873  1.00 57.20           N
ATOM   1689  CA  ALA A 108      39.335   8.517  19.924  1.00 56.81           C
ATOM   1690  C   ALA A 108      40.049   9.496  20.883  1.00 58.78           C
ATOM   1691  O   ALA A 108      39.372  10.267  21.561  1.00 60.21           O
ATOM   1692  CB  ALA A 108      38.822   7.329  20.756  1.00 54.86           C
ATOM   1693  H   ALA A 108      40.754   7.180  19.054  1.00 -1.00           H
ATOM   1694  HA  ALA A 108      38.477   9.028  19.483  1.00 -1.00           H
ATOM   1695  HB1 ALA A 108      38.044   7.656  21.447  1.00 -1.00           H
ATOM   1696  HB2 ALA A 108      38.387   6.558  20.119  1.00 -1.00           H
ATOM   1697  HB3 ALA A 108      39.602   6.868  21.358  1.00 -1.00           H
ATOM   1698  N   LYS A 109      41.390   9.493  20.948  1.00 58.44           N
ATOM   1699  CA  LYS A 109      42.179  10.452  21.729  1.00 61.28           C
ATOM   1700  C   LYS A 109      42.354  11.774  20.955  1.00 60.49           C
ATOM   1701  O   LYS A 109      42.322  12.840  21.568  1.00 59.41           O
ATOM   1702  CB  LYS A 109      43.584   9.881  22.049  1.00 61.38           C
ATOM   1703  CG  LYS A 109      43.558   8.696  23.035  1.00 62.92           C
ATOM   1704  CD  LYS A 109      44.942   8.300  23.585  1.00 63.32           C
ATOM   1705  CE  LYS A 109      45.827   7.523  22.599  1.00 64.56           C
ATOM   1706  NZ  LYS A 109      47.110   7.158  23.218  1.00 57.81           N1+
ATOM   1707  H   LYS A 109      41.886   8.853  20.343  1.00 -1.00           H
ATOM   1708  HA  LYS A 109      41.667  10.677  22.668  1.00 -1.00           H
ATOM   1709  HB3 LYS A 109      44.114   9.607  21.139  1.00 -1.00           H
ATOM   1710  H4  LYS A 109      44.180  10.678  22.499  1.00 -1.00           H
ATOM   1711  HG3 LYS A 109      42.929   8.971  23.882  1.00 -1.00           H
ATOM   1712  H5  LYS A 109      43.073   7.832  22.581  1.00 -1.00           H
ATOM   1713  HD3 LYS A 109      45.468   9.189  23.934  1.00 -1.00           H
ATOM   1714  H6  LYS A 109      44.792   7.678  24.469  1.00 -1.00           H
ATOM   1715  HE3 LYS A 109      45.330   6.607  22.278  1.00 -1.00           H
ATOM   1716  H7  LYS A 109      46.028   8.119  21.709  1.00 -1.00           H
ATOM   1717  HZ1 LYS A 109      47.644   6.570  22.591  1.00 -1.00           H
ATOM   1718  HZ2 LYS A 109      47.642   7.990  23.425  1.00 -1.00           H
ATOM   1719  HZ3 LYS A 109      46.941   6.647  24.072  1.00 -1.00           H
ATOM   1720  N   ILE A 110      42.502  11.720  19.623  1.00 60.39           N
ATOM   1721  CA  ILE A 110      42.530  12.882  18.729  1.00 59.20           C
ATOM   1722  C   ILE A 110      41.140  13.551  18.729  1.00 59.91           C
ATOM   1723  O   ILE A 110      40.135  12.894  18.466  1.00 58.24           O
ATOM   1724  CB  ILE A 110      42.965  12.436  17.294  1.00 58.40           C
ATOM   1725  CG1 ILE A 110      44.455  12.017  17.286  1.00 57.15           C
ATOM   1726  CG2 ILE A 110      42.706  13.515  16.216  1.00 55.99           C
ATOM   1727  CD1 ILE A 110      44.955  11.429  15.958  1.00 58.46           C
ATOM   1728  H   ILE A 110      42.542  10.800  19.197  1.00 -1.00           H
ATOM   1729  HA  ILE A 110      43.257  13.599  19.117  1.00 -1.00           H
ATOM   1730  HB  ILE A 110      42.366  11.567  17.020  1.00 -1.00           H
ATOM   1731 HG13 ILE A 110      45.078  12.872  17.551  1.00 -1.00           H
ATOM   1732  H4  ILE A 110      44.626  11.279  18.069  1.00 -1.00           H
ATOM   1733 HG21 ILE A 110      43.040  13.206  15.230  1.00 -1.00           H
ATOM   1734 HG22 ILE A 110      41.642  13.716  16.107  1.00 -1.00           H
ATOM   1735 HG23 ILE A 110      43.204  14.455  16.459  1.00 -1.00           H
ATOM   1736 HD11 ILE A 110      45.979  11.078  16.066  1.00 -1.00           H
ATOM   1737 HD12 ILE A 110      44.344  10.584  15.639  1.00 -1.00           H
ATOM   1738 HD13 ILE A 110      44.976  12.169  15.160  1.00 -1.00           H
ATOM   1739  N   LYS A 111      41.078  14.855  19.014  1.00 60.57           N
ATOM   1740  CA  LYS A 111      39.896  15.691  18.827  1.00 61.65           C
ATOM   1741  C   LYS A 111      40.127  16.471  17.520  1.00 59.07           C
ATOM   1742  O   LYS A 111      41.246  16.921  17.266  1.00 58.74           O
ATOM   1743  CB  LYS A 111      39.785  16.700  19.995  1.00 62.64           C
ATOM   1744  CG  LYS A 111      39.817  16.091  21.416  1.00 69.75           C
ATOM   1745  CD  LYS A 111      38.668  15.114  21.745  1.00 75.67           C
ATOM   1746  CE  LYS A 111      39.133  13.655  21.904  1.00 79.28           C
ATOM   1747  NZ  LYS A 111      38.016  12.763  22.245  1.00 66.35           N1+
ATOM   1748  H   LYS A 111      41.947  15.347  19.159  1.00 -1.00           H
ATOM   1749  HA  LYS A 111      38.984  15.094  18.757  1.00 -1.00           H
ATOM   1750  HB3 LYS A 111      40.594  17.430  19.927  1.00 -1.00           H
ATOM   1751  H4  LYS A 111      38.866  17.276  19.877  1.00 -1.00           H
ATOM   1752  HG3 LYS A 111      40.784  15.621  21.604  1.00 -1.00           H
ATOM   1753  H5  LYS A 111      39.768  16.918  22.125  1.00 -1.00           H
ATOM   1754  HD3 LYS A 111      38.202  15.427  22.681  1.00 -1.00           H
ATOM   1755  H6  LYS A 111      37.883  15.177  20.991  1.00 -1.00           H
ATOM   1756  HE3 LYS A 111      39.579  13.290  20.984  1.00 -1.00           H
ATOM   1757  H7  LYS A 111      39.894  13.572  22.680  1.00 -1.00           H
ATOM   1758  HZ1 LYS A 111      38.353  11.809  22.230  1.00 -1.00           H
ATOM   1759  HZ2 LYS A 111      37.663  12.983  23.164  1.00 -1.00           H
ATOM   1760  HZ3 LYS A 111      37.279  12.864  21.563  1.00 -1.00           H
ATOM   1761  N   LEU A 112      39.088  16.627  16.694  1.00 57.10           N
ATOM   1762  CA  LEU A 112      39.113  17.307  15.395  1.00 56.26           C
ATOM   1763  C   LEU A 112      37.820  18.115  15.203  1.00 54.68           C
ATOM   1764  O   LEU A 112      36.813  17.772  15.827  1.00 52.99           O
ATOM   1765  CB  LEU A 112      39.324  16.287  14.248  1.00 55.14           C
ATOM   1766  CG  LEU A 112      40.778  15.832  14.031  1.00 52.85           C
ATOM   1767  CD1 LEU A 112      40.817  14.516  13.247  1.00 46.25           C
ATOM   1768  CD2 LEU A 112      41.615  16.913  13.333  1.00 47.16           C
ATOM   1769  H   LEU A 112      38.171  16.330  16.999  1.00 -1.00           H
ATOM   1770  HA  LEU A 112      39.932  18.026  15.405  1.00 -1.00           H
ATOM   1771  HB3 LEU A 112      38.687  15.424  14.440  1.00 -1.00           H
ATOM   1772  H4  LEU A 112      38.953  16.686  13.304  1.00 -1.00           H
ATOM   1773  HG  LEU A 112      41.231  15.640  15.001  1.00 -1.00           H
ATOM   1774 HD11 LEU A 112      41.834  14.135  13.181  1.00 -1.00           H
ATOM   1775 HD12 LEU A 112      40.224  13.746  13.739  1.00 -1.00           H
ATOM   1776 HD13 LEU A 112      40.421  14.638  12.239  1.00 -1.00           H
ATOM   1777 HD21 LEU A 112      42.642  16.589  13.195  1.00 -1.00           H
ATOM   1778 HD22 LEU A 112      41.212  17.165  12.351  1.00 -1.00           H
ATOM   1779 HD23 LEU A 112      41.657  17.826  13.926  1.00 -1.00           H
ATOM   1780  N   PRO A 113      37.807  19.141  14.320  1.00 51.06           N
ATOM   1781  CA  PRO A 113      36.590  19.897  13.994  1.00 52.03           C
ATOM   1782  C   PRO A 113      35.625  19.134  13.064  1.00 52.87           C
ATOM   1783  O   PRO A 113      34.445  19.475  13.005  1.00 55.07           O
ATOM   1784  CB  PRO A 113      37.108  21.173  13.311  1.00 53.27           C
ATOM   1785  CG  PRO A 113      38.424  20.761  12.666  1.00 51.74           C
ATOM   1786  CD  PRO A 113      38.967  19.670  13.590  1.00 53.24           C
ATOM   1787  HA  PRO A 113      36.046  20.160  14.904  1.00 -1.00           H
ATOM   1788  HB3 PRO A 113      36.407  21.599  12.591  1.00 -1.00           H
ATOM   1789  H4  PRO A 113      37.294  21.937  14.067  1.00 -1.00           H
ATOM   1790  HG3 PRO A 113      38.228  20.346  11.676  1.00 -1.00           H
ATOM   1791  H5  PRO A 113      39.114  21.597  12.540  1.00 -1.00           H
ATOM   1792  HD3 PRO A 113      39.491  18.907  13.016  1.00 -1.00           H
ATOM   1793  H6  PRO A 113      39.670  20.103  14.303  1.00 -1.00           H
ATOM   1794  N   LYS A 114      36.111  18.119  12.339  1.00 51.91           N
ATOM   1795  CA  LYS A 114      35.357  17.252  11.445  1.00 53.12           C
ATOM   1796  C   LYS A 114      35.867  15.820  11.621  1.00 51.24           C
ATOM   1797  O   LYS A 114      37.074  15.618  11.763  1.00 47.97           O
ATOM   1798  CB  LYS A 114      35.486  17.728   9.982  1.00 55.01           C
ATOM   1799  CG  LYS A 114      34.821  19.086   9.701  1.00 51.58           C
ATOM   1800  CD  LYS A 114      34.865  19.466   8.213  1.00 55.48           C
ATOM   1801  CE  LYS A 114      33.983  20.677   7.869  1.00 49.50           C
ATOM   1802  NZ  LYS A 114      34.511  21.919   8.451  1.00 53.91           N1+
ATOM   1803  H   LYS A 114      37.080  17.859  12.454  1.00 -1.00           H
ATOM   1804  HA  LYS A 114      34.304  17.263  11.732  1.00 -1.00           H
ATOM   1805  HB3 LYS A 114      36.539  17.767   9.699  1.00 -1.00           H
ATOM   1806  H4  LYS A 114      35.032  16.977   9.333  1.00 -1.00           H
ATOM   1807  HG3 LYS A 114      33.786  19.052  10.044  1.00 -1.00           H
ATOM   1808  H5  LYS A 114      35.313  19.868  10.282  1.00 -1.00           H
ATOM   1809  HD3 LYS A 114      35.895  19.647   7.901  1.00 -1.00           H
ATOM   1810  H6  LYS A 114      34.520  18.616   7.627  1.00 -1.00           H
ATOM   1811  HE3 LYS A 114      33.933  20.803   6.787  1.00 -1.00           H
ATOM   1812  H7  LYS A 114      32.963  20.523   8.219  1.00 -1.00           H
ATOM   1813  HZ1 LYS A 114      33.920  22.702   8.214  1.00 -1.00           H
ATOM   1814  HZ2 LYS A 114      34.585  21.830   9.453  1.00 -1.00           H
ATOM   1815  HZ3 LYS A 114      35.447  22.078   8.091  1.00 -1.00           H
ATOM   1816  N   LYS A 115      34.959  14.841  11.562  1.00 51.05           N
ATOM   1817  CA  LYS A 115      35.229  13.412  11.468  1.00 52.97           C
ATOM   1818  C   LYS A 115      34.201  12.778  10.528  1.00 52.03           C
ATOM   1819  O   LYS A 115      33.068  13.251  10.431  1.00 52.56           O
ATOM   1820  CB  LYS A 115      35.317  12.726  12.843  1.00 53.14           C
ATOM   1821  CG  LYS A 115      36.662  12.955  13.547  1.00 53.20           C
ATOM   1822  CD  LYS A 115      36.788  12.142  14.836  1.00 54.52           C
ATOM   1823  CE  LYS A 115      38.092  12.439  15.581  1.00 57.76           C
ATOM   1824  NZ  LYS A 115      38.076  11.795  16.896  1.00 49.15           N1+
ATOM   1825  H   LYS A 115      33.990  15.087  11.408  1.00 -1.00           H
ATOM   1826  HA  LYS A 115      36.194  13.298  10.975  1.00 -1.00           H
ATOM   1827  HB3 LYS A 115      34.489  13.045  13.477  1.00 -1.00           H
ATOM   1828  H4  LYS A 115      35.190  11.652  12.703  1.00 -1.00           H
ATOM   1829  HG3 LYS A 115      37.483  12.694  12.879  1.00 -1.00           H
ATOM   1830  H5  LYS A 115      36.773  14.013  13.779  1.00 -1.00           H
ATOM   1831  HD3 LYS A 115      35.942  12.372  15.485  1.00 -1.00           H
ATOM   1832  H6  LYS A 115      36.731  11.075  14.614  1.00 -1.00           H
ATOM   1833  HE3 LYS A 115      38.960  12.094  15.017  1.00 -1.00           H
ATOM   1834  H7  LYS A 115      38.211  13.511  15.737  1.00 -1.00           H
ATOM   1835  HZ1 LYS A 115      38.843  12.159  17.448  1.00 -1.00           H
ATOM   1836  HZ2 LYS A 115      37.203  11.972  17.369  1.00 -1.00           H
ATOM   1837  HZ3 LYS A 115      38.219  10.800  16.788  1.00 -1.00           H
ATOM   1838  N   ARG A 116      34.622  11.754   9.793  1.00 48.69           N
ATOM   1839  CA  ARG A 116      33.930  11.124   8.680  1.00 48.08           C
ATOM   1840  C   ARG A 116      33.995   9.597   8.843  1.00 51.42           C
ATOM   1841  O   ARG A 116      34.076   9.106   9.967  1.00 52.62           O
ATOM   1842  CB  ARG A 116      34.518  11.679   7.360  1.00 47.91           C
ATOM   1843  CG  ARG A 116      34.420  13.207   7.188  1.00 44.69           C
ATOM   1844  CD  ARG A 116      32.982  13.707   6.985  1.00 43.32           C
ATOM   1845  NE  ARG A 116      32.879  15.174   7.040  1.00 41.53           N
ATOM   1846  CZ  ARG A 116      32.243  15.906   7.971  1.00 50.67           C
ATOM   1847  NH1 ARG A 116      32.070  17.210   7.768  1.00 51.72           N
ATOM   1848  NH2 ARG A 116      31.769  15.372   9.099  1.00 53.35           N1+
ATOM   1849  H   ARG A 116      35.573  11.416   9.959  1.00 -1.00           H
ATOM   1850  HA  ARG A 116      32.867  11.359   8.732  1.00 -1.00           H
ATOM   1851  HB3 ARG A 116      35.564  11.382   7.290  1.00 -1.00           H
ATOM   1852  H4  ARG A 116      34.021  11.221   6.511  1.00 -1.00           H
ATOM   1853  HG3 ARG A 116      34.908  13.735   8.006  1.00 -1.00           H
ATOM   1854  H5  ARG A 116      34.992  13.463   6.306  1.00 -1.00           H
ATOM   1855  HD3 ARG A 116      32.623  13.381   6.008  1.00 -1.00           H
ATOM   1856  H6  ARG A 116      32.303  13.271   7.715  1.00 -1.00           H
ATOM   1857  HE  ARG A 116      33.277  15.667   6.241  1.00 -1.00           H
ATOM   1858 HH11 ARG A 116      31.577  17.788   8.433  1.00 -1.00           H
ATOM   1859 HH12 ARG A 116      32.379  17.620   6.886  1.00 -1.00           H
ATOM   1860 HH21 ARG A 116      31.253  15.930   9.764  1.00 -1.00           H
ATOM   1861 HH22 ARG A 116      32.008  14.419   9.352  1.00 -1.00           H
ATOM   1862  N   GLY A 117      33.911   8.836   7.748  1.00 50.97           N
ATOM   1863  CA  GLY A 117      34.030   7.385   7.730  1.00 49.94           C
ATOM   1864  C   GLY A 117      35.319   6.968   7.025  1.00 50.46           C
ATOM   1865  O   GLY A 117      35.884   7.733   6.242  1.00 48.89           O
ATOM   1866  H   GLY A 117      33.876   9.261   6.825  1.00 -1.00           H
ATOM   1867  HA3 GLY A 117      34.001   6.956   8.734  1.00 -1.00           H
ATOM   1868  H4  GLY A 117      33.181   6.976   7.182  1.00 -1.00           H
ATOM   1869  N   THR A 118      35.773   5.740   7.297  1.00 50.59           N
ATOM   1870  CA  THR A 118      36.992   5.112   6.769  1.00 49.62           C
ATOM   1871  C   THR A 118      38.199   5.655   7.559  1.00 50.26           C
ATOM   1872  O   THR A 118      39.093   6.279   6.991  1.00 51.44           O
ATOM   1873  CB  THR A 118      37.116   5.169   5.209  1.00 50.41           C
ATOM   1874  OG1 THR A 118      35.937   4.682   4.584  1.00 51.31           O
ATOM   1875  CG2 THR A 118      38.253   4.300   4.648  1.00 52.62           C
ATOM   1876  H   THR A 118      35.227   5.184   7.936  1.00 -1.00           H
ATOM   1877  HA  THR A 118      36.918   4.056   7.035  1.00 -1.00           H
ATOM   1878  HB  THR A 118      37.275   6.195   4.879  1.00 -1.00           H
ATOM   1879  HG1 THR A 118      35.221   5.235   4.871  1.00 -1.00           H
ATOM   1880 HG21 THR A 118      38.285   4.347   3.559  1.00 -1.00           H
ATOM   1881 HG22 THR A 118      39.229   4.618   5.012  1.00 -1.00           H
ATOM   1882 HG23 THR A 118      38.127   3.253   4.928  1.00 -1.00           H
ATOM   1883  N   PHE A 119      38.187   5.474   8.888  1.00 49.53           N
ATOM   1884  CA  PHE A 119      39.245   5.918   9.805  1.00 48.77           C
ATOM   1885  C   PHE A 119      40.526   5.085   9.657  1.00 53.18           C
ATOM   1886  O   PHE A 119      41.621   5.563   9.945  1.00 54.21           O
ATOM   1887  CB  PHE A 119      38.752   5.759  11.254  1.00 50.49           C
ATOM   1888  CG  PHE A 119      37.682   6.748  11.672  1.00 52.78           C
ATOM   1889  CD1 PHE A 119      37.993   8.121  11.769  1.00 50.25           C
ATOM   1890  CD2 PHE A 119      36.385   6.298  11.997  1.00 45.14           C
ATOM   1891  CE1 PHE A 119      37.020   9.037  12.208  1.00 47.92           C
ATOM   1892  CE2 PHE A 119      35.411   7.217  12.431  1.00 42.43           C
ATOM   1893  CZ  PHE A 119      35.730   8.584  12.544  1.00 42.38           C
ATOM   1894  H   PHE A 119      37.372   5.052   9.303  1.00 -1.00           H
ATOM   1895  HA  PHE A 119      39.489   6.960   9.607  1.00 -1.00           H
ATOM   1896  HB3 PHE A 119      38.400   4.740  11.425  1.00 -1.00           H
ATOM   1897  H4  PHE A 119      39.581   5.891  11.947  1.00 -1.00           H
ATOM   1898  HD1 PHE A 119      38.982   8.483  11.525  1.00 -1.00           H
ATOM   1899  HD2 PHE A 119      36.131   5.250  11.928  1.00 -1.00           H
ATOM   1900  HE1 PHE A 119      37.268  10.086  12.283  1.00 -1.00           H
ATOM   1901  HE2 PHE A 119      34.415   6.876  12.676  1.00 -1.00           H
ATOM   1902  HZ  PHE A 119      34.975   9.284  12.868  1.00 -1.00           H
ATOM   1903  N   ILE A 120      40.393   3.843   9.188  1.00 53.60           N
ATOM   1904  CA  ILE A 120      41.474   2.961   8.788  1.00 52.11           C
ATOM   1905  C   ILE A 120      41.031   2.335   7.463  1.00 51.56           C
ATOM   1906  O   ILE A 120      39.836   2.132   7.229  1.00 51.38           O
ATOM   1907  CB  ILE A 120      41.867   1.949   9.907  1.00 51.88           C
ATOM   1908  CG1 ILE A 120      42.202   2.666  11.236  1.00 57.32           C
ATOM   1909  CG2 ILE A 120      43.026   1.014   9.481  1.00 50.88           C
ATOM   1910  CD1 ILE A 120      42.657   1.737  12.359  1.00 53.60           C
ATOM   1911  H   ILE A 120      39.477   3.545   8.882  1.00 -1.00           H
ATOM   1912  HA  ILE A 120      42.341   3.582   8.571  1.00 -1.00           H
ATOM   1913  HB  ILE A 120      40.999   1.313  10.090  1.00 -1.00           H
ATOM   1914 HG13 ILE A 120      42.967   3.424  11.067  1.00 -1.00           H
ATOM   1915  H4  ILE A 120      41.321   3.197  11.595  1.00 -1.00           H
ATOM   1916 HG21 ILE A 120      43.239   0.260  10.235  1.00 -1.00           H
ATOM   1917 HG22 ILE A 120      42.799   0.456   8.573  1.00 -1.00           H
ATOM   1918 HG23 ILE A 120      43.946   1.572   9.309  1.00 -1.00           H
ATOM   1919 HD11 ILE A 120      42.661   2.272  13.306  1.00 -1.00           H
ATOM   1920 HD12 ILE A 120      41.992   0.880  12.459  1.00 -1.00           H
ATOM   1921 HD13 ILE A 120      43.667   1.371  12.179  1.00 -1.00           H
ATOM   1922  N   GLU A 121      42.004   2.043   6.606  1.00 53.02           N
ATOM   1923  CA  GLU A 121      41.860   1.429   5.308  1.00 53.34           C
ATOM   1924  C   GLU A 121      42.985   0.404   5.156  1.00 52.30           C
ATOM   1925  O   GLU A 121      44.156   0.760   5.037  1.00 52.05           O
ATOM   1926  CB  GLU A 121      41.741   2.537   4.246  1.00 53.15           C
ATOM   1927  CG  GLU A 121      42.162   2.170   2.815  1.00 55.07           C
ATOM   1928  CD  GLU A 121      41.853   3.338   1.899  1.00 58.52           C
ATOM   1929  OE1 GLU A 121      40.654   3.539   1.607  1.00 58.16           O
ATOM   1930  OE2 GLU A 121      42.807   4.063   1.552  1.00 59.17           O1-
ATOM   1931  H   GLU A 121      42.955   2.297   6.878  1.00 -1.00           H
ATOM   1932  HA  GLU A 121      40.922   0.869   5.279  1.00 -1.00           H
ATOM   1933  HB3 GLU A 121      40.707   2.881   4.243  1.00 -1.00           H
ATOM   1934  H4  GLU A 121      42.328   3.402   4.559  1.00 -1.00           H
ATOM   1935  HG3 GLU A 121      43.227   1.939   2.760  1.00 -1.00           H
ATOM   1936  H5  GLU A 121      41.620   1.291   2.461  1.00 -1.00           H
ATOM   1937  N   PHE A 122      42.630  -0.879   5.211  1.00 49.04           N
ATOM   1938  CA  PHE A 122      43.543  -2.001   5.065  1.00 50.97           C
ATOM   1939  C   PHE A 122      43.579  -2.318   3.565  1.00 51.57           C
ATOM   1940  O   PHE A 122      42.574  -2.736   2.988  1.00 52.23           O
ATOM   1941  CB  PHE A 122      42.943  -3.175   5.874  1.00 52.09           C
ATOM   1942  CG  PHE A 122      43.785  -4.417   6.135  1.00 54.37           C
ATOM   1943  CD1 PHE A 122      43.206  -5.458   6.891  1.00 52.77           C
ATOM   1944  CD2 PHE A 122      45.108  -4.567   5.657  1.00 48.35           C
ATOM   1945  CE1 PHE A 122      43.928  -6.635   7.163  1.00 48.40           C
ATOM   1946  CE2 PHE A 122      45.826  -5.748   5.924  1.00 55.32           C
ATOM   1947  CZ  PHE A 122      45.242  -6.779   6.681  1.00 56.30           C
ATOM   1948  H   PHE A 122      41.646  -1.097   5.248  1.00 -1.00           H
ATOM   1949  HA  PHE A 122      44.536  -1.748   5.435  1.00 -1.00           H
ATOM   1950  HB3 PHE A 122      42.663  -2.802   6.860  1.00 -1.00           H
ATOM   1951  H4  PHE A 122      42.008  -3.504   5.415  1.00 -1.00           H
ATOM   1952  HD1 PHE A 122      42.196  -5.360   7.264  1.00 -1.00           H
ATOM   1953  HD2 PHE A 122      45.587  -3.802   5.065  1.00 -1.00           H
ATOM   1954  HE1 PHE A 122      43.476  -7.426   7.743  1.00 -1.00           H
ATOM   1955  HE2 PHE A 122      46.822  -5.871   5.532  1.00 -1.00           H
ATOM   1956  HZ  PHE A 122      45.798  -7.681   6.896  1.00 -1.00           H
ATOM   1957  N   ARG A 123      44.722  -2.051   2.929  1.00 53.28           N
ATOM   1958  CA  ARG A 123      44.991  -2.392   1.539  1.00 54.05           C
ATOM   1959  C   ARG A 123      45.733  -3.753   1.515  1.00 52.79           C
ATOM   1960  O   ARG A 123      45.655  -4.519   2.473  1.00 50.09           O
ATOM   1961  CB  ARG A 123      45.878  -1.283   0.934  1.00 51.57           C
ATOM   1962  CG  ARG A 123      45.358   0.154   1.072  1.00 51.05           C
ATOM   1963  CD  ARG A 123      46.234   1.155   0.301  1.00 55.79           C
ATOM   1964  NE  ARG A 123      45.654   2.498   0.413  1.00 60.39           N
ATOM   1965  CZ  ARG A 123      46.252   3.592   0.895  1.00 67.99           C
ATOM   1966  NH1 ARG A 123      47.560   3.614   1.145  1.00 58.63           N
ATOM   1967  NH2 ARG A 123      45.511   4.669   1.142  1.00 66.37           N1+
ATOM   1968  H   ARG A 123      45.518  -1.738   3.478  1.00 -1.00           H
ATOM   1969  HA  ARG A 123      44.065  -2.477   0.965  1.00 -1.00           H
ATOM   1970  HB3 ARG A 123      46.892  -1.337   1.332  1.00 -1.00           H
ATOM   1971  H4  ARG A 123      45.922  -1.477  -0.132  1.00 -1.00           H
ATOM   1972  HG3 ARG A 123      44.331   0.206   0.706  1.00 -1.00           H
ATOM   1973  H5  ARG A 123      45.325   0.443   2.123  1.00 -1.00           H
ATOM   1974  HD3 ARG A 123      47.254   1.129   0.678  1.00 -1.00           H
ATOM   1975  H6  ARG A 123      46.298   0.888  -0.752  1.00 -1.00           H
ATOM   1976  HE  ARG A 123      44.696   2.576   0.069  1.00 -1.00           H
ATOM   1977 HH11 ARG A 123      48.018   4.333   1.704  1.00 -1.00           H
ATOM   1978 HH12 ARG A 123      48.166   2.931   0.705  1.00 -1.00           H
ATOM   1979 HH21 ARG A 123      45.916   5.473   1.602  1.00 -1.00           H
ATOM   1980 HH22 ARG A 123      44.498   4.561   1.119  1.00 -1.00           H
ATOM   1981  N   ASN A 124      46.469  -4.072   0.440  1.00 54.15           N
ATOM   1982  CA  ASN A 124      47.270  -5.299   0.341  1.00 53.94           C
ATOM   1983  C   ASN A 124      48.565  -5.167   1.154  1.00 53.85           C
ATOM   1984  O   ASN A 124      48.881  -6.019   1.976  1.00 51.21           O
ATOM   1985  CB  ASN A 124      47.671  -5.562  -1.133  1.00 53.31           C
ATOM   1986  CG  ASN A 124      46.470  -5.892  -2.012  1.00 63.75           C
ATOM   1987  OD1 ASN A 124      45.968  -7.005  -1.969  1.00 62.54           O
ATOM   1988  ND2 ASN A 124      45.978  -4.939  -2.797  1.00 58.20           N
ATOM   1989  H   ASN A 124      46.572  -3.385  -0.293  1.00 -1.00           H
ATOM   1990  HA  ASN A 124      46.699  -6.150   0.721  1.00 -1.00           H
ATOM   1991  HB3 ASN A 124      48.233  -4.732  -1.559  1.00 -1.00           H
ATOM   1992  H4  ASN A 124      48.346  -6.420  -1.177  1.00 -1.00           H
ATOM   1993 HD21 ASN A 124      45.171  -5.139  -3.369  1.00 -1.00           H
ATOM   1994 HD22 ASN A 124      46.371  -4.004  -2.786  1.00 -1.00           H
ATOM   1995  N   GLY A 125      49.327  -4.099   0.908  1.00 54.19           N
ATOM   1996  CA  GLY A 125      50.693  -3.891   1.370  1.00 51.68           C
ATOM   1997  C   GLY A 125      50.833  -2.818   2.451  1.00 52.23           C
ATOM   1998  O   GLY A 125      51.943  -2.593   2.931  1.00 53.00           O
ATOM   1999  H   GLY A 125      48.973  -3.420   0.242  1.00 -1.00           H
ATOM   2000  HA3 GLY A 125      51.143  -4.816   1.727  1.00 -1.00           H
ATOM   2001  H4  GLY A 125      51.269  -3.584   0.499  1.00 -1.00           H
ATOM   2002  N   MET A 126      49.736  -2.158   2.846  1.00 51.11           N
ATOM   2003  CA  MET A 126      49.718  -1.162   3.913  1.00 50.06           C
ATOM   2004  C   MET A 126      48.366  -1.065   4.604  1.00 51.79           C
ATOM   2005  O   MET A 126      47.319  -1.266   3.982  1.00 52.97           O
ATOM   2006  CB  MET A 126      50.294   0.206   3.491  1.00 45.32           C
ATOM   2007  CG  MET A 126      49.784   0.786   2.166  1.00 42.79           C
ATOM   2008  SD  MET A 126      51.019   1.800   1.314  1.00 49.85          Se
ATOM   2009  CE  MET A 126      52.242   0.515   0.936  1.00 57.88           C
ATOM   2010  H   MET A 126      48.842  -2.440   2.474  1.00 -1.00           H
ATOM   2011  HA  MET A 126      50.386  -1.534   4.686  1.00 -1.00           H
ATOM   2012  HB3 MET A 126      50.150   0.947   4.280  1.00 -1.00           H
ATOM   2013  H4  MET A 126      51.368   0.082   3.437  1.00 -1.00           H
ATOM   2014  HG3 MET A 126      49.478   0.006   1.470  1.00 -1.00           H
ATOM   2015  H5  MET A 126      48.902   1.395   2.359  1.00 -1.00           H
ATOM   2016  HE1 MET A 126      52.934   0.856   0.174  1.00 -1.00           H
ATOM   2017  HE2 MET A 126      52.829   0.233   1.809  1.00 -1.00           H
ATOM   2018  HE3 MET A 126      51.735  -0.370   0.559  1.00 -1.00           H
ATOM   2019  N   LEU A 127      48.417  -0.692   5.883  1.00 51.96           N
ATOM   2020  CA  LEU A 127      47.300  -0.148   6.632  1.00 52.07           C
ATOM   2021  C   LEU A 127      47.444   1.370   6.504  1.00 52.91           C
ATOM   2022  O   LEU A 127      48.455   1.943   6.910  1.00 53.50           O
ATOM   2023  CB  LEU A 127      47.445  -0.538   8.120  1.00 52.37           C
ATOM   2024  CG  LEU A 127      47.019  -1.989   8.421  1.00 58.75           C
ATOM   2025  CD1 LEU A 127      47.682  -2.500   9.703  1.00 62.58           C
ATOM   2026  CD2 LEU A 127      45.492  -2.115   8.535  1.00 69.54           C
ATOM   2027  H   LEU A 127      49.338  -0.479   6.257  1.00 -1.00           H
ATOM   2028  HA  LEU A 127      46.339  -0.474   6.234  1.00 -1.00           H
ATOM   2029  HB3 LEU A 127      48.481  -0.388   8.428  1.00 -1.00           H
ATOM   2030  H4  LEU A 127      46.860   0.138   8.747  1.00 -1.00           H
ATOM   2031  HG  LEU A 127      47.354  -2.631   7.604  1.00 -1.00           H
ATOM   2032 HD11 LEU A 127      47.338  -3.502   9.949  1.00 -1.00           H
ATOM   2033 HD12 LEU A 127      48.766  -2.546   9.593  1.00 -1.00           H
ATOM   2034 HD13 LEU A 127      47.452  -1.858  10.552  1.00 -1.00           H
ATOM   2035 HD21 LEU A 127      45.195  -3.160   8.627  1.00 -1.00           H
ATOM   2036 HD22 LEU A 127      45.111  -1.580   9.405  1.00 -1.00           H
ATOM   2037 HD23 LEU A 127      44.985  -1.714   7.661  1.00 -1.00           H
ATOM   2038  N   ASN A 128      46.449   2.011   5.901  1.00 51.30           N
ATOM   2039  CA  ASN A 128      46.295   3.454   5.862  1.00 53.26           C
ATOM   2040  C   ASN A 128      45.436   3.826   7.077  1.00 52.45           C
ATOM   2041  O   ASN A 128      44.414   3.184   7.317  1.00 50.37           O
ATOM   2042  CB  ASN A 128      45.534   3.807   4.570  1.00 51.87           C
ATOM   2043  CG  ASN A 128      45.323   5.306   4.414  1.00 56.85           C
ATOM   2044  OD1 ASN A 128      44.301   5.849   4.820  1.00 64.33           O
ATOM   2045  ND2 ASN A 128      46.273   6.009   3.819  1.00 59.73           N
ATOM   2046  H   ASN A 128      45.632   1.469   5.616  1.00 -1.00           H
ATOM   2047  HA  ASN A 128      47.259   3.958   5.885  1.00 -1.00           H
ATOM   2048  HB3 ASN A 128      46.077   3.426   3.706  1.00 -1.00           H
ATOM   2049  H4  ASN A 128      44.561   3.320   4.549  1.00 -1.00           H
ATOM   2050 HD21 ASN A 128      46.188   7.024   3.802  1.00 -1.00           H
ATOM   2051 HD22 ASN A 128      47.176   5.574   3.621  1.00 -1.00           H
ATOM   2052  N   VAL A 129      45.847   4.846   7.830  1.00 50.51           N
ATOM   2053  CA  VAL A 129      45.175   5.346   9.024  1.00 52.84           C
ATOM   2054  C   VAL A 129      44.832   6.820   8.753  1.00 51.65           C
ATOM   2055  O   VAL A 129      45.707   7.592   8.353  1.00 50.87           O
ATOM   2056  CB  VAL A 129      46.114   5.148  10.244  1.00 54.35           C
ATOM   2057  CG1 VAL A 129      45.490   5.641  11.561  1.00 57.03           C
ATOM   2058  CG2 VAL A 129      46.567   3.681  10.413  1.00 59.68           C
ATOM   2059  H   VAL A 129      46.705   5.325   7.564  1.00 -1.00           H
ATOM   2060  HA  VAL A 129      44.249   4.799   9.207  1.00 -1.00           H
ATOM   2061  HB  VAL A 129      47.013   5.741  10.067  1.00 -1.00           H
ATOM   2062 HG11 VAL A 129      46.168   5.468  12.397  1.00 -1.00           H
ATOM   2063 HG12 VAL A 129      45.278   6.710  11.539  1.00 -1.00           H
ATOM   2064 HG13 VAL A 129      44.562   5.113  11.776  1.00 -1.00           H
ATOM   2065 HG21 VAL A 129      47.247   3.577  11.257  1.00 -1.00           H
ATOM   2066 HG22 VAL A 129      45.717   3.020  10.585  1.00 -1.00           H
ATOM   2067 HG23 VAL A 129      47.101   3.312   9.538  1.00 -1.00           H
ATOM   2068  N   SER A 130      43.569   7.213   8.954  1.00 54.13           N
ATOM   2069  CA  SER A 130      43.033   8.537   8.718  1.00 54.61           C
ATOM   2070  C   SER A 130      42.360   9.055  10.002  1.00 54.94           C
ATOM   2071  O   SER A 130      41.268   8.592  10.322  1.00 52.11           O
ATOM   2072  CB  SER A 130      42.059   8.444   7.533  1.00 56.05           C
ATOM   2073  OG  SER A 130      41.553   9.720   7.212  1.00 59.11           O
ATOM   2074  H   SER A 130      42.903   6.537   9.338  1.00 -1.00           H
ATOM   2075  HA  SER A 130      43.831   9.210   8.420  1.00 -1.00           H
ATOM   2076  HB3 SER A 130      42.565   8.035   6.658  1.00 -1.00           H
ATOM   2077  H4  SER A 130      41.226   7.776   7.759  1.00 -1.00           H
ATOM   2078  HG  SER A 130      42.295  10.297   7.019  1.00 -1.00           H
ATOM   2079  N   PRO A 131      42.971  10.011  10.740  1.00 54.59           N
ATOM   2080  CA  PRO A 131      42.362  10.666  11.913  1.00 52.76           C
ATOM   2081  C   PRO A 131      40.963  11.280  11.699  1.00 52.49           C
ATOM   2082  O   PRO A 131      40.137  11.245  12.610  1.00 52.28           O
ATOM   2083  CB  PRO A 131      43.362  11.759  12.312  1.00 51.33           C
ATOM   2084  CG  PRO A 131      44.700  11.270  11.795  1.00 58.04           C
ATOM   2085  CD  PRO A 131      44.363  10.433  10.565  1.00 55.93           C
ATOM   2086  HA  PRO A 131      42.286   9.923  12.702  1.00 -1.00           H
ATOM   2087  HB3 PRO A 131      43.118  12.705  11.830  1.00 -1.00           H
ATOM   2088  H4  PRO A 131      43.367  11.931  13.387  1.00 -1.00           H
ATOM   2089  HG3 PRO A 131      45.417  12.064  11.596  1.00 -1.00           H
ATOM   2090  H5  PRO A 131      45.136  10.618  12.548  1.00 -1.00           H
ATOM   2091  HD3 PRO A 131      44.442  11.045   9.665  1.00 -1.00           H
ATOM   2092  H6  PRO A 131      45.045   9.585  10.466  1.00 -1.00           H
ATOM   2093  N   ILE A 132      40.709  11.861  10.518  1.00 52.74           N
ATOM   2094  CA  ILE A 132      39.416  12.432  10.143  1.00 50.72           C
ATOM   2095  C   ILE A 132      38.487  11.343   9.572  1.00 52.72           C
ATOM   2096  O   ILE A 132      37.294  11.359   9.856  1.00 52.75           O
ATOM   2097  CB  ILE A 132      39.635  13.592   9.119  1.00 49.85           C
ATOM   2098  CG1 ILE A 132      38.309  14.206   8.599  1.00 52.78           C
ATOM   2099  CG2 ILE A 132      40.576  13.241   7.948  1.00 48.91           C
ATOM   2100  CD1 ILE A 132      38.455  15.587   7.940  1.00 48.92           C
ATOM   2101  H   ILE A 132      41.430  11.864   9.816  1.00 -1.00           H
ATOM   2102  HA  ILE A 132      38.930  12.851  11.026  1.00 -1.00           H
ATOM   2103  HB  ILE A 132      40.127  14.379   9.689  1.00 -1.00           H
ATOM   2104 HG13 ILE A 132      37.823  13.525   7.899  1.00 -1.00           H
ATOM   2105  H4  ILE A 132      37.620  14.313   9.437  1.00 -1.00           H
ATOM   2106 HG21 ILE A 132      40.783  14.126   7.347  1.00 -1.00           H
ATOM   2107 HG22 ILE A 132      41.546  12.874   8.281  1.00 -1.00           H
ATOM   2108 HG23 ILE A 132      40.135  12.495   7.287  1.00 -1.00           H
ATOM   2109 HD11 ILE A 132      37.476  15.993   7.682  1.00 -1.00           H
ATOM   2110 HD12 ILE A 132      38.933  16.297   8.615  1.00 -1.00           H
ATOM   2111 HD13 ILE A 132      39.039  15.544   7.021  1.00 -1.00           H
ATOM   2112  N   GLY A 133      39.011  10.403   8.783  1.00 52.04           N
ATOM   2113  CA  GLY A 133      38.238   9.448   8.006  1.00 48.91           C
ATOM   2114  C   GLY A 133      38.230   9.899   6.547  1.00 51.57           C
ATOM   2115  O   GLY A 133      37.960  11.065   6.255  1.00 50.27           O
ATOM   2116  H   GLY A 133      39.996  10.441   8.558  1.00 -1.00           H
ATOM   2117  HA3 GLY A 133      38.716   8.481   8.107  1.00 -1.00           H
ATOM   2118  H4  GLY A 133      37.213   9.340   8.363  1.00 -1.00           H
ATOM   2119  N   ARG A 134      38.549   8.984   5.623  1.00 51.51           N
ATOM   2120  CA  ARG A 134      38.822   9.296   4.220  1.00 54.56           C
ATOM   2121  C   ARG A 134      37.613   9.804   3.414  1.00 54.27           C
ATOM   2122  O   ARG A 134      37.819  10.383   2.346  1.00 54.20           O
ATOM   2123  CB  ARG A 134      39.401   8.061   3.496  1.00 55.70           C
ATOM   2124  CG  ARG A 134      40.646   7.459   4.168  1.00 66.35           C
ATOM   2125  CD  ARG A 134      41.468   6.571   3.227  1.00 59.50           C
ATOM   2126  NE  ARG A 134      42.770   7.187   2.961  1.00 68.35           N
ATOM   2127  CZ  ARG A 134      43.046   8.097   2.027  1.00 69.52           C
ATOM   2128  NH1 ARG A 134      42.124   8.487   1.147  1.00 64.60           N
ATOM   2129  NH2 ARG A 134      44.255   8.647   1.982  1.00 67.60           N1+
ATOM   2130  H   ARG A 134      38.734   8.046   5.960  1.00 -1.00           H
ATOM   2131  HA  ARG A 134      39.558  10.099   4.201  1.00 -1.00           H
ATOM   2132  HB3 ARG A 134      38.639   7.289   3.378  1.00 -1.00           H
ATOM   2133  H4  ARG A 134      39.662   8.367   2.482  1.00 -1.00           H
ATOM   2134  HG3 ARG A 134      41.266   8.259   4.572  1.00 -1.00           H
ATOM   2135  H5  ARG A 134      40.352   6.865   5.025  1.00 -1.00           H
ATOM   2136  HD3 ARG A 134      41.665   5.617   3.715  1.00 -1.00           H
ATOM   2137  H6  ARG A 134      40.946   6.337   2.299  1.00 -1.00           H
ATOM   2138  HE  ARG A 134      43.500   6.877   3.599  1.00 -1.00           H
ATOM   2139 HH11 ARG A 134      42.359   9.223   0.488  1.00 -1.00           H
ATOM   2140 HH12 ARG A 134      41.199   8.086   1.161  1.00 -1.00           H
ATOM   2141 HH21 ARG A 134      44.414   9.468   1.411  1.00 -1.00           H
ATOM   2142 HH22 ARG A 134      44.934   8.464   2.720  1.00 -1.00           H
ATOM   2143  N   SER A 135      36.378   9.620   3.900  1.00 52.51           N
ATOM   2144  CA  SER A 135      35.142  10.035   3.232  1.00 53.75           C
ATOM   2145  C   SER A 135      34.804  11.529   3.481  1.00 53.32           C
ATOM   2146  O   SER A 135      33.633  11.910   3.532  1.00 54.87           O
ATOM   2147  CB  SER A 135      34.003   9.079   3.678  1.00 52.79           C
ATOM   2148  OG  SER A 135      33.424   9.377   4.939  1.00 55.82           O
ATOM   2149  H   SER A 135      36.279   9.151   4.797  1.00 -1.00           H
ATOM   2150  HA  SER A 135      35.275   9.911   2.156  1.00 -1.00           H
ATOM   2151  HB3 SER A 135      33.200   9.124   2.941  1.00 -1.00           H
ATOM   2152  H4  SER A 135      34.351   8.045   3.676  1.00 -1.00           H
ATOM   2153  HG  SER A 135      32.962  10.201   4.816  1.00 -1.00           H
ATOM   2154  N   CYS A 136      35.822  12.378   3.654  1.00 49.05           N
ATOM   2155  CA  CYS A 136      35.732  13.835   3.690  1.00 50.43           C
ATOM   2156  C   CYS A 136      35.769  14.377   2.249  1.00 48.98           C
ATOM   2157  O   CYS A 136      36.406  13.785   1.375  1.00 50.55           O
ATOM   2158  CB  CYS A 136      36.933  14.418   4.487  1.00 49.47           C
ATOM   2159  SG  CYS A 136      38.468  13.443   4.392  1.00 47.39           S
ATOM   2160  H   CYS A 136      36.751  11.995   3.538  1.00 -1.00           H
ATOM   2161  HA  CYS A 136      34.791  14.145   4.144  1.00 -1.00           H
ATOM   2162  HB3 CYS A 136      37.158  15.422   4.142  1.00 -1.00           H
ATOM   2163  H4  CYS A 136      36.687  14.534   5.540  1.00 -1.00           H
ATOM   2164  HG  CYS A 136      38.087  12.465   5.238  1.00 -1.00           H
ATOM   2165  N   SER A 137      35.106  15.511   2.002  1.00 49.10           N
ATOM   2166  CA  SER A 137      35.130  16.255   0.739  1.00 49.34           C
ATOM   2167  C   SER A 137      36.292  17.274   0.762  1.00 50.32           C
ATOM   2168  O   SER A 137      36.824  17.588   1.828  1.00 48.63           O
ATOM   2169  CB  SER A 137      33.737  16.905   0.533  1.00 47.74           C
ATOM   2170  OG  SER A 137      33.309  17.793   1.556  1.00 50.36           O
ATOM   2171  H   SER A 137      34.617  15.977   2.757  1.00 -1.00           H
ATOM   2172  HA  SER A 137      35.305  15.562  -0.087  1.00 -1.00           H
ATOM   2173  HB3 SER A 137      33.713  17.442  -0.417  1.00 -1.00           H
ATOM   2174  H4  SER A 137      32.988  16.117   0.448  1.00 -1.00           H
ATOM   2175  HG  SER A 137      33.676  18.653   1.376  1.00 -1.00           H
ATOM   2176  N   GLN A 138      36.787  17.695  -0.416  1.00 49.30           N
ATOM   2177  CA  GLN A 138      38.083  18.361  -0.599  1.00 52.48           C
ATOM   2178  C   GLN A 138      38.327  19.626   0.245  1.00 50.55           C
ATOM   2179  O   GLN A 138      39.453  19.851   0.675  1.00 48.89           O
ATOM   2180  CB  GLN A 138      38.363  18.584  -2.102  1.00 51.52           C
ATOM   2181  CG  GLN A 138      39.789  19.075  -2.463  1.00 55.28           C
ATOM   2182  CD  GLN A 138      40.928  18.180  -1.957  1.00 44.71           C
ATOM   2183  OE1 GLN A 138      40.760  16.975  -1.778  1.00 47.58           O
ATOM   2184  NE2 GLN A 138      42.094  18.761  -1.713  1.00 56.63           N
ATOM   2185  H   GLN A 138      36.298  17.421  -1.255  1.00 -1.00           H
ATOM   2186  HA  GLN A 138      38.804  17.637  -0.242  1.00 -1.00           H
ATOM   2187  HB3 GLN A 138      38.190  17.648  -2.635  1.00 -1.00           H
ATOM   2188  H4  GLN A 138      37.637  19.291  -2.504  1.00 -1.00           H
ATOM   2189  HG3 GLN A 138      39.876  19.149  -3.548  1.00 -1.00           H
ATOM   2190  H5  GLN A 138      39.934  20.087  -2.084  1.00 -1.00           H
ATOM   2191 HE21 GLN A 138      42.873  18.251  -1.296  1.00 -1.00           H
ATOM   2192 HE22 GLN A 138      42.197  19.753  -1.855  1.00 -1.00           H
ATOM   2193  N   GLU A 139      37.286  20.402   0.557  1.00 49.28           N
ATOM   2194  CA  GLU A 139      37.337  21.575   1.430  1.00 50.39           C
ATOM   2195  C   GLU A 139      37.798  21.201   2.851  1.00 46.78           C
ATOM   2196  O   GLU A 139      38.670  21.846   3.431  1.00 46.14           O
ATOM   2197  CB  GLU A 139      35.949  22.266   1.494  1.00 51.94           C
ATOM   2198  CG  GLU A 139      35.134  22.328   0.175  1.00 60.56           C
ATOM   2199  CD  GLU A 139      34.267  21.100  -0.123  1.00 71.48           C
ATOM   2200  OE1 GLU A 139      34.484  20.056   0.525  1.00 66.62           O
ATOM   2201  OE2 GLU A 139      33.400  21.216  -1.014  1.00 69.51           O1-
ATOM   2202  H   GLU A 139      36.369  20.132   0.223  1.00 -1.00           H
ATOM   2203  HA  GLU A 139      38.060  22.272   1.002  1.00 -1.00           H
ATOM   2204  HB3 GLU A 139      35.329  21.806   2.266  1.00 -1.00           H
ATOM   2205  H4  GLU A 139      36.105  23.286   1.849  1.00 -1.00           H
ATOM   2206  HG3 GLU A 139      34.451  23.177   0.234  1.00 -1.00           H
ATOM   2207  H5  GLU A 139      35.788  22.526  -0.675  1.00 -1.00           H
ATOM   2208  N   GLU A 140      37.251  20.092   3.359  1.00 45.09           N
ATOM   2209  CA  GLU A 140      37.527  19.498   4.662  1.00 46.82           C
ATOM   2210  C   GLU A 140      38.922  18.854   4.692  1.00 44.36           C
ATOM   2211  O   GLU A 140      39.583  18.825   5.727  1.00 43.58           O
ATOM   2212  CB  GLU A 140      36.472  18.404   4.936  1.00 46.52           C
ATOM   2213  CG  GLU A 140      35.042  18.767   4.481  1.00 49.45           C
ATOM   2214  CD  GLU A 140      33.995  17.766   4.944  1.00 48.98           C
ATOM   2215  OE1 GLU A 140      34.294  16.553   4.949  1.00 48.44           O
ATOM   2216  OE2 GLU A 140      32.901  18.233   5.321  1.00 61.30           O1-
ATOM   2217  H   GLU A 140      36.613  19.579   2.764  1.00 -1.00           H
ATOM   2218  HA  GLU A 140      37.449  20.270   5.427  1.00 -1.00           H
ATOM   2219  HB3 GLU A 140      36.757  17.489   4.424  1.00 -1.00           H
ATOM   2220  H4  GLU A 140      36.485  18.158   5.999  1.00 -1.00           H
ATOM   2221  HG3 GLU A 140      34.773  19.756   4.852  1.00 -1.00           H
ATOM   2222  H5  GLU A 140      34.976  18.808   3.395  1.00 -1.00           H
ATOM   2223  N   ARG A 141      39.370  18.349   3.537  1.00 44.35           N
ATOM   2224  CA  ARG A 141      40.668  17.713   3.349  1.00 46.05           C
ATOM   2225  C   ARG A 141      41.781  18.763   3.297  1.00 49.24           C
ATOM   2226  O   ARG A 141      42.809  18.564   3.938  1.00 49.95           O
ATOM   2227  CB  ARG A 141      40.649  16.906   2.039  1.00 50.51           C
ATOM   2228  CG  ARG A 141      39.652  15.737   2.114  1.00 45.32           C
ATOM   2229  CD  ARG A 141      39.210  15.162   0.765  1.00 60.61           C
ATOM   2230  NE  ARG A 141      39.298  13.704   0.775  1.00 48.65           N
ATOM   2231  CZ  ARG A 141      40.432  13.043   0.550  1.00 56.31           C
ATOM   2232  NH1 ARG A 141      41.543  13.717   0.246  1.00 58.53           N
ATOM   2233  NH2 ARG A 141      40.452  11.714   0.632  1.00 49.38           N1+
ATOM   2234  H   ARG A 141      38.749  18.437   2.743  1.00 -1.00           H
ATOM   2235  HA  ARG A 141      40.864  17.050   4.191  1.00 -1.00           H
ATOM   2236  HB3 ARG A 141      40.421  17.563   1.205  1.00 -1.00           H
ATOM   2237  H4  ARG A 141      41.644  16.511   1.827  1.00 -1.00           H
ATOM   2238  HG3 ARG A 141      40.110  14.959   2.720  1.00 -1.00           H
ATOM   2239  H5  ARG A 141      38.754  16.033   2.649  1.00 -1.00           H
ATOM   2240  HD3 ARG A 141      38.179  15.419   0.553  1.00 -1.00           H
ATOM   2241  H6  ARG A 141      39.791  15.558  -0.060  1.00 -1.00           H
ATOM   2242  HE  ARG A 141      38.444  13.212   1.020  1.00 -1.00           H
ATOM   2243 HH11 ARG A 141      42.428  13.247   0.083  1.00 -1.00           H
ATOM   2244 HH12 ARG A 141      41.507  14.722   0.137  1.00 -1.00           H
ATOM   2245 HH21 ARG A 141      41.316  11.224   0.443  1.00 -1.00           H
ATOM   2246 HH22 ARG A 141      39.622  11.201   0.906  1.00 -1.00           H
ATOM   2247  N   ILE A 142      41.553  19.893   2.610  1.00 47.39           N
ATOM   2248  CA  ILE A 142      42.406  21.082   2.640  1.00 48.12           C
ATOM   2249  C   ILE A 142      42.494  21.629   4.073  1.00 49.84           C
ATOM   2250  O   ILE A 142      43.596  21.765   4.599  1.00 50.47           O
ATOM   2251  CB  ILE A 142      41.892  22.129   1.608  1.00 47.69           C
ATOM   2252  CG1 ILE A 142      42.108  21.662   0.149  1.00 52.40           C
ATOM   2253  CG2 ILE A 142      42.448  23.556   1.798  1.00 51.23           C
ATOM   2254  CD1 ILE A 142      43.572  21.620  -0.324  1.00 61.01           C
ATOM   2255  H   ILE A 142      40.696  19.959   2.067  1.00 -1.00           H
ATOM   2256  HA  ILE A 142      43.415  20.778   2.366  1.00 -1.00           H
ATOM   2257  HB  ILE A 142      40.812  22.216   1.746  1.00 -1.00           H
ATOM   2258 HG13 ILE A 142      41.680  20.672   0.023  1.00 -1.00           H
ATOM   2259  H4  ILE A 142      41.542  22.312  -0.519  1.00 -1.00           H
ATOM   2260 HG21 ILE A 142      42.144  24.212   0.982  1.00 -1.00           H
ATOM   2261 HG22 ILE A 142      42.082  24.016   2.717  1.00 -1.00           H
ATOM   2262 HG23 ILE A 142      43.538  23.563   1.841  1.00 -1.00           H
ATOM   2263 HD11 ILE A 142      43.633  21.311  -1.367  1.00 -1.00           H
ATOM   2264 HD12 ILE A 142      44.047  22.599  -0.257  1.00 -1.00           H
ATOM   2265 HD13 ILE A 142      44.170  20.915   0.253  1.00 -1.00           H
ATOM   2266  N   GLU A 143      41.342  21.846   4.725  1.00 50.23           N
ATOM   2267  CA  GLU A 143      41.209  22.227   6.132  1.00 50.85           C
ATOM   2268  C   GLU A 143      42.034  21.336   7.074  1.00 48.60           C
ATOM   2269  O   GLU A 143      42.851  21.842   7.839  1.00 46.21           O
ATOM   2270  CB  GLU A 143      39.709  22.293   6.486  1.00 50.37           C
ATOM   2271  CG  GLU A 143      39.318  22.271   7.984  1.00 54.48           C
ATOM   2272  CD  GLU A 143      37.809  22.178   8.196  1.00 52.94           C
ATOM   2273  OE1 GLU A 143      37.058  22.296   7.203  1.00 52.81           O
ATOM   2274  OE2 GLU A 143      37.410  21.976   9.362  1.00 54.39           O1-
ATOM   2275  H   GLU A 143      40.478  21.737   4.203  1.00 -1.00           H
ATOM   2276  HA  GLU A 143      41.618  23.235   6.229  1.00 -1.00           H
ATOM   2277  HB3 GLU A 143      39.274  23.173   6.009  1.00 -1.00           H
ATOM   2278  H4  GLU A 143      39.225  21.441   6.018  1.00 -1.00           H
ATOM   2279  HG3 GLU A 143      39.753  21.414   8.500  1.00 -1.00           H
ATOM   2280  H5  GLU A 143      39.686  23.168   8.485  1.00 -1.00           H
ATOM   2281  N   PHE A 144      41.863  20.010   6.974  1.00 47.32           N
ATOM   2282  CA  PHE A 144      42.622  19.020   7.734  1.00 50.03           C
ATOM   2283  C   PHE A 144      44.126  19.111   7.438  1.00 50.40           C
ATOM   2284  O   PHE A 144      44.926  19.129   8.367  1.00 52.34           O
ATOM   2285  CB  PHE A 144      42.107  17.596   7.436  1.00 47.79           C
ATOM   2286  CG  PHE A 144      42.811  16.508   8.238  1.00 51.46           C
ATOM   2287  CD1 PHE A 144      42.299  16.112   9.488  1.00 52.92           C
ATOM   2288  CD2 PHE A 144      44.013  15.934   7.767  1.00 52.63           C
ATOM   2289  CE1 PHE A 144      42.982  15.151  10.254  1.00 50.99           C
ATOM   2290  CE2 PHE A 144      44.702  14.982   8.541  1.00 48.84           C
ATOM   2291  CZ  PHE A 144      44.184  14.587   9.786  1.00 54.23           C
ATOM   2292  H   PHE A 144      41.130  19.673   6.354  1.00 -1.00           H
ATOM   2293  HA  PHE A 144      42.470  19.227   8.795  1.00 -1.00           H
ATOM   2294  HB3 PHE A 144      41.038  17.541   7.645  1.00 -1.00           H
ATOM   2295  H4  PHE A 144      42.211  17.384   6.373  1.00 -1.00           H
ATOM   2296  HD1 PHE A 144      41.387  16.551   9.868  1.00 -1.00           H
ATOM   2297  HD2 PHE A 144      44.430  16.244   6.819  1.00 -1.00           H
ATOM   2298  HE1 PHE A 144      42.584  14.862  11.211  1.00 -1.00           H
ATOM   2299  HE2 PHE A 144      45.631  14.572   8.174  1.00 -1.00           H
ATOM   2300  HZ  PHE A 144      44.713  13.866  10.387  1.00 -1.00           H
ATOM   2301  N   TYR A 145      44.513  19.184   6.159  1.00 50.01           N
ATOM   2302  CA  TYR A 145      45.900  19.243   5.699  1.00 50.74           C
ATOM   2303  C   TYR A 145      46.619  20.511   6.206  1.00 50.30           C
ATOM   2304  O   TYR A 145      47.784  20.448   6.602  1.00 48.69           O
ATOM   2305  CB  TYR A 145      45.885  19.161   4.159  1.00 51.55           C
ATOM   2306  CG  TYR A 145      47.230  19.041   3.472  1.00 54.51           C
ATOM   2307  CD1 TYR A 145      47.953  17.833   3.548  1.00 52.54           C
ATOM   2308  CD2 TYR A 145      47.745  20.120   2.725  1.00 52.06           C
ATOM   2309  CE1 TYR A 145      49.175  17.692   2.865  1.00 53.51           C
ATOM   2310  CE2 TYR A 145      48.971  19.983   2.048  1.00 55.42           C
ATOM   2311  CZ  TYR A 145      49.684  18.769   2.114  1.00 55.06           C
ATOM   2312  OH  TYR A 145      50.884  18.659   1.478  1.00 58.40           O
ATOM   2313  H   TYR A 145      43.793  19.181   5.441  1.00 -1.00           H
ATOM   2314  HA  TYR A 145      46.424  18.373   6.099  1.00 -1.00           H
ATOM   2315  HB3 TYR A 145      45.320  18.278   3.859  1.00 -1.00           H
ATOM   2316  H4  TYR A 145      45.349  20.013   3.741  1.00 -1.00           H
ATOM   2317  HD1 TYR A 145      47.563  17.013   4.130  1.00 -1.00           H
ATOM   2318  HD2 TYR A 145      47.204  21.054   2.664  1.00 -1.00           H
ATOM   2319  HE1 TYR A 145      49.717  16.760   2.929  1.00 -1.00           H
ATOM   2320  HE2 TYR A 145      49.366  20.812   1.479  1.00 -1.00           H
ATOM   2321  HH  TYR A 145      51.238  17.780   1.482  1.00 -1.00           H
ATOM   2322  N   GLU A 146      45.901  21.640   6.270  1.00 48.51           N
ATOM   2323  CA  GLU A 146      46.366  22.902   6.834  1.00 50.24           C
ATOM   2324  C   GLU A 146      46.398  22.854   8.376  1.00 48.50           C
ATOM   2325  O   GLU A 146      47.289  23.445   8.985  1.00 47.02           O
ATOM   2326  CB  GLU A 146      45.389  24.010   6.391  1.00 50.26           C
ATOM   2327  CG  GLU A 146      45.504  24.354   4.888  1.00 51.93           C
ATOM   2328  CD  GLU A 146      44.399  25.280   4.373  1.00 55.31           C
ATOM   2329  OE1 GLU A 146      43.357  25.406   5.052  1.00 61.54           O
ATOM   2330  OE2 GLU A 146      44.611  25.847   3.280  1.00 53.26           O1-
ATOM   2331  H   GLU A 146      44.964  21.630   5.873  1.00 -1.00           H
ATOM   2332  HA  GLU A 146      47.373  23.125   6.475  1.00 -1.00           H
ATOM   2333  HB3 GLU A 146      44.368  23.712   6.640  1.00 -1.00           H
ATOM   2334  H4  GLU A 146      45.579  24.921   6.962  1.00 -1.00           H
ATOM   2335  HG3 GLU A 146      46.470  24.821   4.693  1.00 -1.00           H
ATOM   2336  H5  GLU A 146      45.480  23.450   4.280  1.00 -1.00           H
ATOM   2337  N   LEU A 147      45.447  22.156   9.013  1.00 50.25           N
ATOM   2338  CA  LEU A 147      45.347  21.994  10.463  1.00 52.28           C
ATOM   2339  C   LEU A 147      46.465  21.072  10.974  1.00 54.42           C
ATOM   2340  O   LEU A 147      47.170  21.421  11.919  1.00 55.25           O
ATOM   2341  CB  LEU A 147      43.962  21.387  10.808  1.00 52.98           C
ATOM   2342  CG  LEU A 147      43.605  21.309  12.308  1.00 51.59           C
ATOM   2343  CD1 LEU A 147      43.295  22.702  12.883  1.00 51.85           C
ATOM   2344  CD2 LEU A 147      42.417  20.364  12.529  1.00 52.82           C
ATOM   2345  H   LEU A 147      44.712  21.743   8.445  1.00 -1.00           H
ATOM   2346  HA  LEU A 147      45.452  22.974  10.932  1.00 -1.00           H
ATOM   2347  HB3 LEU A 147      43.183  21.968  10.315  1.00 -1.00           H
ATOM   2348  H4  LEU A 147      43.895  20.388  10.379  1.00 -1.00           H
ATOM   2349  HG  LEU A 147      44.446  20.889  12.861  1.00 -1.00           H
ATOM   2350 HD11 LEU A 147      43.008  22.642  13.933  1.00 -1.00           H
ATOM   2351 HD12 LEU A 147      44.159  23.364  12.826  1.00 -1.00           H
ATOM   2352 HD13 LEU A 147      42.475  23.182  12.348  1.00 -1.00           H
ATOM   2353 HD21 LEU A 147      42.170  20.287  13.588  1.00 -1.00           H
ATOM   2354 HD22 LEU A 147      41.528  20.715  12.004  1.00 -1.00           H
ATOM   2355 HD23 LEU A 147      42.643  19.360  12.169  1.00 -1.00           H
ATOM   2356  N   ASP A 148      46.638  19.909  10.335  1.00 54.54           N
ATOM   2357  CA  ASP A 148      47.584  18.846  10.660  1.00 55.26           C
ATOM   2358  C   ASP A 148      49.024  19.351  10.855  1.00 55.59           C
ATOM   2359  O   ASP A 148      49.668  19.011  11.844  1.00 55.10           O
ATOM   2360  CB  ASP A 148      47.454  17.712   9.613  1.00 54.97           C
ATOM   2361  CG  ASP A 148      48.603  16.709   9.618  1.00 55.44           C
ATOM   2362  OD1 ASP A 148      48.777  16.043  10.657  1.00 54.52           O
ATOM   2363  OD2 ASP A 148      49.292  16.612   8.583  1.00 53.58           O1-
ATOM   2364  H   ASP A 148      46.002  19.718   9.558  1.00 -1.00           H
ATOM   2365  HA  ASP A 148      47.282  18.435  11.620  1.00 -1.00           H
ATOM   2366  HB3 ASP A 148      46.512  17.178   9.751  1.00 -1.00           H
ATOM   2367  H4  ASP A 148      47.413  18.147   8.613  1.00 -1.00           H
ATOM   2368  N   LYS A 149      49.497  20.197   9.935  1.00 56.65           N
ATOM   2369  CA  LYS A 149      50.850  20.747   9.943  1.00 58.58           C
ATOM   2370  C   LYS A 149      51.075  21.795  11.053  1.00 59.87           C
ATOM   2371  O   LYS A 149      52.224  22.107  11.356  1.00 59.76           O
ATOM   2372  CB  LYS A 149      51.124  21.394   8.572  1.00 59.55           C
ATOM   2373  CG  LYS A 149      51.162  20.371   7.423  1.00 63.04           C
ATOM   2374  CD  LYS A 149      51.506  21.019   6.075  1.00 62.72           C
ATOM   2375  CE  LYS A 149      51.388  20.037   4.904  1.00 64.55           C
ATOM   2376  NZ  LYS A 149      51.832  20.658   3.646  1.00 66.60           N1+
ATOM   2377  H   LYS A 149      48.894  20.423   9.154  1.00 -1.00           H
ATOM   2378  HA  LYS A 149      51.563  19.937  10.110  1.00 -1.00           H
ATOM   2379  HB3 LYS A 149      50.374  22.160   8.364  1.00 -1.00           H
ATOM   2380  H4  LYS A 149      52.084  21.914   8.603  1.00 -1.00           H
ATOM   2381  HG3 LYS A 149      51.893  19.593   7.648  1.00 -1.00           H
ATOM   2382  H5  LYS A 149      50.199  19.865   7.346  1.00 -1.00           H
ATOM   2383  HD3 LYS A 149      50.837  21.863   5.897  1.00 -1.00           H
ATOM   2384  H6  LYS A 149      52.517  21.425   6.118  1.00 -1.00           H
ATOM   2385  HE3 LYS A 149      51.989  19.145   5.083  1.00 -1.00           H
ATOM   2386  H7  LYS A 149      50.353  19.710   4.797  1.00 -1.00           H
ATOM   2387  HZ1 LYS A 149      51.668  20.014   2.884  1.00 -1.00           H
ATOM   2388  HZ2 LYS A 149      51.307  21.504   3.483  1.00 -1.00           H
ATOM   2389  HZ3 LYS A 149      52.817  20.875   3.698  1.00 -1.00           H
ATOM   2390  N   LYS A 150      50.006  22.327  11.663  1.00 60.40           N
ATOM   2391  CA  LYS A 150      50.088  23.222  12.812  1.00 62.90           C
ATOM   2392  C   LYS A 150      49.883  22.429  14.112  1.00 62.14           C
ATOM   2393  O   LYS A 150      50.691  22.546  15.029  1.00 60.75           O
ATOM   2394  CB  LYS A 150      48.968  24.282  12.733  1.00 62.36           C
ATOM   2395  CG  LYS A 150      49.118  25.266  11.560  1.00 65.37           C
ATOM   2396  CD  LYS A 150      48.225  26.514  11.703  1.00 66.20           C
ATOM   2397  CE  LYS A 150      46.711  26.241  11.657  1.00 72.99           C
ATOM   2398  NZ  LYS A 150      46.255  25.915  10.297  1.00 66.35           N1+
ATOM   2399  H   LYS A 150      49.090  21.988  11.391  1.00 -1.00           H
ATOM   2400  HA  LYS A 150      51.056  23.726  12.860  1.00 -1.00           H
ATOM   2401  HB3 LYS A 150      47.991  23.801  12.686  1.00 -1.00           H
ATOM   2402  H4  LYS A 150      48.975  24.852  13.664  1.00 -1.00           H
ATOM   2403  HG3 LYS A 150      50.157  25.596  11.507  1.00 -1.00           H
ATOM   2404  H5  LYS A 150      48.920  24.759  10.615  1.00 -1.00           H
ATOM   2405  HD3 LYS A 150      48.462  27.002  12.650  1.00 -1.00           H
ATOM   2406  H6  LYS A 150      48.485  27.237  10.930  1.00 -1.00           H
ATOM   2407  HE3 LYS A 150      46.426  25.441  12.340  1.00 -1.00           H
ATOM   2408  H7  LYS A 150      46.173  27.131  11.981  1.00 -1.00           H
ATOM   2409  HZ1 LYS A 150      45.256  25.768  10.302  1.00 -1.00           H
ATOM   2410  HZ2 LYS A 150      46.477  26.678   9.675  1.00 -1.00           H
ATOM   2411  HZ3 LYS A 150      46.717  25.074   9.975  1.00 -1.00           H
ATOM   2412  N   GLU A 151      48.798  21.645  14.202  1.00 59.98           N
ATOM   2413  CA  GLU A 151      48.339  21.019  15.446  1.00 60.31           C
ATOM   2414  C   GLU A 151      48.920  19.607  15.653  1.00 60.18           C
ATOM   2415  O   GLU A 151      48.685  18.985  16.687  1.00 62.71           O
ATOM   2416  CB  GLU A 151      46.793  20.926  15.432  1.00 59.62           C
ATOM   2417  CG  GLU A 151      46.027  22.207  15.019  1.00 67.56           C
ATOM   2418  CD  GLU A 151      46.461  23.493  15.725  1.00 82.14           C
ATOM   2419  OE1 GLU A 151      46.733  23.430  16.943  1.00 88.45           O
ATOM   2420  OE2 GLU A 151      46.509  24.529  15.027  1.00 86.33           O1-
ATOM   2421  H   GLU A 151      48.174  21.598  13.400  1.00 -1.00           H
ATOM   2422  HA  GLU A 151      48.653  21.624  16.301  1.00 -1.00           H
ATOM   2423  HB3 GLU A 151      46.482  20.129  14.758  1.00 -1.00           H
ATOM   2424  H4  GLU A 151      46.453  20.618  16.423  1.00 -1.00           H
ATOM   2425  HG3 GLU A 151      46.114  22.367  13.948  1.00 -1.00           H
ATOM   2426  H5  GLU A 151      44.966  22.063  15.215  1.00 -1.00           H
ATOM   2427  N   ASN A 152      49.679  19.099  14.673  1.00 57.85           N
ATOM   2428  CA  ASN A 152      50.556  17.923  14.719  1.00 57.61           C
ATOM   2429  C   ASN A 152      49.793  16.589  14.628  1.00 56.57           C
ATOM   2430  O   ASN A 152      50.334  15.558  15.025  1.00 54.35           O
ATOM   2431  CB  ASN A 152      51.591  17.951  15.877  1.00 54.94           C
ATOM   2432  CG  ASN A 152      52.298  19.294  16.062  1.00 60.91           C
ATOM   2433  OD1 ASN A 152      51.948  20.048  16.961  1.00 53.86           O
ATOM   2434  ND2 ASN A 152      53.288  19.624  15.242  1.00 65.89           N
ATOM   2435  H   ASN A 152      49.754  19.657  13.830  1.00 -1.00           H
ATOM   2436  HA  ASN A 152      51.135  17.981  13.797  1.00 -1.00           H
ATOM   2437  HB3 ASN A 152      51.094  17.705  16.817  1.00 -1.00           H
ATOM   2438  H4  ASN A 152      52.345  17.178  15.730  1.00 -1.00           H
ATOM   2439 HD21 ASN A 152      53.727  20.524  15.352  1.00 -1.00           H
ATOM   2440 HD22 ASN A 152      53.550  19.035  14.445  1.00 -1.00           H
ATOM   2441  N   ILE A 153      48.546  16.610  14.129  1.00 57.48           N
ATOM   2442  CA  ILE A 153      47.539  15.536  14.149  1.00 57.43           C
ATOM   2443  C   ILE A 153      48.078  14.148  13.745  1.00 57.53           C
ATOM   2444  O   ILE A 153      48.073  13.213  14.544  1.00 57.01           O
ATOM   2445  CB  ILE A 153      46.271  15.961  13.344  1.00 56.62           C
ATOM   2446  CG1 ILE A 153      45.686  17.334  13.760  1.00 51.67           C
ATOM   2447  CG2 ILE A 153      45.170  14.882  13.345  1.00 54.62           C
ATOM   2448  CD1 ILE A 153      45.116  17.402  15.185  1.00 56.37           C
ATOM   2449  H   ILE A 153      48.240  17.521  13.824  1.00 -1.00           H
ATOM   2450  HA  ILE A 153      47.245  15.434  15.195  1.00 -1.00           H
ATOM   2451  HB  ILE A 153      46.580  16.074  12.304  1.00 -1.00           H
ATOM   2452 HG13 ILE A 153      46.441  18.111  13.658  1.00 -1.00           H
ATOM   2453  H4  ILE A 153      44.900  17.614  13.056  1.00 -1.00           H
ATOM   2454 HG21 ILE A 153      44.300  15.210  12.783  1.00 -1.00           H
ATOM   2455 HG22 ILE A 153      45.506  13.956  12.884  1.00 -1.00           H
ATOM   2456 HG23 ILE A 153      44.846  14.642  14.357  1.00 -1.00           H
ATOM   2457 HD11 ILE A 153      44.716  18.395  15.391  1.00 -1.00           H
ATOM   2458 HD12 ILE A 153      44.302  16.693  15.337  1.00 -1.00           H
ATOM   2459 HD13 ILE A 153      45.883  17.204  15.934  1.00 -1.00           H
ATOM   2460  N   ARG A 154      48.561  14.018  12.503  1.00 56.10           N
ATOM   2461  CA  ARG A 154      49.195  12.801  12.003  1.00 54.95           C
ATOM   2462  C   ARG A 154      50.645  12.743  12.493  1.00 53.24           C
ATOM   2463  O   ARG A 154      51.124  11.667  12.820  1.00 54.25           O
ATOM   2464  CB  ARG A 154      49.263  12.818  10.462  1.00 54.04           C
ATOM   2465  CG  ARG A 154      47.899  12.828   9.756  1.00 47.61           C
ATOM   2466  CD  ARG A 154      48.058  12.737   8.231  1.00 53.29           C
ATOM   2467  NE  ARG A 154      48.501  14.010   7.650  1.00 55.03           N
ATOM   2468  CZ  ARG A 154      48.755  14.275   6.359  1.00 57.77           C
ATOM   2469  NH1 ARG A 154      48.642  13.341   5.413  1.00 53.99           N
ATOM   2470  NH2 ARG A 154      49.149  15.502   6.024  1.00 52.45           N1+
ATOM   2471  H   ARG A 154      48.567  14.843  11.910  1.00 -1.00           H
ATOM   2472  HA  ARG A 154      48.655  11.917  12.347  1.00 -1.00           H
ATOM   2473  HB3 ARG A 154      49.851  13.671  10.117  1.00 -1.00           H
ATOM   2474  H4  ARG A 154      49.817  11.935  10.133  1.00 -1.00           H
ATOM   2475  HG3 ARG A 154      47.307  11.980  10.102  1.00 -1.00           H
ATOM   2476  H5  ARG A 154      47.335  13.722  10.024  1.00 -1.00           H
ATOM   2477  HD3 ARG A 154      48.779  11.960   7.982  1.00 -1.00           H
ATOM   2478  H6  ARG A 154      47.104  12.471   7.779  1.00 -1.00           H
ATOM   2479  HE  ARG A 154      48.668  14.767   8.312  1.00 -1.00           H
ATOM   2480 HH11 ARG A 154      48.847  13.536   4.440  1.00 -1.00           H
ATOM   2481 HH12 ARG A 154      48.470  12.374   5.676  1.00 -1.00           H
ATOM   2482 HH21 ARG A 154      49.359  15.772   5.076  1.00 -1.00           H
ATOM   2483 HH22 ARG A 154      49.264  16.174   6.782  1.00 -1.00           H
ATOM   2484  N   GLN A 155      51.336  13.888  12.537  1.00 55.32           N
ATOM   2485  CA  GLN A 155      52.760  14.023  12.842  1.00 55.95           C
ATOM   2486  C   GLN A 155      53.158  13.414  14.202  1.00 55.42           C
ATOM   2487  O   GLN A 155      54.174  12.727  14.295  1.00 56.41           O
ATOM   2488  CB  GLN A 155      53.116  15.518  12.739  1.00 53.79           C
ATOM   2489  CG  GLN A 155      54.618  15.845  12.852  1.00 57.97           C
ATOM   2490  CD  GLN A 155      54.882  17.342  12.700  1.00 53.48           C
ATOM   2491  OE1 GLN A 155      54.047  18.166  13.060  1.00 59.30           O
ATOM   2492  NE2 GLN A 155      56.034  17.718  12.166  1.00 53.21           N
ATOM   2493  H   GLN A 155      50.830  14.729  12.305  1.00 -1.00           H
ATOM   2494  HA  GLN A 155      53.307  13.481  12.068  1.00 -1.00           H
ATOM   2495  HB3 GLN A 155      52.752  15.910  11.788  1.00 -1.00           H
ATOM   2496  H4  GLN A 155      52.578  16.064  13.513  1.00 -1.00           H
ATOM   2497  HG3 GLN A 155      55.010  15.534  13.821  1.00 -1.00           H
ATOM   2498  H5  GLN A 155      55.173  15.295  12.091  1.00 -1.00           H
ATOM   2499 HE21 GLN A 155      56.226  18.701  12.047  1.00 -1.00           H
ATOM   2500 HE22 GLN A 155      56.716  17.035  11.873  1.00 -1.00           H
ATOM   2501  N   LYS A 156      52.333  13.620  15.238  1.00 54.25           N
ATOM   2502  CA  LYS A 156      52.511  13.030  16.562  1.00 56.91           C
ATOM   2503  C   LYS A 156      52.138  11.534  16.536  1.00 54.17           C
ATOM   2504  O   LYS A 156      52.837  10.719  17.128  1.00 54.22           O
ATOM   2505  CB  LYS A 156      51.603  13.782  17.564  1.00 58.43           C
ATOM   2506  CG  LYS A 156      51.817  13.375  19.035  1.00 70.84           C
ATOM   2507  CD  LYS A 156      50.885  14.114  20.009  1.00 76.98           C
ATOM   2508  CE  LYS A 156      51.068  13.712  21.485  1.00 80.92           C
ATOM   2509  NZ  LYS A 156      50.497  12.388  21.780  1.00 72.94           N1+
ATOM   2510  H   LYS A 156      51.526  14.226  15.094  1.00 -1.00           H
ATOM   2511  HA  LYS A 156      53.555  13.132  16.865  1.00 -1.00           H
ATOM   2512  HB3 LYS A 156      51.785  14.854  17.474  1.00 -1.00           H
ATOM   2513  H4  LYS A 156      50.554  13.634  17.297  1.00 -1.00           H
ATOM   2514  HG3 LYS A 156      51.642  12.308  19.131  1.00 -1.00           H
ATOM   2515  H5  LYS A 156      52.858  13.541  19.316  1.00 -1.00           H
ATOM   2516  HD3 LYS A 156      51.071  15.184  19.920  1.00 -1.00           H
ATOM   2517  H6  LYS A 156      49.845  13.961  19.717  1.00 -1.00           H
ATOM   2518  HE3 LYS A 156      52.121  13.722  21.767  1.00 -1.00           H
ATOM   2519  H7  LYS A 156      50.558  14.433  22.123  1.00 -1.00           H
ATOM   2520  HZ1 LYS A 156      50.510  12.219  22.775  1.00 -1.00           H
ATOM   2521  HZ2 LYS A 156      49.548  12.335  21.438  1.00 -1.00           H
ATOM   2522  HZ3 LYS A 156      51.048  11.674  21.317  1.00 -1.00           H
ATOM   2523  N   PHE A 157      51.067  11.167  15.825  1.00 53.69           N
ATOM   2524  CA  PHE A 157      50.515   9.812  15.707  1.00 53.40           C
ATOM   2525  C   PHE A 157      51.520   8.862  15.010  1.00 56.74           C
ATOM   2526  O   PHE A 157      51.797   7.767  15.503  1.00 58.66           O
ATOM   2527  CB  PHE A 157      49.187   9.963  14.927  1.00 50.12           C
ATOM   2528  CG  PHE A 157      48.118   8.887  14.973  1.00 50.56           C
ATOM   2529  CD1 PHE A 157      48.293   7.647  15.619  1.00 54.27           C
ATOM   2530  CD2 PHE A 157      46.897   9.161  14.328  1.00 51.38           C
ATOM   2531  CE1 PHE A 157      47.272   6.680  15.563  1.00 46.86           C
ATOM   2532  CE2 PHE A 157      45.881   8.190  14.259  1.00 50.12           C
ATOM   2533  CZ  PHE A 157      46.077   6.939  14.867  1.00 51.97           C
ATOM   2534  H   PHE A 157      50.584  11.900  15.325  1.00 -1.00           H
ATOM   2535  HA  PHE A 157      50.308   9.447  16.713  1.00 -1.00           H
ATOM   2536  HB3 PHE A 157      48.685  10.861  15.286  1.00 -1.00           H
ATOM   2537  H4  PHE A 157      49.399  10.139  13.874  1.00 -1.00           H
ATOM   2538  HD1 PHE A 157      49.202   7.425  16.154  1.00 -1.00           H
ATOM   2539  HD2 PHE A 157      46.756  10.128  13.872  1.00 -1.00           H
ATOM   2540  HE1 PHE A 157      47.410   5.729  16.050  1.00 -1.00           H
ATOM   2541  HE2 PHE A 157      44.959   8.404  13.739  1.00 -1.00           H
ATOM   2542  HZ  PHE A 157      45.310   6.182  14.812  1.00 -1.00           H
ATOM   2543  N   VAL A 158      52.152   9.348  13.931  1.00 57.30           N
ATOM   2544  CA  VAL A 158      53.239   8.750  13.150  1.00 55.05           C
ATOM   2545  C   VAL A 158      54.527   8.525  13.982  1.00 55.15           C
ATOM   2546  O   VAL A 158      55.349   7.678  13.623  1.00 56.28           O
ATOM   2547  CB  VAL A 158      53.453   9.674  11.904  1.00 53.74           C
ATOM   2548  CG1 VAL A 158      54.774   9.526  11.128  1.00 57.32           C
ATOM   2549  CG2 VAL A 158      52.295   9.516  10.903  1.00 46.25           C
ATOM   2550  H   VAL A 158      51.840  10.263  13.607  1.00 -1.00           H
ATOM   2551  HA  VAL A 158      52.915   7.762  12.815  1.00 -1.00           H
ATOM   2552  HB  VAL A 158      53.453  10.705  12.260  1.00 -1.00           H
ATOM   2553 HG11 VAL A 158      54.809  10.215  10.284  1.00 -1.00           H
ATOM   2554 HG12 VAL A 158      55.642   9.753  11.747  1.00 -1.00           H
ATOM   2555 HG13 VAL A 158      54.887   8.522  10.728  1.00 -1.00           H
ATOM   2556 HG21 VAL A 158      52.324  10.291  10.138  1.00 -1.00           H
ATOM   2557 HG22 VAL A 158      52.350   8.551  10.402  1.00 -1.00           H
ATOM   2558 HG23 VAL A 158      51.320   9.571  11.387  1.00 -1.00           H
ATOM   2559  N   ALA A 159      54.703   9.252  15.094  1.00 55.28           N
ATOM   2560  CA  ALA A 159      55.781   9.034  16.053  1.00 54.43           C
ATOM   2561  C   ALA A 159      55.300   8.113  17.186  1.00 53.85           C
ATOM   2562  O   ALA A 159      56.002   7.166  17.537  1.00 52.23           O
ATOM   2563  CB  ALA A 159      56.192  10.386  16.662  1.00 53.10           C
ATOM   2564  H   ALA A 159      53.979   9.914  15.340  1.00 -1.00           H
ATOM   2565  HA  ALA A 159      56.653   8.585  15.572  1.00 -1.00           H
ATOM   2566  HB1 ALA A 159      57.025  10.260  17.356  1.00 -1.00           H
ATOM   2567  HB2 ALA A 159      56.519  11.080  15.887  1.00 -1.00           H
ATOM   2568  HB3 ALA A 159      55.384  10.866  17.212  1.00 -1.00           H
ATOM   2569  N   ASP A 160      54.107   8.361  17.748  1.00 54.54           N
ATOM   2570  CA  ASP A 160      53.532   7.627  18.878  1.00 55.48           C
ATOM   2571  C   ASP A 160      53.340   6.136  18.631  1.00 55.11           C
ATOM   2572  O   ASP A 160      53.671   5.345  19.509  1.00 54.05           O
ATOM   2573  CB  ASP A 160      52.193   8.237  19.343  1.00 58.64           C
ATOM   2574  CG  ASP A 160      52.360   9.155  20.548  1.00 59.53           C
ATOM   2575  OD1 ASP A 160      52.944   8.704  21.554  1.00 51.67           O
ATOM   2576  OD2 ASP A 160      51.845  10.284  20.483  1.00 62.03           O1-
ATOM   2577  H   ASP A 160      53.597   9.182  17.424  1.00 -1.00           H
ATOM   2578  HA  ASP A 160      54.267   7.701  19.679  1.00 -1.00           H
ATOM   2579  HB3 ASP A 160      51.706   8.773  18.527  1.00 -1.00           H
ATOM   2580  H4  ASP A 160      51.489   7.459  19.642  1.00 -1.00           H
ATOM   2581  N   LEU A 161      52.863   5.732  17.451  1.00 52.81           N
ATOM   2582  CA  LEU A 161      52.696   4.315  17.118  1.00 56.01           C
ATOM   2583  C   LEU A 161      54.053   3.602  17.005  1.00 56.38           C
ATOM   2584  O   LEU A 161      54.181   2.441  17.383  1.00 56.51           O
ATOM   2585  CB  LEU A 161      51.963   4.182  15.777  1.00 54.20           C
ATOM   2586  CG  LEU A 161      50.496   4.643  15.770  1.00 57.98           C
ATOM   2587  CD1 LEU A 161      50.014   4.829  14.326  1.00 49.10           C
ATOM   2588  CD2 LEU A 161      49.603   3.653  16.525  1.00 55.49           C
ATOM   2589  H   LEU A 161      52.580   6.433  16.770  1.00 -1.00           H
ATOM   2590  HA  LEU A 161      52.130   3.820  17.909  1.00 -1.00           H
ATOM   2591  HB3 LEU A 161      52.523   4.734  15.019  1.00 -1.00           H
ATOM   2592  H4  LEU A 161      51.984   3.135  15.474  1.00 -1.00           H
ATOM   2593  HG  LEU A 161      50.432   5.606  16.271  1.00 -1.00           H
ATOM   2594 HD11 LEU A 161      48.978   5.153  14.281  1.00 -1.00           H
ATOM   2595 HD12 LEU A 161      50.614   5.581  13.814  1.00 -1.00           H
ATOM   2596 HD13 LEU A 161      50.071   3.901  13.759  1.00 -1.00           H
ATOM   2597 HD21 LEU A 161      48.563   3.971  16.551  1.00 -1.00           H
ATOM   2598 HD22 LEU A 161      49.630   2.666  16.065  1.00 -1.00           H
ATOM   2599 HD23 LEU A 161      49.934   3.560  17.555  1.00 -1.00           H
ATOM   2600  N   ARG A 162      55.080   4.323  16.546  1.00 55.23           N
ATOM   2601  CA  ARG A 162      56.440   3.828  16.370  1.00 57.63           C
ATOM   2602  C   ARG A 162      57.181   3.772  17.720  1.00 58.03           C
ATOM   2603  O   ARG A 162      58.095   2.972  17.887  1.00 58.60           O
ATOM   2604  CB  ARG A 162      57.152   4.817  15.426  1.00 58.10           C
ATOM   2605  CG  ARG A 162      58.364   4.224  14.683  1.00 60.80           C
ATOM   2606  CD  ARG A 162      59.133   5.257  13.841  1.00 67.29           C
ATOM   2607  NE  ARG A 162      58.225   6.166  13.124  1.00 64.47           N
ATOM   2608  CZ  ARG A 162      58.199   6.454  11.817  1.00 59.48           C
ATOM   2609  NH1 ARG A 162      59.034   5.888  10.940  1.00 50.37           N
ATOM   2610  NH2 ARG A 162      57.297   7.337  11.395  1.00 53.64           N1+
ATOM   2611  H   ARG A 162      54.899   5.293  16.326  1.00 -1.00           H
ATOM   2612  HA  ARG A 162      56.412   2.827  15.938  1.00 -1.00           H
ATOM   2613  HB3 ARG A 162      56.432   5.167  14.685  1.00 -1.00           H
ATOM   2614  H4  ARG A 162      57.464   5.707  15.974  1.00 -1.00           H
ATOM   2615  HG3 ARG A 162      59.056   3.789  15.405  1.00 -1.00           H
ATOM   2616  H5  ARG A 162      58.045   3.401  14.043  1.00 -1.00           H
ATOM   2617  HD3 ARG A 162      59.753   5.871  14.495  1.00 -1.00           H
ATOM   2618  H6  ARG A 162      59.815   4.750  13.159  1.00 -1.00           H
ATOM   2619  HE  ARG A 162      57.545   6.631  13.713  1.00 -1.00           H
ATOM   2620 HH11 ARG A 162      59.023   6.150   9.965  1.00 -1.00           H
ATOM   2621 HH12 ARG A 162      59.724   5.221  11.253  1.00 -1.00           H
ATOM   2622 HH21 ARG A 162      57.154   7.516  10.407  1.00 -1.00           H
ATOM   2623 HH22 ARG A 162      56.636   7.731  12.056  1.00 -1.00           H
ATOM   2624  N   LYS A 163      56.767   4.602  18.684  1.00 56.56           N
ATOM   2625  CA  LYS A 163      57.200   4.600  20.075  1.00 58.74           C
ATOM   2626  C   LYS A 163      56.468   3.483  20.853  1.00 58.45           C
ATOM   2627  O   LYS A 163      57.080   2.852  21.712  1.00 58.41           O
ATOM   2628  CB  LYS A 163      56.868   6.005  20.640  1.00 59.50           C
ATOM   2629  CG  LYS A 163      57.070   6.256  22.153  1.00 63.72           C
ATOM   2630  CD  LYS A 163      55.839   6.917  22.802  1.00 72.09           C
ATOM   2631  CE  LYS A 163      54.664   5.940  22.959  1.00 71.22           C
ATOM   2632  NZ  LYS A 163      53.441   6.606  23.425  1.00 67.97           N1+
ATOM   2633  H   LYS A 163      56.080   5.296  18.413  1.00 -1.00           H
ATOM   2634  HA  LYS A 163      58.276   4.425  20.134  1.00 -1.00           H
ATOM   2635  HB3 LYS A 163      57.465   6.740  20.097  1.00 -1.00           H
ATOM   2636  H4  LYS A 163      55.846   6.253  20.374  1.00 -1.00           H
ATOM   2637  HG3 LYS A 163      57.326   5.344  22.693  1.00 -1.00           H
ATOM   2638  H5  LYS A 163      57.931   6.913  22.284  1.00 -1.00           H
ATOM   2639  HD3 LYS A 163      56.108   7.305  23.785  1.00 -1.00           H
ATOM   2640  H6  LYS A 163      55.532   7.782  22.210  1.00 -1.00           H
ATOM   2641  HE3 LYS A 163      54.424   5.465  22.009  1.00 -1.00           H
ATOM   2642  H7  LYS A 163      54.917   5.142  23.656  1.00 -1.00           H
ATOM   2643  HZ1 LYS A 163      52.712   5.901  23.417  1.00 -1.00           H
ATOM   2644  HZ2 LYS A 163      53.557   6.980  24.355  1.00 -1.00           H
ATOM   2645  HZ3 LYS A 163      53.198   7.346  22.776  1.00 -1.00           H
ATOM   2646  N   GLU A 164      55.186   3.209  20.555  1.00 55.91           N
ATOM   2647  CA  GLU A 164      54.395   2.156  21.203  1.00 57.79           C
ATOM   2648  C   GLU A 164      54.866   0.777  20.715  1.00 56.68           C
ATOM   2649  O   GLU A 164      55.181  -0.098  21.519  1.00 55.43           O
ATOM   2650  CB  GLU A 164      52.883   2.320  20.869  1.00 56.72           C
ATOM   2651  CG  GLU A 164      51.988   2.282  22.122  1.00 62.87           C
ATOM   2652  CD  GLU A 164      52.096   3.567  22.933  1.00 71.47           C
ATOM   2653  OE1 GLU A 164      51.620   4.604  22.428  1.00 72.25           O
ATOM   2654  OE2 GLU A 164      52.689   3.519  24.031  1.00 76.31           O1-
ATOM   2655  H   GLU A 164      54.709   3.816  19.896  1.00 -1.00           H
ATOM   2656  HA  GLU A 164      54.559   2.215  22.282  1.00 -1.00           H
ATOM   2657  HB3 GLU A 164      52.694   3.246  20.330  1.00 -1.00           H
ATOM   2658  H4  GLU A 164      52.533   1.544  20.185  1.00 -1.00           H
ATOM   2659  HG3 GLU A 164      50.946   2.150  21.834  1.00 -1.00           H
ATOM   2660  H5  GLU A 164      52.238   1.426  22.751  1.00 -1.00           H
ATOM   2661  N   PHE A 165      54.951   0.598  19.393  1.00 56.64           N
ATOM   2662  CA  PHE A 165      55.331  -0.646  18.729  1.00 54.88           C
ATOM   2663  C   PHE A 165      56.817  -0.592  18.332  1.00 53.58           C
ATOM   2664  O   PHE A 165      57.217  -1.094  17.277  1.00 54.36           O
ATOM   2665  CB  PHE A 165      54.427  -0.832  17.489  1.00 53.71           C
ATOM   2666  CG  PHE A 165      52.936  -0.882  17.794  1.00 54.30           C
ATOM   2667  CD1 PHE A 165      52.442  -1.762  18.783  1.00 47.51           C
ATOM   2668  CD2 PHE A 165      52.038  -0.036  17.108  1.00 55.69           C
ATOM   2669  CE1 PHE A 165      51.073  -1.774  19.102  1.00 53.70           C
ATOM   2670  CE2 PHE A 165      50.666  -0.058  17.421  1.00 52.25           C
ATOM   2671  CZ  PHE A 165      50.185  -0.921  18.423  1.00 55.51           C
ATOM   2672  H   PHE A 165      54.682   1.368  18.785  1.00 -1.00           H
ATOM   2673  HA  PHE A 165      55.208  -1.497  19.401  1.00 -1.00           H
ATOM   2674  HB3 PHE A 165      54.627  -0.039  16.768  1.00 -1.00           H
ATOM   2675  H4  PHE A 165      54.682  -1.765  16.987  1.00 -1.00           H
ATOM   2676  HD1 PHE A 165      53.109  -2.420  19.319  1.00 -1.00           H
ATOM   2677  HD2 PHE A 165      52.400   0.642  16.349  1.00 -1.00           H
ATOM   2678  HE1 PHE A 165      50.702  -2.440  19.869  1.00 -1.00           H
ATOM   2679  HE2 PHE A 165      49.977   0.586  16.898  1.00 -1.00           H
ATOM   2680  HZ  PHE A 165      49.135  -0.937  18.671  1.00 -1.00           H
ATOM   2681  N   ALA A 166      57.644   0.008  19.200  1.00 54.17           N
ATOM   2682  CA  ALA A 166      59.083   0.175  19.044  1.00 53.09           C
ATOM   2683  C   ALA A 166      59.782  -1.191  19.009  1.00 52.60           C
ATOM   2684  O   ALA A 166      59.894  -1.870  20.029  1.00 50.92           O
ATOM   2685  CB  ALA A 166      59.616   1.025  20.210  1.00 52.55           C
ATOM   2686  H   ALA A 166      57.228   0.365  20.049  1.00 -1.00           H
ATOM   2687  HA  ALA A 166      59.277   0.702  18.109  1.00 -1.00           H
ATOM   2688  HB1 ALA A 166      60.699   1.137  20.148  1.00 -1.00           H
ATOM   2689  HB2 ALA A 166      59.189   2.027  20.193  1.00 -1.00           H
ATOM   2690  HB3 ALA A 166      59.385   0.581  21.179  1.00 -1.00           H
ATOM   2691  N   GLY A 167      60.227  -1.587  17.815  1.00 53.34           N
ATOM   2692  CA  GLY A 167      60.916  -2.841  17.542  1.00 50.67           C
ATOM   2693  C   GLY A 167      60.079  -3.843  16.741  1.00 53.15           C
ATOM   2694  O   GLY A 167      60.620  -4.866  16.329  1.00 52.08           O
ATOM   2695  H   GLY A 167      60.018  -0.990  17.028  1.00 -1.00           H
ATOM   2696  HA3 GLY A 167      61.822  -2.620  16.979  1.00 -1.00           H
ATOM   2697  H4  GLY A 167      61.240  -3.330  18.463  1.00 -1.00           H
ATOM   2698  N   LYS A 168      58.789  -3.569  16.478  1.00 53.74           N
ATOM   2699  CA  LYS A 168      57.912  -4.482  15.730  1.00 55.17           C
ATOM   2700  C   LYS A 168      58.043  -4.310  14.196  1.00 55.82           C
ATOM   2701  O   LYS A 168      57.406  -5.045  13.445  1.00 55.13           O
ATOM   2702  CB  LYS A 168      56.443  -4.282  16.171  1.00 52.98           C
ATOM   2703  CG  LYS A 168      56.256  -4.449  17.696  1.00 53.98           C
ATOM   2704  CD  LYS A 168      54.834  -4.832  18.149  1.00 62.07           C
ATOM   2705  CE  LYS A 168      54.568  -6.347  18.066  1.00 69.04           C
ATOM   2706  NZ  LYS A 168      53.358  -6.737  18.809  1.00 67.99           N1+
ATOM   2707  H   LYS A 168      58.379  -2.716  16.847  1.00 -1.00           H
ATOM   2708  HA  LYS A 168      58.188  -5.516  15.955  1.00 -1.00           H
ATOM   2709  HB3 LYS A 168      56.072  -3.308  15.848  1.00 -1.00           H
ATOM   2710  H4  LYS A 168      55.830  -5.020  15.654  1.00 -1.00           H
ATOM   2711  HG3 LYS A 168      56.959  -5.191  18.078  1.00 -1.00           H
ATOM   2712  H5  LYS A 168      56.541  -3.519  18.184  1.00 -1.00           H
ATOM   2713  HD3 LYS A 168      54.723  -4.525  19.190  1.00 -1.00           H
ATOM   2714  H6  LYS A 168      54.082  -4.270  17.592  1.00 -1.00           H
ATOM   2715  HE3 LYS A 168      54.482  -6.675  17.030  1.00 -1.00           H
ATOM   2716  H7  LYS A 168      55.399  -6.898  18.506  1.00 -1.00           H
ATOM   2717  HZ1 LYS A 168      53.293  -7.743  18.844  1.00 -1.00           H
ATOM   2718  HZ2 LYS A 168      53.405  -6.381  19.752  1.00 -1.00           H
ATOM   2719  HZ3 LYS A 168      52.520  -6.386  18.361  1.00 -1.00           H
ATOM   2720  N   GLY A 169      58.908  -3.397  13.732  1.00 56.86           N
ATOM   2721  CA  GLY A 169      59.386  -3.329  12.348  1.00 57.21           C
ATOM   2722  C   GLY A 169      58.566  -2.431  11.419  1.00 57.54           C
ATOM   2723  O   GLY A 169      58.584  -2.640  10.207  1.00 58.01           O
ATOM   2724  H   GLY A 169      59.386  -2.841  14.424  1.00 -1.00           H
ATOM   2725  HA3 GLY A 169      60.412  -2.965  12.359  1.00 -1.00           H
ATOM   2726  H4  GLY A 169      59.423  -4.330  11.916  1.00 -1.00           H
ATOM   2727  N   LEU A 170      57.825  -1.468  11.975  1.00 57.46           N
ATOM   2728  CA  LEU A 170      56.850  -0.643  11.268  1.00 59.64           C
ATOM   2729  C   LEU A 170      57.432   0.745  10.949  1.00 60.83           C
ATOM   2730  O   LEU A 170      57.901   1.451  11.845  1.00 58.87           O
ATOM   2731  CB  LEU A 170      55.648  -0.439  12.219  1.00 59.19           C
ATOM   2732  CG  LEU A 170      55.013  -1.737  12.761  1.00 59.70           C
ATOM   2733  CD1 LEU A 170      53.935  -1.411  13.796  1.00 51.18           C
ATOM   2734  CD2 LEU A 170      54.447  -2.609  11.640  1.00 58.69           C
ATOM   2735  H   LEU A 170      57.910  -1.325  12.967  1.00 -1.00           H
ATOM   2736  HA  LEU A 170      56.521  -1.125  10.345  1.00 -1.00           H
ATOM   2737  HB3 LEU A 170      55.969   0.154  13.076  1.00 -1.00           H
ATOM   2738  H4  LEU A 170      54.886   0.157  11.712  1.00 -1.00           H
ATOM   2739  HG  LEU A 170      55.771  -2.323  13.282  1.00 -1.00           H
ATOM   2740 HD11 LEU A 170      53.457  -2.308  14.184  1.00 -1.00           H
ATOM   2741 HD12 LEU A 170      54.356  -0.866  14.638  1.00 -1.00           H
ATOM   2742 HD13 LEU A 170      53.166  -0.790  13.350  1.00 -1.00           H
ATOM   2743 HD21 LEU A 170      53.968  -3.489  12.063  1.00 -1.00           H
ATOM   2744 HD22 LEU A 170      53.714  -2.073  11.037  1.00 -1.00           H
ATOM   2745 HD23 LEU A 170      55.236  -2.962  10.977  1.00 -1.00           H
ATOM   2746  N   THR A 171      57.340   1.155   9.681  1.00 60.07           N
ATOM   2747  CA  THR A 171      57.545   2.518   9.209  1.00 56.59           C
ATOM   2748  C   THR A 171      56.141   3.108   8.991  1.00 59.42           C
ATOM   2749  O   THR A 171      55.283   2.487   8.362  1.00 59.57           O
ATOM   2750  CB  THR A 171      58.350   2.482   7.873  1.00 55.98           C
ATOM   2751  OG1 THR A 171      59.730   2.371   8.177  1.00 51.48           O
ATOM   2752  CG2 THR A 171      58.267   3.752   7.007  1.00 58.95           C
ATOM   2753  H   THR A 171      56.890   0.541   9.004  1.00 -1.00           H
ATOM   2754  HA  THR A 171      58.077   3.121   9.948  1.00 -1.00           H
ATOM   2755  HB  THR A 171      58.050   1.623   7.270  1.00 -1.00           H
ATOM   2756  HG1 THR A 171      59.847   1.633   8.776  1.00 -1.00           H
ATOM   2757 HG21 THR A 171      58.945   3.690   6.156  1.00 -1.00           H
ATOM   2758 HG22 THR A 171      57.265   3.897   6.603  1.00 -1.00           H
ATOM   2759 HG23 THR A 171      58.534   4.645   7.574  1.00 -1.00           H
ATOM   2760  N   PHE A 172      55.922   4.314   9.516  1.00 60.17           N
ATOM   2761  CA  PHE A 172      54.707   5.101   9.369  1.00 61.92           C
ATOM   2762  C   PHE A 172      55.136   6.285   8.496  1.00 64.82           C
ATOM   2763  O   PHE A 172      56.064   7.009   8.862  1.00 66.11           O
ATOM   2764  CB  PHE A 172      54.241   5.584  10.766  1.00 61.64           C
ATOM   2765  CG  PHE A 172      54.056   4.471  11.785  1.00 62.10           C
ATOM   2766  CD1 PHE A 172      52.775   3.958  12.052  1.00 62.48           C
ATOM   2767  CD2 PHE A 172      55.175   3.914  12.440  1.00 60.90           C
ATOM   2768  CE1 PHE A 172      52.622   2.848  12.901  1.00 62.77           C
ATOM   2769  CE2 PHE A 172      55.019   2.815  13.302  1.00 61.07           C
ATOM   2770  CZ  PHE A 172      53.742   2.274  13.529  1.00 60.94           C
ATOM   2771  H   PHE A 172      56.684   4.777   9.983  1.00 -1.00           H
ATOM   2772  HA  PHE A 172      53.909   4.532   8.892  1.00 -1.00           H
ATOM   2773  HB3 PHE A 172      54.940   6.296  11.194  1.00 -1.00           H
ATOM   2774  H4  PHE A 172      53.301   6.128  10.661  1.00 -1.00           H
ATOM   2775  HD1 PHE A 172      51.907   4.403  11.596  1.00 -1.00           H
ATOM   2776  HD2 PHE A 172      56.165   4.303  12.257  1.00 -1.00           H
ATOM   2777  HE1 PHE A 172      51.638   2.445  13.079  1.00 -1.00           H
ATOM   2778  HE2 PHE A 172      55.885   2.375  13.771  1.00 -1.00           H
ATOM   2779  HZ  PHE A 172      53.623   1.432  14.193  1.00 -1.00           H
ATOM   2780  N   SER A 173      54.528   6.447   7.323  1.00 64.14           N
ATOM   2781  CA  SER A 173      54.899   7.429   6.327  1.00 62.13           C
ATOM   2782  C   SER A 173      53.668   8.280   6.012  1.00 60.91           C
ATOM   2783  O   SER A 173      52.563   7.745   5.874  1.00 56.33           O
ATOM   2784  CB  SER A 173      55.409   6.641   5.119  1.00 62.31           C
ATOM   2785  OG  SER A 173      55.980   7.504   4.175  1.00 68.26           O
ATOM   2786  H   SER A 173      53.783   5.798   7.062  1.00 -1.00           H
ATOM   2787  HA  SER A 173      55.697   8.083   6.686  1.00 -1.00           H
ATOM   2788  HB3 SER A 173      56.165   5.913   5.414  1.00 -1.00           H
ATOM   2789  H4  SER A 173      54.592   6.091   4.650  1.00 -1.00           H
ATOM   2790  HG  SER A 173      55.953   7.050   3.332  1.00 -1.00           H
ATOM   2791  N   ILE A 174      53.824   9.605   5.901  1.00 61.95           N
ATOM   2792  CA  ILE A 174      52.735  10.530   5.606  1.00 62.47           C
ATOM   2793  C   ILE A 174      52.462  10.448   4.087  1.00 64.61           C
ATOM   2794  O   ILE A 174      53.020  11.183   3.268  1.00 66.08           O
ATOM   2795  CB  ILE A 174      53.095  11.960   6.106  1.00 63.13           C
ATOM   2796  CG1 ILE A 174      53.424  11.958   7.623  1.00 60.55           C
ATOM   2797  CG2 ILE A 174      51.959  12.967   5.825  1.00 62.62           C
ATOM   2798  CD1 ILE A 174      53.970  13.289   8.159  1.00 64.02           C
ATOM   2799  H   ILE A 174      54.763   9.997   5.954  1.00 -1.00           H
ATOM   2800  HA  ILE A 174      51.837  10.215   6.140  1.00 -1.00           H
ATOM   2801  HB  ILE A 174      53.980  12.298   5.567  1.00 -1.00           H
ATOM   2802 HG13 ILE A 174      52.541  11.672   8.194  1.00 -1.00           H
ATOM   2803  H4  ILE A 174      54.179  11.202   7.844  1.00 -1.00           H
ATOM   2804 HG21 ILE A 174      52.253  13.986   6.077  1.00 -1.00           H
ATOM   2805 HG22 ILE A 174      51.670  12.990   4.774  1.00 -1.00           H
ATOM   2806 HG23 ILE A 174      51.073  12.724   6.411  1.00 -1.00           H
ATOM   2807 HD11 ILE A 174      54.282  13.188   9.199  1.00 -1.00           H
ATOM   2808 HD12 ILE A 174      54.841  13.613   7.587  1.00 -1.00           H
ATOM   2809 HD13 ILE A 174      53.227  14.085   8.121  1.00 -1.00           H
ATOM   2810  N   GLY A 175      51.613   9.482   3.729  1.00 64.52           N
ATOM   2811  CA  GLY A 175      51.007   9.276   2.431  1.00 64.02           C
ATOM   2812  C   GLY A 175      49.519   9.564   2.591  1.00 62.99           C
ATOM   2813  O   GLY A 175      48.849   8.960   3.433  1.00 63.61           O
ATOM   2814  H   GLY A 175      51.293   8.871   4.469  1.00 -1.00           H
ATOM   2815  HA3 GLY A 175      51.461   9.907   1.663  1.00 -1.00           H
ATOM   2816  H4  GLY A 175      51.146   8.236   2.130  1.00 -1.00           H
ATOM   2817  N   GLY A 176      49.006  10.504   1.795  1.00 60.76           N
ATOM   2818  CA  GLY A 176      47.679  11.081   1.953  1.00 58.24           C
ATOM   2819  C   GLY A 176      47.724  12.595   2.187  1.00 56.14           C
ATOM   2820  O   GLY A 176      48.767  13.146   2.533  1.00 53.86           O
ATOM   2821  H   GLY A 176      49.634  10.953   1.151  1.00 -1.00           H
ATOM   2822  HA3 GLY A 176      47.109  10.816   1.074  1.00 -1.00           H
ATOM   2823  H4  GLY A 176      47.143  10.650   2.795  1.00 -1.00           H
ATOM   2824  N   GLN A 177      46.578  13.266   2.019  1.00 55.77           N
ATOM   2825  CA  GLN A 177      46.294  14.596   2.570  1.00 53.41           C
ATOM   2826  C   GLN A 177      45.684  14.424   3.972  1.00 53.68           C
ATOM   2827  O   GLN A 177      45.881  15.269   4.838  1.00 54.28           O
ATOM   2828  CB  GLN A 177      45.199  15.303   1.734  1.00 52.05           C
ATOM   2829  CG  GLN A 177      45.647  15.766   0.338  1.00 51.62           C
ATOM   2830  CD  GLN A 177      44.499  16.445  -0.411  1.00 52.21           C
ATOM   2831  OE1 GLN A 177      44.312  17.653  -0.341  1.00 56.51           O
ATOM   2832  NE2 GLN A 177      43.719  15.679  -1.159  1.00 48.53           N
ATOM   2833  H   GLN A 177      45.774  12.738   1.708  1.00 -1.00           H
ATOM   2834  HA  GLN A 177      47.197  15.205   2.625  1.00 -1.00           H
ATOM   2835  HB3 GLN A 177      44.315  14.670   1.649  1.00 -1.00           H
ATOM   2836  H4  GLN A 177      44.864  16.193   2.274  1.00 -1.00           H
ATOM   2837  HG3 GLN A 177      46.464  16.485   0.434  1.00 -1.00           H
ATOM   2838  H5  GLN A 177      46.040  14.937  -0.250  1.00 -1.00           H
ATOM   2839 HE21 GLN A 177      43.004  16.109  -1.743  1.00 -1.00           H
ATOM   2840 HE22 GLN A 177      43.873  14.685  -1.186  1.00 -1.00           H
ATOM   2841  N   ILE A 178      44.944  13.326   4.182  1.00 50.50           N
ATOM   2842  CA  ILE A 178      44.106  13.078   5.351  1.00 50.57           C
ATOM   2843  C   ILE A 178      44.488  11.774   6.070  1.00 50.82           C
ATOM   2844  O   ILE A 178      43.721  11.271   6.888  1.00 53.53           O
ATOM   2845  CB  ILE A 178      42.602  13.210   4.960  1.00 51.43           C
ATOM   2846  CG1 ILE A 178      42.145  12.432   3.705  1.00 59.71           C
ATOM   2847  CG2 ILE A 178      42.209  14.683   4.791  1.00 46.62           C
ATOM   2848  CD1 ILE A 178      42.219  10.910   3.832  1.00 70.70           C
ATOM   2849  H   ILE A 178      44.821  12.678   3.421  1.00 -1.00           H
ATOM   2850  HA  ILE A 178      44.310  13.834   6.104  1.00 -1.00           H
ATOM   2851  HB  ILE A 178      42.014  12.833   5.793  1.00 -1.00           H
ATOM   2852 HG13 ILE A 178      41.102  12.681   3.511  1.00 -1.00           H
ATOM   2853  H4  ILE A 178      42.680  12.772   2.820  1.00 -1.00           H
ATOM   2854 HG21 ILE A 178      41.127  14.789   4.733  1.00 -1.00           H
ATOM   2855 HG22 ILE A 178      42.528  15.272   5.645  1.00 -1.00           H
ATOM   2856 HG23 ILE A 178      42.650  15.129   3.899  1.00 -1.00           H
ATOM   2857 HD11 ILE A 178      41.714  10.432   2.994  1.00 -1.00           H
ATOM   2858 HD12 ILE A 178      43.244  10.545   3.856  1.00 -1.00           H
ATOM   2859 HD13 ILE A 178      41.724  10.580   4.743  1.00 -1.00           H
ATOM   2860  N   SER A 179      45.659  11.204   5.764  1.00 50.50           N
ATOM   2861  CA  SER A 179      46.097   9.897   6.248  1.00 51.60           C
ATOM   2862  C   SER A 179      47.615   9.794   6.382  1.00 52.39           C
ATOM   2863  O   SER A 179      48.344  10.656   5.897  1.00 50.79           O
ATOM   2864  CB  SER A 179      45.518   8.776   5.357  1.00 51.09           C
ATOM   2865  OG  SER A 179      46.103   8.756   4.053  1.00 53.97           O
ATOM   2866  H   SER A 179      46.279  11.674   5.124  1.00 -1.00           H
ATOM   2867  HA  SER A 179      45.711   9.785   7.260  1.00 -1.00           H
ATOM   2868  HB3 SER A 179      45.717   7.815   5.831  1.00 -1.00           H
ATOM   2869  H4  SER A 179      44.433   8.847   5.283  1.00 -1.00           H
ATOM   2870  HG  SER A 179      47.063   8.795   4.130  1.00 -1.00           H
ATOM   2871  N   PHE A 180      48.075   8.687   6.955  1.00 51.53           N
ATOM   2872  CA  PHE A 180      49.425   8.156   6.850  1.00 49.92           C
ATOM   2873  C   PHE A 180      49.306   6.655   6.553  1.00 49.84           C
ATOM   2874  O   PHE A 180      48.283   6.041   6.870  1.00 48.78           O
ATOM   2875  CB  PHE A 180      50.262   8.530   8.088  1.00 48.39           C
ATOM   2876  CG  PHE A 180      49.689   8.066   9.410  1.00 51.71           C
ATOM   2877  CD1 PHE A 180      50.071   6.822   9.955  1.00 53.61           C
ATOM   2878  CD2 PHE A 180      48.766   8.882  10.092  1.00 48.54           C
ATOM   2879  CE1 PHE A 180      49.537   6.405  11.187  1.00 57.04           C
ATOM   2880  CE2 PHE A 180      48.229   8.459  11.317  1.00 49.63           C
ATOM   2881  CZ  PHE A 180      48.624   7.227  11.871  1.00 53.66           C
ATOM   2882  H   PHE A 180      47.410   8.035   7.372  1.00 -1.00           H
ATOM   2883  HA  PHE A 180      49.908   8.600   5.979  1.00 -1.00           H
ATOM   2884  HB3 PHE A 180      51.267   8.118   8.000  1.00 -1.00           H
ATOM   2885  H4  PHE A 180      50.397   9.611   8.126  1.00 -1.00           H
ATOM   2886  HD1 PHE A 180      50.765   6.182   9.429  1.00 -1.00           H
ATOM   2887  HD2 PHE A 180      48.457   9.825   9.670  1.00 -1.00           H
ATOM   2888  HE1 PHE A 180      49.811   5.445  11.598  1.00 -1.00           H
ATOM   2889  HE2 PHE A 180      47.509   9.079  11.824  1.00 -1.00           H
ATOM   2890  HZ  PHE A 180      48.207   6.900  12.812  1.00 -1.00           H
ATOM   2891  N   ASP A 181      50.321   6.091   5.897  1.00 52.48           N
ATOM   2892  CA  ASP A 181      50.427   4.683   5.529  1.00 54.98           C
ATOM   2893  C   ASP A 181      51.451   4.033   6.454  1.00 54.55           C
ATOM   2894  O   ASP A 181      52.547   4.570   6.637  1.00 51.76           O
ATOM   2895  CB  ASP A 181      50.920   4.558   4.065  1.00 55.28           C
ATOM   2896  CG  ASP A 181      49.906   5.042   3.030  1.00 59.83           C
ATOM   2897  OD1 ASP A 181      48.697   4.916   3.310  1.00 58.99           O
ATOM   2898  OD2 ASP A 181      50.327   5.496   1.946  1.00 57.90           O1-
ATOM   2899  H   ASP A 181      51.175   6.634   5.782  1.00 -1.00           H
ATOM   2900  HA  ASP A 181      49.474   4.167   5.650  1.00 -1.00           H
ATOM   2901  HB3 ASP A 181      51.851   5.112   3.927  1.00 -1.00           H
ATOM   2902  H4  ASP A 181      51.139   3.514   3.839  1.00 -1.00           H
ATOM   2903  N   VAL A 182      51.076   2.894   7.036  1.00 54.90           N
ATOM   2904  CA  VAL A 182      51.910   2.051   7.875  1.00 55.26           C
ATOM   2905  C   VAL A 182      52.285   0.822   7.036  1.00 54.59           C
ATOM   2906  O   VAL A 182      51.407   0.135   6.501  1.00 55.65           O
ATOM   2907  CB  VAL A 182      51.112   1.607   9.132  1.00 55.20           C
ATOM   2908  CG1 VAL A 182      52.042   0.922  10.151  1.00 54.58           C
ATOM   2909  CG2 VAL A 182      50.343   2.778   9.777  1.00 49.87           C
ATOM   2910  H   VAL A 182      50.137   2.540   6.863  1.00 -1.00           H
ATOM   2911  HA  VAL A 182      52.801   2.593   8.186  1.00 -1.00           H
ATOM   2912  HB  VAL A 182      50.360   0.874   8.840  1.00 -1.00           H
ATOM   2913 HG11 VAL A 182      51.512   0.674  11.067  1.00 -1.00           H
ATOM   2914 HG12 VAL A 182      52.456  -0.007   9.760  1.00 -1.00           H
ATOM   2915 HG13 VAL A 182      52.883   1.564  10.415  1.00 -1.00           H
ATOM   2916 HG21 VAL A 182      49.978   2.531  10.774  1.00 -1.00           H
ATOM   2917 HG22 VAL A 182      50.972   3.663   9.844  1.00 -1.00           H
ATOM   2918 HG23 VAL A 182      49.476   3.059   9.179  1.00 -1.00           H
ATOM   2919  N   PHE A 183      53.585   0.546   6.942  1.00 51.15           N
ATOM   2920  CA  PHE A 183      54.176  -0.569   6.212  1.00 51.65           C
ATOM   2921  C   PHE A 183      55.485  -1.021   6.882  1.00 48.65           C
ATOM   2922  O   PHE A 183      56.070  -0.243   7.638  1.00 50.27           O
ATOM   2923  CB  PHE A 183      54.285  -0.242   4.706  1.00 49.44           C
ATOM   2924  CG  PHE A 183      54.874   1.115   4.353  1.00 57.65           C
ATOM   2925  CD1 PHE A 183      56.262   1.336   4.446  1.00 49.98           C
ATOM   2926  CD2 PHE A 183      54.030   2.159   3.920  1.00 50.33           C
ATOM   2927  CE1 PHE A 183      56.805   2.581   4.083  1.00 54.86           C
ATOM   2928  CE2 PHE A 183      54.573   3.406   3.557  1.00 57.60           C
ATOM   2929  CZ  PHE A 183      55.964   3.613   3.626  1.00 55.75           C
ATOM   2930  H   PHE A 183      54.249   1.165   7.408  1.00 -1.00           H
ATOM   2931  HA  PHE A 183      53.480  -1.398   6.313  1.00 -1.00           H
ATOM   2932  HB3 PHE A 183      54.874  -1.000   4.192  1.00 -1.00           H
ATOM   2933  H4  PHE A 183      53.298  -0.322   4.261  1.00 -1.00           H
ATOM   2934  HD1 PHE A 183      56.921   0.550   4.780  1.00 -1.00           H
ATOM   2935  HD2 PHE A 183      52.963   2.005   3.855  1.00 -1.00           H
ATOM   2936  HE1 PHE A 183      57.871   2.737   4.144  1.00 -1.00           H
ATOM   2937  HE2 PHE A 183      53.925   4.200   3.215  1.00 -1.00           H
ATOM   2938  HZ  PHE A 183      56.390   4.560   3.327  1.00 -1.00           H
ATOM   2939  N   PRO A 184      55.957  -2.268   6.653  1.00 50.28           N
ATOM   2940  CA  PRO A 184      57.265  -2.745   7.125  1.00 50.55           C
ATOM   2941  C   PRO A 184      58.447  -1.842   6.716  1.00 51.25           C
ATOM   2942  O   PRO A 184      58.428  -1.239   5.639  1.00 48.20           O
ATOM   2943  CB  PRO A 184      57.431  -4.136   6.502  1.00 48.47           C
ATOM   2944  CG  PRO A 184      56.023  -4.618   6.206  1.00 47.31           C
ATOM   2945  CD  PRO A 184      55.205  -3.345   6.008  1.00 50.69           C
ATOM   2946  HA  PRO A 184      57.198  -2.828   8.207  1.00 -1.00           H
ATOM   2947  HB3 PRO A 184      57.997  -4.091   5.569  1.00 -1.00           H
ATOM   2948  H4  PRO A 184      57.969  -4.811   7.167  1.00 -1.00           H
ATOM   2949  HG3 PRO A 184      55.979  -5.297   5.356  1.00 -1.00           H
ATOM   2950  H5  PRO A 184      55.646  -5.162   7.069  1.00 -1.00           H
ATOM   2951  HD3 PRO A 184      55.089  -3.133   4.946  1.00 -1.00           H
ATOM   2952  H6  PRO A 184      54.217  -3.459   6.449  1.00 -1.00           H
ATOM   2953  N   ASP A 185      59.488  -1.769   7.555  1.00 53.30           N
ATOM   2954  CA  ASP A 185      60.737  -1.046   7.294  1.00 53.78           C
ATOM   2955  C   ASP A 185      61.406  -1.518   5.988  1.00 54.48           C
ATOM   2956  O   ASP A 185      61.957  -2.616   5.928  1.00 53.04           O
ATOM   2957  CB  ASP A 185      61.730  -1.189   8.478  1.00 53.45           C
ATOM   2958  CG  ASP A 185      61.251  -0.660   9.830  1.00 57.42           C
ATOM   2959  OD1 ASP A 185      60.449   0.295   9.837  1.00 67.28           O
ATOM   2960  OD2 ASP A 185      61.719  -1.208  10.851  1.00 68.73           O1-
ATOM   2961  H   ASP A 185      59.399  -2.244   8.449  1.00 -1.00           H
ATOM   2962  HA  ASP A 185      60.485   0.009   7.180  1.00 -1.00           H
ATOM   2963  HB3 ASP A 185      62.001  -2.238   8.602  1.00 -1.00           H
ATOM   2964  H4  ASP A 185      62.658  -0.667   8.239  1.00 -1.00           H
ATOM   2965  N   GLY A 186      61.346  -0.681   4.947  1.00 51.06           N
ATOM   2966  CA  GLY A 186      61.875  -0.954   3.613  1.00 52.43           C
ATOM   2967  C   GLY A 186      60.790  -1.093   2.540  1.00 53.59           C
ATOM   2968  O   GLY A 186      61.116  -1.107   1.356  1.00 52.70           O
ATOM   2969  H   GLY A 186      60.828   0.177   5.070  1.00 -1.00           H
ATOM   2970  HA3 GLY A 186      62.543  -0.140   3.332  1.00 -1.00           H
ATOM   2971  H4  GLY A 186      62.482  -1.860   3.596  1.00 -1.00           H
ATOM   2972  N   TRP A 187      59.503  -1.152   2.916  1.00 53.27           N
ATOM   2973  CA  TRP A 187      58.362  -1.294   1.995  1.00 52.99           C
ATOM   2974  C   TRP A 187      57.796   0.078   1.581  1.00 53.14           C
ATOM   2975  O   TRP A 187      56.621   0.240   1.243  1.00 54.72           O
ATOM   2976  CB  TRP A 187      57.290  -2.186   2.646  1.00 52.25           C
ATOM   2977  CG  TRP A 187      57.605  -3.653   2.717  1.00 53.51           C
ATOM   2978  CD1 TRP A 187      58.830  -4.230   2.764  1.00 44.64           C
ATOM   2979  CD2 TRP A 187      56.659  -4.758   2.689  1.00 56.24           C
ATOM   2980  NE1 TRP A 187      58.705  -5.602   2.759  1.00 48.27           N
ATOM   2981  CE3 TRP A 187      55.251  -4.845   2.644  1.00 50.43           C
ATOM   2982  CE2 TRP A 187      57.386  -5.986   2.695  1.00 55.70           C
ATOM   2983  CZ3 TRP A 187      54.604  -6.090   2.569  1.00 50.78           C
ATOM   2984  CZ2 TRP A 187      56.751  -7.235   2.651  1.00 53.27           C
ATOM   2985  CH2 TRP A 187      55.349  -7.285   2.590  1.00 46.47           C
ATOM   2986  H   TRP A 187      59.287  -1.148   3.911  1.00 -1.00           H
ATOM   2987  HA  TRP A 187      58.673  -1.771   1.067  1.00 -1.00           H
ATOM   2988  HB3 TRP A 187      57.021  -1.828   3.637  1.00 -1.00           H
ATOM   2989  H4  TRP A 187      56.378  -2.124   2.057  1.00 -1.00           H
ATOM   2990  HD1 TRP A 187      59.771  -3.703   2.788  1.00 -1.00           H
ATOM   2991  HE1 TRP A 187      59.501  -6.223   2.814  1.00 -1.00           H
ATOM   2992  HE3 TRP A 187      54.668  -3.937   2.642  1.00 -1.00           H
ATOM   2993  HZ3 TRP A 187      53.532  -6.116   2.477  1.00 -1.00           H
ATOM   2994  HZ2 TRP A 187      57.330  -8.147   2.655  1.00 -1.00           H
ATOM   2995  HH2 TRP A 187      54.857  -8.243   2.532  1.00 -1.00           H
ATOM   2996  N   ASP A 188      58.686   1.070   1.577  1.00 49.15           N
ATOM   2997  CA  ASP A 188      58.539   2.412   1.037  1.00 49.56           C
ATOM   2998  C   ASP A 188      58.673   2.349  -0.499  1.00 48.01           C
ATOM   2999  O   ASP A 188      58.955   1.302  -1.083  1.00 48.87           O
ATOM   3000  CB  ASP A 188      59.676   3.271   1.639  1.00 50.25           C
ATOM   3001  CG  ASP A 188      61.087   2.789   1.329  1.00 48.11           C
ATOM   3002  OD1 ASP A 188      61.648   2.075   2.183  1.00 51.46           O
ATOM   3003  OD2 ASP A 188      61.588   3.135   0.241  1.00 55.68           O1-
ATOM   3004  H   ASP A 188      59.629   0.779   1.788  1.00 -1.00           H
ATOM   3005  HA  ASP A 188      57.574   2.834   1.311  1.00 -1.00           H
ATOM   3006  HB3 ASP A 188      59.599   4.285   1.271  1.00 -1.00           H
ATOM   3007  H4  ASP A 188      59.565   3.341   2.721  1.00 -1.00           H
ATOM   3008  N   LYS A 189      58.517   3.488  -1.177  1.00 45.82           N
ATOM   3009  CA  LYS A 189      58.459   3.571  -2.639  1.00 46.86           C
ATOM   3010  C   LYS A 189      59.715   3.173  -3.410  1.00 48.66           C
ATOM   3011  O   LYS A 189      59.645   3.013  -4.627  1.00 49.05           O
ATOM   3012  CB  LYS A 189      58.044   4.982  -3.045  1.00 46.20           C
ATOM   3013  CG  LYS A 189      56.573   5.154  -2.776  1.00 44.03           C
ATOM   3014  CD  LYS A 189      56.005   6.415  -3.377  1.00 47.90           C
ATOM   3015  CE  LYS A 189      54.526   6.386  -3.059  1.00 59.39           C
ATOM   3016  NZ  LYS A 189      54.034   7.707  -2.809  1.00 65.72           N1+
ATOM   3017  H   LYS A 189      58.300   4.325  -0.647  1.00 -1.00           H
ATOM   3018  HA  LYS A 189      57.703   2.865  -2.983  1.00 -1.00           H
ATOM   3019  HB3 LYS A 189      58.616   5.734  -2.500  1.00 -1.00           H
ATOM   3020  H4  LYS A 189      58.210   5.145  -4.112  1.00 -1.00           H
ATOM   3021  HG3 LYS A 189      56.032   4.308  -3.189  1.00 -1.00           H
ATOM   3022  H5  LYS A 189      56.408   5.144  -1.698  1.00 -1.00           H
ATOM   3023  HD3 LYS A 189      56.503   7.277  -2.942  1.00 -1.00           H
ATOM   3024  H6  LYS A 189      56.178   6.465  -4.452  1.00 -1.00           H
ATOM   3025  HE3 LYS A 189      54.002   5.900  -3.875  1.00 -1.00           H
ATOM   3026  H7  LYS A 189      54.302   5.882  -2.131  1.00 -1.00           H
ATOM   3027  HZ1 LYS A 189      54.525   8.181  -2.059  1.00 -1.00           H
ATOM   3028  HZ2 LYS A 189      54.164   8.276  -3.625  1.00 -1.00           H
ATOM   3029  HZ3 LYS A 189      53.046   7.760  -2.605  1.00 -1.00           H
ATOM   3030  N   ARG A 190      60.850   2.951  -2.741  1.00 47.52           N
ATOM   3031  CA  ARG A 190      61.999   2.318  -3.381  1.00 45.29           C
ATOM   3032  C   ARG A 190      61.712   0.846  -3.753  1.00 45.97           C
ATOM   3033  O   ARG A 190      62.420   0.298  -4.598  1.00 44.90           O
ATOM   3034  CB  ARG A 190      63.221   2.375  -2.454  1.00 43.84           C
ATOM   3035  CG  ARG A 190      63.684   3.801  -2.096  1.00 47.53           C
ATOM   3036  CD  ARG A 190      64.809   3.807  -1.047  1.00 46.63           C
ATOM   3037  NE  ARG A 190      64.323   3.256   0.224  1.00 44.84           N
ATOM   3038  CZ  ARG A 190      65.043   2.836   1.271  1.00 54.78           C
ATOM   3039  NH1 ARG A 190      66.375   2.933   1.285  1.00 51.25           N
ATOM   3040  NH2 ARG A 190      64.408   2.307   2.317  1.00 51.33           N1+
ATOM   3041  H   ARG A 190      60.820   3.014  -1.729  1.00 -1.00           H
ATOM   3042  HA  ARG A 190      62.215   2.864  -4.298  1.00 -1.00           H
ATOM   3043  HB3 ARG A 190      62.994   1.810  -1.549  1.00 -1.00           H
ATOM   3044  H4  ARG A 190      64.051   1.850  -2.926  1.00 -1.00           H
ATOM   3045  HG3 ARG A 190      64.026   4.307  -2.998  1.00 -1.00           H
ATOM   3046  H5  ARG A 190      62.848   4.390  -1.721  1.00 -1.00           H
ATOM   3047  HD3 ARG A 190      65.653   3.215  -1.401  1.00 -1.00           H
ATOM   3048  H6  ARG A 190      65.173   4.819  -0.873  1.00 -1.00           H
ATOM   3049  HE  ARG A 190      63.304   3.179   0.290  1.00 -1.00           H
ATOM   3050 HH11 ARG A 190      66.908   2.609   2.080  1.00 -1.00           H
ATOM   3051 HH12 ARG A 190      66.863   3.339   0.503  1.00 -1.00           H
ATOM   3052 HH21 ARG A 190      64.900   1.974   3.133  1.00 -1.00           H
ATOM   3053 HH22 ARG A 190      63.389   2.218   2.285  1.00 -1.00           H
ATOM   3054  N   TYR A 191      60.670   0.225  -3.171  1.00 46.76           N
ATOM   3055  CA  TYR A 191      60.242  -1.147  -3.443  1.00 48.51           C
ATOM   3056  C   TYR A 191      59.784  -1.342  -4.900  1.00 46.89           C
ATOM   3057  O   TYR A 191      59.936  -2.442  -5.425  1.00 48.43           O
ATOM   3058  CB  TYR A 191      59.126  -1.570  -2.453  1.00 51.44           C
ATOM   3059  CG  TYR A 191      59.049  -3.062  -2.153  1.00 51.03           C
ATOM   3060  CD1 TYR A 191      59.592  -3.553  -0.947  1.00 52.02           C
ATOM   3061  CD2 TYR A 191      58.441  -3.966  -3.053  1.00 46.35           C
ATOM   3062  CE1 TYR A 191      59.523  -4.923  -0.638  1.00 54.79           C
ATOM   3063  CE2 TYR A 191      58.390  -5.344  -2.751  1.00 58.83           C
ATOM   3064  CZ  TYR A 191      58.922  -5.822  -1.537  1.00 60.58           C
ATOM   3065  OH  TYR A 191      58.869  -7.150  -1.224  1.00 64.64           O
ATOM   3066  H   TYR A 191      60.127   0.737  -2.478  1.00 -1.00           H
ATOM   3067  HA  TYR A 191      61.116  -1.777  -3.273  1.00 -1.00           H
ATOM   3068  HB3 TYR A 191      59.296  -1.087  -1.491  1.00 -1.00           H
ATOM   3069  H4  TYR A 191      58.149  -1.214  -2.784  1.00 -1.00           H
ATOM   3070  HD1 TYR A 191      60.075  -2.886  -0.248  1.00 -1.00           H
ATOM   3071  HD2 TYR A 191      58.008  -3.611  -3.978  1.00 -1.00           H
ATOM   3072  HE1 TYR A 191      59.939  -5.272   0.296  1.00 -1.00           H
ATOM   3073  HE2 TYR A 191      57.925  -6.028  -3.445  1.00 -1.00           H
ATOM   3074  HH  TYR A 191      59.385  -7.322  -0.447  1.00 -1.00           H
ATOM   3075  N   CYS A 192      59.284  -0.297  -5.585  1.00 45.79           N
ATOM   3076  CA  CYS A 192      58.868  -0.398  -6.988  1.00 43.81           C
ATOM   3077  C   CYS A 192      60.050  -0.554  -7.963  1.00 47.04           C
ATOM   3078  O   CYS A 192      59.898  -1.112  -9.048  1.00 47.07           O
ATOM   3079  CB  CYS A 192      58.011   0.821  -7.412  1.00 43.34           C
ATOM   3080  SG  CYS A 192      58.873   2.423  -7.504  1.00 43.24           S
ATOM   3081  H   CYS A 192      59.143   0.581  -5.102  1.00 -1.00           H
ATOM   3082  HA  CYS A 192      58.250  -1.290  -7.075  1.00 -1.00           H
ATOM   3083  HB3 CYS A 192      57.621   0.616  -8.405  1.00 -1.00           H
ATOM   3084  H4  CYS A 192      57.144   0.943  -6.767  1.00 -1.00           H
ATOM   3085  HG  CYS A 192      59.102   2.568  -6.185  1.00 -1.00           H
ATOM   3086  N   LEU A 193      61.235  -0.060  -7.582  1.00 45.56           N
ATOM   3087  CA  LEU A 193      62.349   0.181  -8.495  1.00 47.49           C
ATOM   3088  C   LEU A 193      63.040  -1.120  -8.927  1.00 49.73           C
ATOM   3089  O   LEU A 193      63.648  -1.164  -9.997  1.00 50.00           O
ATOM   3090  CB  LEU A 193      63.370   1.104  -7.802  1.00 46.86           C
ATOM   3091  CG  LEU A 193      62.791   2.448  -7.297  1.00 43.90           C
ATOM   3092  CD1 LEU A 193      63.842   3.201  -6.482  1.00 38.87           C
ATOM   3093  CD2 LEU A 193      62.265   3.331  -8.431  1.00 48.79           C
ATOM   3094  H   LEU A 193      61.309   0.303  -6.640  1.00 -1.00           H
ATOM   3095  HA  LEU A 193      61.964   0.661  -9.395  1.00 -1.00           H
ATOM   3096  HB3 LEU A 193      63.794   0.568  -6.953  1.00 -1.00           H
ATOM   3097  H4  LEU A 193      64.205   1.295  -8.479  1.00 -1.00           H
ATOM   3098  HG  LEU A 193      61.954   2.247  -6.628  1.00 -1.00           H
ATOM   3099 HD11 LEU A 193      63.468   4.157  -6.121  1.00 -1.00           H
ATOM   3100 HD12 LEU A 193      64.143   2.619  -5.612  1.00 -1.00           H
ATOM   3101 HD13 LEU A 193      64.726   3.376  -7.092  1.00 -1.00           H
ATOM   3102 HD21 LEU A 193      61.798   4.230  -8.033  1.00 -1.00           H
ATOM   3103 HD22 LEU A 193      63.064   3.631  -9.103  1.00 -1.00           H
ATOM   3104 HD23 LEU A 193      61.504   2.822  -9.020  1.00 -1.00           H
ATOM   3105  N   ARG A 194      62.868  -2.200  -8.149  1.00 50.12           N
ATOM   3106  CA  ARG A 194      63.316  -3.558  -8.464  1.00 51.62           C
ATOM   3107  C   ARG A 194      62.711  -4.072  -9.783  1.00 49.76           C
ATOM   3108  O   ARG A 194      63.356  -4.817 -10.519  1.00 52.00           O
ATOM   3109  CB  ARG A 194      62.962  -4.497  -7.286  1.00 52.96           C
ATOM   3110  CG  ARG A 194      61.467  -4.878  -7.158  1.00 56.74           C
ATOM   3111  CD  ARG A 194      61.149  -5.735  -5.930  1.00 55.06           C
ATOM   3112  NE  ARG A 194      61.270  -4.967  -4.685  1.00 53.83           N
ATOM   3113  CZ  ARG A 194      62.225  -5.093  -3.751  1.00 59.02           C
ATOM   3114  NH1 ARG A 194      63.257  -5.927  -3.910  1.00 54.06           N
ATOM   3115  NH2 ARG A 194      62.148  -4.367  -2.635  1.00 54.03           N1+
ATOM   3116  H   ARG A 194      62.314  -2.063  -7.315  1.00 -1.00           H
ATOM   3117  HA  ARG A 194      64.399  -3.536  -8.579  1.00 -1.00           H
ATOM   3118  HB3 ARG A 194      63.540  -5.416  -7.396  1.00 -1.00           H
ATOM   3119  H4  ARG A 194      63.311  -4.045  -6.357  1.00 -1.00           H
ATOM   3120  HG3 ARG A 194      60.842  -3.987  -7.165  1.00 -1.00           H
ATOM   3121  H5  ARG A 194      61.157  -5.455  -8.029  1.00 -1.00           H
ATOM   3122  HD3 ARG A 194      60.115  -6.075  -5.996  1.00 -1.00           H
ATOM   3123  H6  ARG A 194      61.762  -6.636  -5.910  1.00 -1.00           H
ATOM   3124  HE  ARG A 194      60.554  -4.258  -4.566  1.00 -1.00           H
ATOM   3125 HH11 ARG A 194      63.967  -6.020  -3.199  1.00 -1.00           H
ATOM   3126 HH12 ARG A 194      63.341  -6.478  -4.751  1.00 -1.00           H
ATOM   3127 HH21 ARG A 194      62.856  -4.439  -1.919  1.00 -1.00           H
ATOM   3128 HH22 ARG A 194      61.326  -3.808  -2.447  1.00 -1.00           H
ATOM   3129  N   HIS A 195      61.480  -3.643 -10.082  1.00 49.02           N
ATOM   3130  CA  HIS A 195      60.695  -4.075 -11.229  1.00 48.21           C
ATOM   3131  C   HIS A 195      61.074  -3.292 -12.498  1.00 48.11           C
ATOM   3132  O   HIS A 195      60.488  -3.546 -13.549  1.00 46.29           O
ATOM   3133  CB  HIS A 195      59.202  -3.791 -10.951  1.00 48.05           C
ATOM   3134  CG  HIS A 195      58.631  -4.313  -9.650  1.00 51.48           C
ATOM   3135  ND1 HIS A 195      58.701  -5.655  -9.259  1.00 54.72           N
ATOM   3136  CD2 HIS A 195      57.903  -3.622  -8.707  1.00 55.81           C
ATOM   3137  CE1 HIS A 195      58.004  -5.723  -8.129  1.00 56.24           C
ATOM   3138  NE2 HIS A 195      57.526  -4.540  -7.746  1.00 53.24           N
ATOM   3139  H   HIS A 195      61.026  -2.995  -9.449  1.00 -1.00           H
ATOM   3140  HA  HIS A 195      60.840  -5.143 -11.401  1.00 -1.00           H
ATOM   3141  HB3 HIS A 195      59.023  -2.715 -10.972  1.00 -1.00           H
ATOM   3142  H4  HIS A 195      58.600  -4.202 -11.761  1.00 -1.00           H
ATOM   3143  HD2 HIS A 195      57.601  -2.588  -8.668  1.00 -1.00           H
ATOM   3144  HE1 HIS A 195      57.836  -6.642  -7.584  1.00 -1.00           H
ATOM   3145  HE2 HIS A 195      56.912  -4.358  -6.947  1.00  0.00           H
ATOM   3146  N   VAL A 196      62.006  -2.328 -12.408  1.00 47.59           N
ATOM   3147  CA  VAL A 196      62.349  -1.393 -13.479  1.00 49.80           C
ATOM   3148  C   VAL A 196      63.863  -1.382 -13.724  1.00 52.36           C
ATOM   3149  O   VAL A 196      64.302  -1.467 -14.867  1.00 54.29           O
ATOM   3150  CB  VAL A 196      61.680   0.003 -13.274  1.00 51.13           C
ATOM   3151  CG1 VAL A 196      60.287  -0.090 -12.630  1.00 42.64           C
ATOM   3152  CG2 VAL A 196      62.523   1.041 -12.519  1.00 45.30           C
ATOM   3153  H   VAL A 196      62.431  -2.180 -11.502  1.00 -1.00           H
ATOM   3154  HA  VAL A 196      61.929  -1.781 -14.407  1.00 -1.00           H
ATOM   3155  HB  VAL A 196      61.538   0.409 -14.275  1.00 -1.00           H
ATOM   3156 HG11 VAL A 196      59.765   0.862 -12.625  1.00 -1.00           H
ATOM   3157 HG12 VAL A 196      59.670  -0.798 -13.179  1.00 -1.00           H
ATOM   3158 HG13 VAL A 196      60.341  -0.423 -11.594  1.00 -1.00           H
ATOM   3159 HG21 VAL A 196      61.971   1.967 -12.367  1.00 -1.00           H
ATOM   3160 HG22 VAL A 196      62.820   0.679 -11.539  1.00 -1.00           H
ATOM   3161 HG23 VAL A 196      63.425   1.297 -13.072  1.00 -1.00           H
ATOM   3162  N   GLU A 197      64.688  -1.315 -12.669  1.00 52.49           N
ATOM   3163  CA  GLU A 197      66.148  -1.242 -12.781  1.00 55.58           C
ATOM   3164  C   GLU A 197      66.739  -2.511 -13.441  1.00 57.22           C
ATOM   3165  O   GLU A 197      67.693  -2.430 -14.214  1.00 57.27           O
ATOM   3166  CB  GLU A 197      66.720  -0.945 -11.377  1.00 55.04           C
ATOM   3167  CG  GLU A 197      66.791  -2.140 -10.400  1.00 55.29           C
ATOM   3168  CD  GLU A 197      67.173  -1.703  -8.992  1.00 51.57           C
ATOM   3169  OE1 GLU A 197      68.177  -0.972  -8.864  1.00 45.87           O
ATOM   3170  OE2 GLU A 197      66.455  -2.092  -8.049  1.00 55.83           O1-
ATOM   3171  H   GLU A 197      64.291  -1.252 -11.734  1.00 -1.00           H
ATOM   3172  HA  GLU A 197      66.386  -0.396 -13.430  1.00 -1.00           H
ATOM   3173  HB3 GLU A 197      67.732  -0.557 -11.509  1.00 -1.00           H
ATOM   3174  H4  GLU A 197      66.159  -0.126 -10.924  1.00 -1.00           H
ATOM   3175  HG3 GLU A 197      65.829  -2.652 -10.357  1.00 -1.00           H
ATOM   3176  H5  GLU A 197      67.529  -2.873 -10.728  1.00 -1.00           H
ATOM   3177  N   ASN A 198      66.089  -3.664 -13.228  1.00 58.44           N
ATOM   3178  CA  ASN A 198      66.382  -4.942 -13.871  1.00 61.33           C
ATOM   3179  C   ASN A 198      66.025  -5.003 -15.368  1.00 61.18           C
ATOM   3180  O   ASN A 198      66.447  -5.945 -16.037  1.00 61.87           O
ATOM   3181  CB  ASN A 198      65.649  -6.070 -13.116  1.00 63.07           C
ATOM   3182  CG  ASN A 198      66.363  -6.397 -11.810  1.00 62.79           C
ATOM   3183  OD1 ASN A 198      67.521  -6.792 -11.835  1.00 66.79           O
ATOM   3184  ND2 ASN A 198      65.731  -6.193 -10.663  1.00 65.27           N
ATOM   3185  H   ASN A 198      65.293  -3.618 -12.608  1.00 -1.00           H
ATOM   3186  HA  ASN A 198      67.461  -5.108 -13.822  1.00 -1.00           H
ATOM   3187  HB3 ASN A 198      64.602  -5.816 -12.941  1.00 -1.00           H
ATOM   3188  H4  ASN A 198      65.645  -6.988 -13.706  1.00 -1.00           H
ATOM   3189 HD21 ASN A 198      66.209  -6.391  -9.798  1.00 -1.00           H
ATOM   3190 HD22 ASN A 198      64.794  -5.786 -10.647  1.00 -1.00           H
ATOM   3191  N   ASP A 199      65.313  -4.009 -15.922  1.00 61.30           N
ATOM   3192  CA  ASP A 199      65.077  -3.884 -17.369  1.00 60.34           C
ATOM   3193  C   ASP A 199      66.254  -3.197 -18.080  1.00 59.16           C
ATOM   3194  O   ASP A 199      66.287  -3.177 -19.309  1.00 59.04           O
ATOM   3195  CB  ASP A 199      63.805  -3.053 -17.661  1.00 60.80           C
ATOM   3196  CG  ASP A 199      62.531  -3.705 -17.144  1.00 61.90           C
ATOM   3197  OD1 ASP A 199      62.404  -4.937 -17.307  1.00 69.08           O
ATOM   3198  OD2 ASP A 199      61.674  -2.966 -16.619  1.00 65.90           O1-
ATOM   3199  H   ASP A 199      64.996  -3.238 -15.342  1.00 -1.00           H
ATOM   3200  HA  ASP A 199      64.962  -4.876 -17.813  1.00 -1.00           H
ATOM   3201  HB3 ASP A 199      63.892  -2.042 -17.263  1.00 -1.00           H
ATOM   3202  H4  ASP A 199      63.673  -2.936 -18.738  1.00 -1.00           H
ATOM   3203  N   GLY A 200      67.232  -2.667 -17.333  1.00 57.20           N
ATOM   3204  CA  GLY A 200      68.464  -2.111 -17.880  1.00 55.40           C
ATOM   3205  C   GLY A 200      68.480  -0.584 -17.961  1.00 54.82           C
ATOM   3206  O   GLY A 200      69.349  -0.029 -18.630  1.00 55.71           O
ATOM   3207  H   GLY A 200      67.148  -2.724 -16.324  1.00 -1.00           H
ATOM   3208  HA3 GLY A 200      69.290  -2.430 -17.243  1.00 -1.00           H
ATOM   3209  H4  GLY A 200      68.676  -2.513 -18.872  1.00 -1.00           H
ATOM   3210  N   TYR A 201      67.546   0.107 -17.295  1.00 53.09           N
ATOM   3211  CA  TYR A 201      67.503   1.568 -17.209  1.00 51.62           C
ATOM   3212  C   TYR A 201      68.697   2.084 -16.389  1.00 48.58           C
ATOM   3213  O   TYR A 201      68.893   1.660 -15.250  1.00 47.90           O
ATOM   3214  CB  TYR A 201      66.187   1.991 -16.523  1.00 50.80           C
ATOM   3215  CG  TYR A 201      64.915   1.604 -17.263  1.00 54.56           C
ATOM   3216  CD1 TYR A 201      64.814   1.733 -18.667  1.00 53.06           C
ATOM   3217  CD2 TYR A 201      63.818   1.099 -16.539  1.00 51.07           C
ATOM   3218  CE1 TYR A 201      63.634   1.354 -19.333  1.00 59.07           C
ATOM   3219  CE2 TYR A 201      62.650   0.691 -17.208  1.00 54.23           C
ATOM   3220  CZ  TYR A 201      62.554   0.824 -18.606  1.00 55.06           C
ATOM   3221  OH  TYR A 201      61.424   0.439 -19.262  1.00 55.77           O
ATOM   3222  H   TYR A 201      66.841  -0.415 -16.796  1.00 -1.00           H
ATOM   3223  HA  TYR A 201      67.565   1.985 -18.215  1.00 -1.00           H
ATOM   3224  HB3 TYR A 201      66.154   1.567 -15.518  1.00 -1.00           H
ATOM   3225  H4  TYR A 201      66.180   3.070 -16.377  1.00 -1.00           H
ATOM   3226  HD1 TYR A 201      65.632   2.124 -19.251  1.00 -1.00           H
ATOM   3227  HD2 TYR A 201      63.873   1.003 -15.466  1.00 -1.00           H
ATOM   3228  HE1 TYR A 201      63.563   1.460 -20.406  1.00 -1.00           H
ATOM   3229  HE2 TYR A 201      61.829   0.287 -16.636  1.00 -1.00           H
ATOM   3230  HH  TYR A 201      60.837  -0.084 -18.710  1.00 -1.00           H
ATOM   3231  N   LYS A 202      69.501   2.984 -16.972  1.00 47.32           N
ATOM   3232  CA  LYS A 202      70.756   3.460 -16.379  1.00 49.14           C
ATOM   3233  C   LYS A 202      70.514   4.563 -15.333  1.00 48.81           C
ATOM   3234  O   LYS A 202      71.388   4.850 -14.517  1.00 47.55           O
ATOM   3235  CB  LYS A 202      71.671   4.033 -17.488  1.00 48.21           C
ATOM   3236  CG  LYS A 202      72.303   2.962 -18.401  1.00 60.24           C
ATOM   3237  CD  LYS A 202      71.436   2.586 -19.614  1.00 66.64           C
ATOM   3238  CE  LYS A 202      72.016   1.445 -20.465  1.00 65.38           C
ATOM   3239  NZ  LYS A 202      72.000   0.164 -19.741  1.00 63.74           N1+
ATOM   3240  H   LYS A 202      69.250   3.317 -17.895  1.00 -1.00           H
ATOM   3241  HA  LYS A 202      71.266   2.636 -15.875  1.00 -1.00           H
ATOM   3242  HB3 LYS A 202      71.152   4.792 -18.077  1.00 -1.00           H
ATOM   3243  H4  LYS A 202      72.499   4.560 -17.008  1.00 -1.00           H
ATOM   3244  HG3 LYS A 202      73.257   3.340 -18.771  1.00 -1.00           H
ATOM   3245  H5  LYS A 202      72.545   2.077 -17.811  1.00 -1.00           H
ATOM   3246  HD3 LYS A 202      70.430   2.313 -19.303  1.00 -1.00           H
ATOM   3247  H6  LYS A 202      71.326   3.470 -20.241  1.00 -1.00           H
ATOM   3248  HE3 LYS A 202      71.419   1.324 -21.369  1.00 -1.00           H
ATOM   3249  H7  LYS A 202      73.035   1.669 -20.781  1.00 -1.00           H
ATOM   3250  HZ1 LYS A 202      72.290  -0.584 -20.353  1.00 -1.00           H
ATOM   3251  HZ2 LYS A 202      72.623   0.213 -18.949  1.00 -1.00           H
ATOM   3252  HZ3 LYS A 202      71.060  -0.013 -19.412  1.00 -1.00           H
ATOM   3253  N   THR A 203      69.335   5.180 -15.349  1.00 50.41           N
ATOM   3254  CA  THR A 203      68.790   6.099 -14.358  1.00 51.60           C
ATOM   3255  C   THR A 203      67.265   6.024 -14.538  1.00 49.65           C
ATOM   3256  O   THR A 203      66.775   5.581 -15.580  1.00 48.93           O
ATOM   3257  CB  THR A 203      69.431   7.519 -14.482  1.00 51.67           C
ATOM   3258  OG1 THR A 203      70.773   7.494 -14.018  1.00 56.19           O
ATOM   3259  CG2 THR A 203      68.773   8.609 -13.620  1.00 55.22           C
ATOM   3260  H   THR A 203      68.658   4.893 -16.047  1.00 -1.00           H
ATOM   3261  HA  THR A 203      69.005   5.700 -13.364  1.00 -1.00           H
ATOM   3262  HB  THR A 203      69.421   7.833 -15.528  1.00 -1.00           H
ATOM   3263  HG1 THR A 203      71.151   6.650 -14.270  1.00 -1.00           H
ATOM   3264 HG21 THR A 203      69.311   9.552 -13.715  1.00 -1.00           H
ATOM   3265 HG22 THR A 203      67.745   8.799 -13.919  1.00 -1.00           H
ATOM   3266 HG23 THR A 203      68.771   8.330 -12.566  1.00 -1.00           H
ATOM   3267  N   ILE A 204      66.514   6.411 -13.509  1.00 50.81           N
ATOM   3268  CA  ILE A 204      65.066   6.539 -13.517  1.00 51.21           C
ATOM   3269  C   ILE A 204      64.793   8.028 -13.238  1.00 54.51           C
ATOM   3270  O   ILE A 204      65.442   8.639 -12.379  1.00 56.08           O
ATOM   3271  CB  ILE A 204      64.478   5.583 -12.444  1.00 49.08           C
ATOM   3272  CG1 ILE A 204      64.888   4.102 -12.657  1.00 52.75           C
ATOM   3273  CG2 ILE A 204      62.946   5.701 -12.336  1.00 45.42           C
ATOM   3274  CD1 ILE A 204      64.727   3.234 -11.402  1.00 55.94           C
ATOM   3275  H   ILE A 204      66.984   6.712 -12.659  1.00 -1.00           H
ATOM   3276  HA  ILE A 204      64.656   6.280 -14.495  1.00 -1.00           H
ATOM   3277  HB  ILE A 204      64.913   5.887 -11.495  1.00 -1.00           H
ATOM   3278 HG13 ILE A 204      64.330   3.674 -13.491  1.00 -1.00           H
ATOM   3279  H4  ILE A 204      65.936   4.026 -12.941  1.00 -1.00           H
ATOM   3280 HG21 ILE A 204      62.548   5.011 -11.595  1.00 -1.00           H
ATOM   3281 HG22 ILE A 204      62.625   6.702 -12.047  1.00 -1.00           H
ATOM   3282 HG23 ILE A 204      62.464   5.465 -13.284  1.00 -1.00           H
ATOM   3283 HD11 ILE A 204      65.151   2.242 -11.561  1.00 -1.00           H
ATOM   3284 HD12 ILE A 204      65.230   3.672 -10.541  1.00 -1.00           H
ATOM   3285 HD13 ILE A 204      63.679   3.099 -11.148  1.00 -1.00           H
ATOM   3286  N   TYR A 205      63.854   8.628 -13.965  1.00 53.58           N
ATOM   3287  CA  TYR A 205      63.565  10.056 -13.905  1.00 54.62           C
ATOM   3288  C   TYR A 205      62.247  10.218 -13.149  1.00 53.31           C
ATOM   3289  O   TYR A 205      61.174   9.954 -13.682  1.00 51.74           O
ATOM   3290  CB  TYR A 205      63.472  10.601 -15.343  1.00 56.17           C
ATOM   3291  CG  TYR A 205      64.735  10.433 -16.180  1.00 55.69           C
ATOM   3292  CD1 TYR A 205      66.022  10.475 -15.598  1.00 55.95           C
ATOM   3293  CD2 TYR A 205      64.615  10.187 -17.562  1.00 52.61           C
ATOM   3294  CE1 TYR A 205      67.157  10.161 -16.367  1.00 53.16           C
ATOM   3295  CE2 TYR A 205      65.755   9.909 -18.340  1.00 50.96           C
ATOM   3296  CZ  TYR A 205      67.019   9.839 -17.726  1.00 54.51           C
ATOM   3297  OH  TYR A 205      68.116   9.461 -18.437  1.00 59.60           O
ATOM   3298  H   TYR A 205      63.316   8.069 -14.628  1.00 -1.00           H
ATOM   3299  HA  TYR A 205      64.335  10.608 -13.367  1.00 -1.00           H
ATOM   3300  HB3 TYR A 205      62.652  10.118 -15.873  1.00 -1.00           H
ATOM   3301  H4  TYR A 205      63.217  11.654 -15.311  1.00 -1.00           H
ATOM   3302  HD1 TYR A 205      66.158  10.699 -14.551  1.00 -1.00           H
ATOM   3303  HD2 TYR A 205      63.640  10.188 -18.023  1.00 -1.00           H
ATOM   3304  HE1 TYR A 205      68.137  10.153 -15.913  1.00 -1.00           H
ATOM   3305  HE2 TYR A 205      65.645   9.691 -19.393  1.00 -1.00           H
ATOM   3306  HH  TYR A 205      68.029   9.647 -19.370  1.00 -1.00           H
ATOM   3307  N   PHE A 206      62.336  10.576 -11.868  1.00 54.15           N
ATOM   3308  CA  PHE A 206      61.204  10.656 -10.958  1.00 55.41           C
ATOM   3309  C   PHE A 206      60.722  12.109 -10.858  1.00 56.28           C
ATOM   3310  O   PHE A 206      61.531  13.033 -10.749  1.00 55.13           O
ATOM   3311  CB  PHE A 206      61.680  10.139  -9.585  1.00 55.04           C
ATOM   3312  CG  PHE A 206      60.682  10.197  -8.444  1.00 59.70           C
ATOM   3313  CD1 PHE A 206      59.584   9.314  -8.432  1.00 54.44           C
ATOM   3314  CD2 PHE A 206      60.828  11.145  -7.406  1.00 49.79           C
ATOM   3315  CE1 PHE A 206      58.627   9.390  -7.406  1.00 59.99           C
ATOM   3316  CE2 PHE A 206      59.873  11.212  -6.374  1.00 53.74           C
ATOM   3317  CZ  PHE A 206      58.766  10.342  -6.381  1.00 54.39           C
ATOM   3318  H   PHE A 206      63.236  10.891 -11.517  1.00 -1.00           H
ATOM   3319  HA  PHE A 206      60.395  10.022 -11.304  1.00 -1.00           H
ATOM   3320  HB3 PHE A 206      61.935   9.089  -9.716  1.00 -1.00           H
ATOM   3321  H4  PHE A 206      62.595  10.643  -9.282  1.00 -1.00           H
ATOM   3322  HD1 PHE A 206      59.448   8.592  -9.223  1.00 -1.00           H
ATOM   3323  HD2 PHE A 206      61.644  11.850  -7.415  1.00 -1.00           H
ATOM   3324  HE1 PHE A 206      57.778   8.724  -7.412  1.00 -1.00           H
ATOM   3325  HE2 PHE A 206      59.965  11.951  -5.593  1.00 -1.00           H
ATOM   3326  HZ  PHE A 206      58.013  10.402  -5.609  1.00 -1.00           H
ATOM   3327  N   PHE A 207      59.405  12.291 -10.872  1.00 55.38           N
ATOM   3328  CA  PHE A 207      58.691  13.525 -10.583  1.00 57.86           C
ATOM   3329  C   PHE A 207      57.768  13.180  -9.400  1.00 55.97           C
ATOM   3330  O   PHE A 207      56.980  12.235  -9.499  1.00 53.08           O
ATOM   3331  CB  PHE A 207      57.887  13.958 -11.825  1.00 52.58           C
ATOM   3332  CG  PHE A 207      58.664  14.413 -13.056  1.00 57.31           C
ATOM   3333  CD1 PHE A 207      58.604  15.766 -13.457  1.00 57.98           C
ATOM   3334  CD2 PHE A 207      59.365  13.484 -13.857  1.00 59.49           C
ATOM   3335  CE1 PHE A 207      59.207  16.178 -14.660  1.00 59.48           C
ATOM   3336  CE2 PHE A 207      59.985  13.903 -15.050  1.00 59.36           C
ATOM   3337  CZ  PHE A 207      59.888  15.245 -15.463  1.00 54.85           C
ATOM   3338  H   PHE A 207      58.807  11.474 -10.998  1.00 -1.00           H
ATOM   3339  HA  PHE A 207      59.371  14.328 -10.304  1.00 -1.00           H
ATOM   3340  HB3 PHE A 207      57.214  13.157 -12.129  1.00 -1.00           H
ATOM   3341  H4  PHE A 207      57.242  14.786 -11.533  1.00 -1.00           H
ATOM   3342  HD1 PHE A 207      58.053  16.484 -12.869  1.00 -1.00           H
ATOM   3343  HD2 PHE A 207      59.401  12.440 -13.580  1.00 -1.00           H
ATOM   3344  HE1 PHE A 207      59.117  17.205 -14.981  1.00 -1.00           H
ATOM   3345  HE2 PHE A 207      60.511  13.190 -15.669  1.00 -1.00           H
ATOM   3346  HZ  PHE A 207      60.332  15.553 -16.399  1.00 -1.00           H
ATOM   3347  N   GLY A 208      57.920  13.874  -8.266  1.00 27.59           N
ATOM   3348  CA  GLY A 208      57.206  13.609  -7.016  1.00 28.65           C
ATOM   3349  C   GLY A 208      56.652  14.875  -6.357  1.00 28.67           C
ATOM   3350  O   GLY A 208      56.949  15.980  -6.798  1.00 26.82           O
ATOM   3351  H   GLY A 208      58.584  14.646  -8.256  1.00 -1.00           H
ATOM   3352  HA3 GLY A 208      56.388  12.900  -7.151  1.00 -1.00           H
ATOM   3353  H4  GLY A 208      57.902  13.156  -6.314  1.00 -1.00           H
ATOM   3354  N   ASP A 209      55.889  14.696  -5.272  1.00 28.01           N
ATOM   3355  CA  ASP A 209      55.133  15.710  -4.559  1.00 29.17           C
ATOM   3356  C   ASP A 209      55.569  15.818  -3.088  1.00 29.63           C
ATOM   3357  O   ASP A 209      56.152  16.821  -2.685  1.00 29.43           O
ATOM   3358  CB  ASP A 209      53.617  15.444  -4.772  1.00  0.00           C
ATOM   3359  CG  ASP A 209      52.878  14.341  -3.978  1.00  0.00           C
ATOM   3360  OD1 ASP A 209      53.382  13.189  -3.822  1.00  0.00           O
ATOM   3361  OD2 ASP A 209      51.756  14.673  -3.540  1.00  0.00           O1-
ATOM   3362  H   ASP A 209      55.623  13.740  -5.037  1.00 -1.00           H
ATOM   3363  HA  ASP A 209      55.347  16.686  -4.999  1.00 -1.00           H
ATOM   3364  HB3 ASP A 209      53.101  16.372  -4.547  1.00  0.00           H
ATOM   3365  H4  ASP A 209      53.423  15.351  -5.844  1.00  0.00           H
ATOM   3366  N   LYS A 210      55.339  14.784  -2.268  1.00 30.32           N
ATOM   3367  CA  LYS A 210      55.567  14.771  -0.816  1.00 30.84           C
ATOM   3368  C   LYS A 210      57.033  14.398  -0.518  1.00 30.53           C
ATOM   3369  O   LYS A 210      57.322  13.495   0.264  1.00 30.66           O
ATOM   3370  CB  LYS A 210      54.592  13.754  -0.165  1.00  0.00           C
ATOM   3371  CG  LYS A 210      53.121  14.210  -0.244  1.00  0.00           C
ATOM   3372  CD  LYS A 210      52.120  13.168   0.283  1.00  0.00           C
ATOM   3373  CE  LYS A 210      50.658  13.494  -0.081  1.00  0.00           C
ATOM   3374  NZ  LYS A 210      50.398  13.340  -1.518  1.00  0.00           N1+
ATOM   3375  H   LYS A 210      54.852  13.998  -2.681  1.00 -1.00           H
ATOM   3376  HA  LYS A 210      55.383  15.762  -0.390  1.00 -1.00           H
ATOM   3377  HB3 LYS A 210      54.714  12.775  -0.632  1.00  0.00           H
ATOM   3378  H4  LYS A 210      54.839  13.616   0.889  1.00  0.00           H
ATOM   3379  HG3 LYS A 210      52.992  15.149   0.290  1.00  0.00           H
ATOM   3380  H5  LYS A 210      52.886  14.432  -1.278  1.00  0.00           H
ATOM   3381  HD3 LYS A 210      52.378  12.174  -0.084  1.00  0.00           H
ATOM   3382  H6  LYS A 210      52.205  13.112   1.369  1.00  0.00           H
ATOM   3383  HE3 LYS A 210      50.017  12.772   0.413  1.00  0.00           H
ATOM   3384  H7  LYS A 210      50.365  14.493   0.230  1.00  0.00           H
ATOM   3385  HZ1 LYS A 210      50.748  12.439  -1.810  1.00  0.00           H
ATOM   3386  HZ2 LYS A 210      49.410  13.371  -1.754  1.00  0.00           H
ATOM   3387  HZ3 LYS A 210      50.928  13.995  -2.081  1.00  0.00           H
ATOM   3388  N   THR A 211      57.975  15.063  -1.192  1.00 30.35           N
ATOM   3389  CA  THR A 211      59.415  14.786  -1.213  1.00 30.70           C
ATOM   3390  C   THR A 211      60.163  15.346   0.019  1.00 32.05           C
ATOM   3391  O   THR A 211      61.394  15.309   0.065  1.00 31.26           O
ATOM   3392  CB  THR A 211      59.997  15.350  -2.546  1.00 30.12           C
ATOM   3393  OG1 THR A 211      59.748  16.738  -2.742  1.00 29.59           O
ATOM   3394  CG2 THR A 211      59.456  14.607  -3.776  1.00 30.26           C
ATOM   3395  H   THR A 211      57.665  15.807  -1.817  1.00 -1.00           H
ATOM   3396  HA  THR A 211      59.564  13.707  -1.198  1.00 -1.00           H
ATOM   3397  HB  THR A 211      61.083  15.226  -2.541  1.00 -1.00           H
ATOM   3398  HG1 THR A 211      60.224  17.230  -2.086  1.00 -1.00           H
ATOM   3399 HG21 THR A 211      59.873  15.017  -4.696  1.00 -1.00           H
ATOM   3400 HG22 THR A 211      59.713  13.550  -3.734  1.00 -1.00           H
ATOM   3401 HG23 THR A 211      58.372  14.684  -3.850  1.00 -1.00           H
ATOM   3402  N   MET A 212      59.437  15.839   1.027  1.00 32.91           N
ATOM   3403  CA  MET A 212      59.960  16.375   2.283  1.00 32.97           C
ATOM   3404  C   MET A 212      60.126  15.229   3.303  1.00 33.57           C
ATOM   3405  O   MET A 212      59.309  14.305   3.271  1.00 32.43           O
ATOM   3406  CB  MET A 212      58.909  17.342   2.864  1.00  0.00           C
ATOM   3407  CG  MET A 212      58.722  18.611   2.023  1.00  0.00           C
ATOM   3408  SD  MET A 212      57.466  19.732   2.692  1.00  0.00           S
ATOM   3409  CE  MET A 212      57.545  21.052   1.450  1.00  0.00           C
ATOM   3410  H   MET A 212      58.442  15.680   0.974  1.00 -1.00           H
ATOM   3411  HA  MET A 212      60.892  16.905   2.090  1.00 -1.00           H
ATOM   3412  HB3 MET A 212      57.950  16.835   2.980  1.00  0.00           H
ATOM   3413  H4  MET A 212      59.208  17.645   3.870  1.00  0.00           H
ATOM   3414  HG3 MET A 212      59.666  19.151   1.950  1.00  0.00           H
ATOM   3415  H5  MET A 212      58.431  18.350   1.004  1.00  0.00           H
ATOM   3416  HE1 MET A 212      56.830  21.839   1.689  1.00  0.00           H
ATOM   3417  HE2 MET A 212      58.542  21.492   1.420  1.00  0.00           H
ATOM   3418  HE3 MET A 212      57.307  20.663   0.459  1.00  0.00           H
ATOM   3419  N   PRO A 213      61.136  15.273   4.206  1.00 34.75           N
ATOM   3420  CA  PRO A 213      61.348  14.287   5.281  1.00 34.81           C
ATOM   3421  C   PRO A 213      60.074  13.935   6.079  1.00 33.93           C
ATOM   3422  O   PRO A 213      59.439  14.815   6.659  1.00 34.45           O
ATOM   3423  CB  PRO A 213      62.419  14.912   6.190  1.00 35.49           C
ATOM   3424  CG  PRO A 213      63.198  15.850   5.285  1.00 35.64           C
ATOM   3425  CD  PRO A 213      62.194  16.287   4.218  1.00 35.42           C
ATOM   3426  HA  PRO A 213      61.753  13.388   4.817  1.00 -1.00           H
ATOM   3427  HB3 PRO A 213      61.967  15.494   6.995  1.00 -1.00           H
ATOM   3428  H4  PRO A 213      63.060  14.160   6.651  1.00 -1.00           H
ATOM   3429  HG3 PRO A 213      63.641  16.691   5.820  1.00 -1.00           H
ATOM   3430  H5  PRO A 213      64.013  15.298   4.815  1.00 -1.00           H
ATOM   3431  HD3 PRO A 213      61.765  17.256   4.476  1.00 -1.00           H
ATOM   3432  H6  PRO A 213      62.693  16.378   3.252  1.00 -1.00           H
ATOM   3433  N   GLY A 214      59.698  12.651   6.080  1.00 33.54           N
ATOM   3434  CA  GLY A 214      58.479  12.121   6.695  1.00 33.48           C
ATOM   3435  C   GLY A 214      57.334  11.923   5.693  1.00 33.62           C
ATOM   3436  O   GLY A 214      56.389  11.182   5.975  1.00 34.01           O
ATOM   3437  H   GLY A 214      60.248  12.000   5.540  1.00 -1.00           H
ATOM   3438  HA3 GLY A 214      58.711  11.162   7.158  1.00 -1.00           H
ATOM   3439  H4  GLY A 214      58.128  12.773   7.495  1.00 -1.00           H
ATOM   3440  N   GLY A 215      57.422  12.554   4.516  1.00 33.10           N
ATOM   3441  CA  GLY A 215      56.475  12.437   3.422  1.00 32.23           C
ATOM   3442  C   GLY A 215      56.832  11.264   2.516  1.00 32.17           C
ATOM   3443  O   GLY A 215      58.002  11.018   2.208  1.00 30.45           O
ATOM   3444  H   GLY A 215      58.245  13.117   4.321  1.00 -1.00           H
ATOM   3445  HA3 GLY A 215      55.459  12.325   3.800  1.00 -1.00           H
ATOM   3446  H4  GLY A 215      56.500  13.357   2.838  1.00 -1.00           H
ATOM   3447  N   ASN A 216      55.799  10.556   2.053  1.00 32.42           N
ATOM   3448  CA  ASN A 216      55.885   9.268   1.357  1.00 32.71           C
ATOM   3449  C   ASN A 216      56.356   9.378  -0.110  1.00 31.42           C
ATOM   3450  O   ASN A 216      56.064   8.474  -0.883  1.00 31.83           O
ATOM   3451  CB  ASN A 216      54.481   8.613   1.448  1.00 33.26           C
ATOM   3452  CG  ASN A 216      54.442   7.100   1.207  1.00 33.28           C
ATOM   3453  OD1 ASN A 216      55.220   6.352   1.791  1.00 32.90           O
ATOM   3454  ND2 ASN A 216      53.536   6.625   0.359  1.00 34.21           N
ATOM   3455  H   ASN A 216      54.874  10.841   2.359  1.00 -1.00           H
ATOM   3456  HA  ASN A 216      56.633   8.642   1.849  1.00 -1.00           H
ATOM   3457  HB3 ASN A 216      54.107   8.740   2.460  1.00 -1.00           H
ATOM   3458  H4  ASN A 216      53.789   9.135   0.791  1.00 -1.00           H
ATOM   3459 HD21 ASN A 216      53.527   5.625   0.173  1.00 -1.00           H
ATOM   3460 HD22 ASN A 216      52.913   7.259  -0.103  1.00 -1.00           H
ATOM   3461  N   ASP A 217      57.107  10.425  -0.503  1.00 30.35           N
ATOM   3462  CA  ASP A 217      57.924  10.466  -1.732  1.00 29.86           C
ATOM   3463  C   ASP A 217      59.413  10.677  -1.446  1.00 29.90           C
ATOM   3464  O   ASP A 217      60.224  10.559  -2.362  1.00 28.44           O
ATOM   3465  CB  ASP A 217      57.466  11.554  -2.745  1.00 29.15           C
ATOM   3466  CG  ASP A 217      56.032  11.415  -3.204  1.00 29.11           C
ATOM   3467  OD1 ASP A 217      54.496  10.325  -2.642  1.00 28.20           O
ATOM   3468  OD2 ASP A 217      54.993  12.230  -4.655  1.00 29.15           O1-
ATOM   3469  H   ASP A 217      57.272  11.139   0.196  1.00 -1.00           H
ATOM   3470  HA  ASP A 217      57.834   9.509  -2.245  1.00 -1.00           H
ATOM   3471  HB3 ASP A 217      57.594  12.552  -2.334  1.00 -1.00           H
ATOM   3472  H4  ASP A 217      58.111  11.556  -3.630  1.00 -1.00           H
ATOM   3473  N   HIS A 218      59.794  11.032  -0.214  1.00 30.69           N
ATOM   3474  CA  HIS A 218      61.167  11.388   0.154  1.00 31.30           C
ATOM   3475  C   HIS A 218      62.132  10.195   0.000  1.00 30.78           C
ATOM   3476  O   HIS A 218      63.259  10.349  -0.475  1.00 29.57           O
ATOM   3477  CB  HIS A 218      61.147  11.889   1.606  1.00  0.00           C
ATOM   3478  CG  HIS A 218      62.450  12.471   2.079  1.00  0.00           C
ATOM   3479  ND1 HIS A 218      62.944  13.683   1.626  1.00  0.00           N
ATOM   3480  CD2 HIS A 218      63.380  12.007   2.980  1.00  0.00           C
ATOM   3481  CE1 HIS A 218      64.105  13.900   2.245  1.00  0.00           C
ATOM   3482  NE2 HIS A 218      64.429  12.923   3.084  1.00  0.00           N
ATOM   3483  H   HIS A 218      59.084  11.069   0.519  1.00 -1.00           H
ATOM   3484  HA  HIS A 218      61.494  12.197  -0.502  1.00 -1.00           H
ATOM   3485  HB3 HIS A 218      60.374  12.649   1.711  1.00  0.00           H
ATOM   3486  H4  HIS A 218      60.862  11.078   2.279  1.00  0.00           H
ATOM   3487  HD1 HIS A 218      62.486  14.333   0.975  1.00  0.00           H
ATOM   3488  HD2 HIS A 218      63.383  11.089   3.552  1.00  0.00           H
ATOM   3489  HE1 HIS A 218      64.711  14.783   2.095  1.00  0.00           H
ATOM   3490  N   GLU A 219      61.657   9.001   0.366  1.00 30.01           N
ATOM   3491  CA  GLU A 219      62.359   7.726   0.356  1.00 29.94           C
ATOM   3492  C   GLU A 219      62.723   7.299  -1.075  1.00 28.99           C
ATOM   3493  O   GLU A 219      63.892   7.060  -1.383  1.00 26.62           O
ATOM   3494  CB  GLU A 219      61.508   6.644   1.078  1.00 30.53           C
ATOM   3495  CG  GLU A 219      60.045   6.993   1.482  1.00 31.60           C
ATOM   3496  CD  GLU A 219      59.058   6.907   0.316  1.00 33.06           C
ATOM   3497  OE1 GLU A 219      59.246   7.682  -0.640  1.00 31.95           O
ATOM   3498  OE2 GLU A 219      58.143   6.060   0.380  1.00 35.14           O1-
ATOM   3499  H   GLU A 219      60.683   8.966   0.636  1.00 -1.00           H
ATOM   3500  HA  GLU A 219      63.294   7.855   0.901  1.00 -1.00           H
ATOM   3501  HB3 GLU A 219      61.509   5.714   0.506  1.00 -1.00           H
ATOM   3502  H4  GLU A 219      62.037   6.381   1.997  1.00 -1.00           H
ATOM   3503  HG3 GLU A 219      59.719   6.291   2.249  1.00 -1.00           H
ATOM   3504  H5  GLU A 219      59.966   7.965   1.964  1.00 -1.00           H
ATOM   3505  N   ILE A 220      61.740   7.267  -1.991  1.00 28.59           N
ATOM   3506  CA  ILE A 220      61.998   7.065  -3.418  1.00 28.37           C
ATOM   3507  C   ILE A 220      62.853   8.211  -3.965  1.00 28.43           C
ATOM   3508  O   ILE A 220      63.815   7.918  -4.660  1.00 27.67           O
ATOM   3509  CB  ILE A 220      60.717   6.844  -4.263  1.00 28.45           C
ATOM   3510  CG1 ILE A 220      61.018   6.591  -5.761  1.00 28.70           C
ATOM   3511  CG2 ILE A 220      59.659   7.947  -4.093  1.00 27.92           C
ATOM   3512  CD1 ILE A 220      59.833   6.023  -6.551  1.00 28.78           C
ATOM   3513  H   ILE A 220      60.797   7.475  -1.669  1.00 -1.00           H
ATOM   3514  HA  ILE A 220      62.579   6.146  -3.496  1.00 -1.00           H
ATOM   3515  HB  ILE A 220      60.303   5.916  -3.890  1.00 -1.00           H
ATOM   3516 HG13 ILE A 220      61.334   7.512  -6.250  1.00 -1.00           H
ATOM   3517  H4  ILE A 220      61.839   5.878  -5.849  1.00 -1.00           H
ATOM   3518 HG21 ILE A 220      58.727   7.712  -4.603  1.00 -1.00           H
ATOM   3519 HG22 ILE A 220      59.400   8.090  -3.051  1.00 -1.00           H
ATOM   3520 HG23 ILE A 220      60.007   8.902  -4.479  1.00 -1.00           H
ATOM   3521 HD11 ILE A 220      60.116   5.831  -7.583  1.00 -1.00           H
ATOM   3522 HD12 ILE A 220      59.485   5.082  -6.131  1.00 -1.00           H
ATOM   3523 HD13 ILE A 220      58.986   6.705  -6.575  1.00 -1.00           H
ATOM   3524  N   PHE A 221      62.555   9.481  -3.663  1.00 28.35           N
ATOM   3525  CA  PHE A 221      63.311  10.651  -4.126  1.00 28.17           C
ATOM   3526  C   PHE A 221      64.827  10.504  -3.878  1.00 27.79           C
ATOM   3527  O   PHE A 221      65.558  10.225  -4.832  1.00 26.85           O
ATOM   3528  CB  PHE A 221      62.703  11.934  -3.542  1.00 28.21           C
ATOM   3529  CG  PHE A 221      63.282  13.238  -4.046  1.00 28.92           C
ATOM   3530  CD1 PHE A 221      62.591  13.974  -5.028  1.00 30.20           C
ATOM   3531  CD2 PHE A 221      64.482  13.747  -3.504  1.00 29.24           C
ATOM   3532  CE1 PHE A 221      63.081  15.225  -5.441  1.00 29.62           C
ATOM   3533  CE2 PHE A 221      64.991  14.980  -3.950  1.00 29.66           C
ATOM   3534  CZ  PHE A 221      64.285  15.724  -4.913  1.00 29.38           C
ATOM   3535  H   PHE A 221      61.726   9.652  -3.093  1.00 -1.00           H
ATOM   3536  HA  PHE A 221      63.171  10.700  -5.207  1.00 -1.00           H
ATOM   3537  HB3 PHE A 221      61.637  11.951  -3.777  1.00 -1.00           H
ATOM   3538  H4  PHE A 221      62.775  11.929  -2.456  1.00 -1.00           H
ATOM   3539  HD1 PHE A 221      61.667  13.609  -5.451  1.00 -1.00           H
ATOM   3540  HD2 PHE A 221      65.022  13.213  -2.736  1.00 -1.00           H
ATOM   3541  HE1 PHE A 221      62.534  15.809  -6.165  1.00 -1.00           H
ATOM   3542  HE2 PHE A 221      65.913  15.369  -3.540  1.00 -1.00           H
ATOM   3543  HZ  PHE A 221      64.661  16.681  -5.243  1.00 -1.00           H
ATOM   3544  N   THR A 222      65.247  10.533  -2.606  1.00 27.88           N
ATOM   3545  CA  THR A 222      66.636  10.465  -2.122  1.00 28.34           C
ATOM   3546  C   THR A 222      67.526   9.317  -2.676  1.00 27.87           C
ATOM   3547  O   THR A 222      68.732   9.498  -2.808  1.00 27.00           O
ATOM   3548  CB  THR A 222      66.647  10.611  -0.574  1.00  0.00           C
ATOM   3549  OG1 THR A 222      65.915   9.586   0.085  1.00  0.00           O
ATOM   3550  CG2 THR A 222      66.120  11.982  -0.116  1.00  0.00           C
ATOM   3551  H   THR A 222      64.550  10.602  -1.869  1.00 -1.00           H
ATOM   3552  HA  THR A 222      67.121  11.361  -2.514  1.00 -1.00           H
ATOM   3553  HB  THR A 222      67.679  10.524  -0.231  1.00  0.00           H
ATOM   3554  HG1 THR A 222      64.984   9.795   0.043  1.00  0.00           H
ATOM   3555 HG21 THR A 222      66.166  12.077   0.967  1.00  0.00           H
ATOM   3556 HG22 THR A 222      66.721  12.790  -0.536  1.00  0.00           H
ATOM   3557 HG23 THR A 222      65.088  12.165  -0.414  1.00  0.00           H
ATOM   3558  N   ASP A 223      66.951   8.180  -3.097  1.00 56.90           N
ATOM   3559  CA  ASP A 223      67.680   7.021  -3.656  1.00 56.19           C
ATOM   3560  C   ASP A 223      68.475   7.348  -4.973  1.00 55.61           C
ATOM   3561  O   ASP A 223      67.898   7.934  -5.908  1.00 54.26           O
ATOM   3562  CB  ASP A 223      66.642   5.887  -3.918  1.00 55.14           C
ATOM   3563  CG  ASP A 223      66.178   5.831  -5.370  1.00 56.38           C
ATOM   3564  OD1 ASP A 223      65.823   6.918  -5.885  1.00 52.22           O
ATOM   3565  OD2 ASP A 223      66.462   4.790  -5.996  1.00 54.73           O1-
ATOM   3566  H   ASP A 223      66.003   8.034  -2.770  1.00 -1.00           H
ATOM   3567  HA  ASP A 223      68.362   6.683  -2.872  1.00 -1.00           H
ATOM   3568  HB3 ASP A 223      67.087   4.926  -3.652  1.00 -1.00           H
ATOM   3569  H4  ASP A 223      65.760   5.983  -3.285  1.00 -1.00           H
ATOM   3570  N   PRO A 224      69.667   6.746  -5.187  1.00 55.84           N
ATOM   3571  CA  PRO A 224      70.538   7.059  -6.327  1.00 56.41           C
ATOM   3572  C   PRO A 224      69.995   6.673  -7.714  1.00 55.43           C
ATOM   3573  O   PRO A 224      70.287   7.380  -8.673  1.00 54.75           O
ATOM   3574  CB  PRO A 224      71.860   6.346  -6.020  1.00 56.93           C
ATOM   3575  CG  PRO A 224      71.461   5.165  -5.153  1.00 58.41           C
ATOM   3576  CD  PRO A 224      70.236   5.658  -4.379  1.00 58.04           C
ATOM   3577  HA  PRO A 224      70.722   8.137  -6.341  1.00 -1.00           H
ATOM   3578  HB3 PRO A 224      72.412   6.045  -6.911  1.00 -1.00           H
ATOM   3579  H4  PRO A 224      72.509   7.012  -5.449  1.00 -1.00           H
ATOM   3580  HG3 PRO A 224      71.184   4.325  -5.793  1.00 -1.00           H
ATOM   3581  H5  PRO A 224      72.265   4.825  -4.500  1.00 -1.00           H
ATOM   3582  HD3 PRO A 224      69.527   4.849  -4.206  1.00 -1.00           H
ATOM   3583  H6  PRO A 224      70.543   6.054  -3.410  1.00 -1.00           H
ATOM   3584  N   ARG A 225      69.173   5.615  -7.834  1.00 54.24           N
ATOM   3585  CA  ARG A 225      68.657   5.164  -9.135  1.00 52.98           C
ATOM   3586  C   ARG A 225      67.628   6.148  -9.701  1.00 53.61           C
ATOM   3587  O   ARG A 225      67.661   6.471 -10.886  1.00 53.20           O
ATOM   3588  CB  ARG A 225      68.012   3.767  -9.022  1.00 51.30           C
ATOM   3589  CG  ARG A 225      69.019   2.658  -8.666  1.00 53.85           C
ATOM   3590  CD  ARG A 225      68.949   2.196  -7.203  1.00 54.86           C
ATOM   3591  NE  ARG A 225      67.951   1.132  -7.030  1.00 56.67           N
ATOM   3592  CZ  ARG A 225      66.983   1.043  -6.108  1.00 58.62           C
ATOM   3593  NH1 ARG A 225      66.733   2.033  -5.247  1.00 47.95           N
ATOM   3594  NH2 ARG A 225      66.249  -0.067  -6.051  1.00 49.93           N1+
ATOM   3595  H   ARG A 225      68.961   5.068  -7.017  1.00 -1.00           H
ATOM   3596  HA  ARG A 225      69.488   5.114  -9.845  1.00 -1.00           H
ATOM   3597  HB3 ARG A 225      67.167   3.765  -8.334  1.00 -1.00           H
ATOM   3598  H4  ARG A 225      67.590   3.518  -9.997  1.00 -1.00           H
ATOM   3599  HG3 ARG A 225      68.846   1.802  -9.320  1.00 -1.00           H
ATOM   3600  H5  ARG A 225      70.037   2.979  -8.899  1.00 -1.00           H
ATOM   3601  HD3 ARG A 225      69.910   1.759  -6.928  1.00 -1.00           H
ATOM   3602  H6  ARG A 225      68.789   3.030  -6.523  1.00 -1.00           H
ATOM   3603  HE  ARG A 225      68.065   0.340  -7.665  1.00 -1.00           H
ATOM   3604 HH11 ARG A 225      66.016   1.937  -4.545  1.00 -1.00           H
ATOM   3605 HH12 ARG A 225      67.096   2.958  -5.438  1.00 -1.00           H
ATOM   3606 HH21 ARG A 225      65.495  -0.175  -5.388  1.00 -1.00           H
ATOM   3607 HH22 ARG A 225      66.412  -0.808  -6.734  1.00 -1.00           H
ATOM   3608  N   THR A 226      66.747   6.674  -8.842  1.00 51.79           N
ATOM   3609  CA  THR A 226      65.850   7.751  -9.236  1.00 51.62           C
ATOM   3610  C   THR A 226      66.478   9.134  -8.957  1.00 51.07           C
ATOM   3611  O   THR A 226      66.669   9.530  -7.803  1.00 48.79           O
ATOM   3612  CB  THR A 226      64.513   7.636  -8.496  1.00 51.72           C
ATOM   3613  OG1 THR A 226      64.632   7.773  -7.111  1.00 49.26           O
ATOM   3614  CG2 THR A 226      63.749   6.330  -8.693  1.00 51.75           C
ATOM   3615  H   THR A 226      66.743   6.334  -7.892  1.00 -1.00           H
ATOM   3616  HA  THR A 226      65.615   7.663 -10.285  1.00 -1.00           H
ATOM   3617  HB  THR A 226      63.877   8.434  -8.871  1.00 -1.00           H
ATOM   3618  HG1 THR A 226      63.752   7.640  -6.791  1.00 -1.00           H
ATOM   3619 HG21 THR A 226      62.738   6.385  -8.283  1.00 -1.00           H
ATOM   3620 HG22 THR A 226      63.653   6.063  -9.740  1.00 -1.00           H
ATOM   3621 HG23 THR A 226      64.270   5.518  -8.182  1.00 -1.00           H
ATOM   3622  N   MET A 227      66.692   9.903 -10.029  1.00 53.82           N
ATOM   3623  CA  MET A 227      66.929  11.341  -9.964  1.00 55.75           C
ATOM   3624  C   MET A 227      65.543  11.997  -9.899  1.00 54.53           C
ATOM   3625  O   MET A 227      64.678  11.672 -10.715  1.00 51.66           O
ATOM   3626  CB  MET A 227      67.657  11.792 -11.243  1.00 55.29           C
ATOM   3627  CG  MET A 227      69.126  11.340 -11.283  1.00 65.96           C
ATOM   3628  SD  MET A 227      70.172  12.054  -9.979  1.00 68.67          Se
ATOM   3629  CE  MET A 227      70.492  10.590  -8.955  1.00 69.04           C
ATOM   3630  H   MET A 227      66.443   9.517 -10.939  1.00 -1.00           H
ATOM   3631  HA  MET A 227      67.509  11.618  -9.076  1.00 -1.00           H
ATOM   3632  HB3 MET A 227      67.137  11.430 -12.129  1.00 -1.00           H
ATOM   3633  H4  MET A 227      67.633  12.882 -11.312  1.00 -1.00           H
ATOM   3634  HG3 MET A 227      69.196  10.253 -11.242  1.00 -1.00           H
ATOM   3635  H5  MET A 227      69.557  11.635 -12.238  1.00 -1.00           H
ATOM   3636  HE1 MET A 227      71.103  10.858  -8.093  1.00 -1.00           H
ATOM   3637  HE2 MET A 227      69.561  10.155  -8.592  1.00 -1.00           H
ATOM   3638  HE3 MET A 227      71.028   9.832  -9.527  1.00 -1.00           H
ATOM   3639  N   GLY A 228      65.300  12.809  -8.867  1.00 54.89           N
ATOM   3640  CA  GLY A 228      63.982  13.314  -8.509  1.00 56.06           C
ATOM   3641  C   GLY A 228      63.824  14.807  -8.770  1.00 57.45           C
ATOM   3642  O   GLY A 228      64.698  15.589  -8.401  1.00 55.29           O
ATOM   3643  H   GLY A 228      66.072  13.139  -8.307  1.00 -1.00           H
ATOM   3644  HA3 GLY A 228      63.188  12.761  -8.999  1.00 -1.00           H
ATOM   3645  H4  GLY A 228      63.845  13.152  -7.441  1.00 -1.00           H
ATOM   3646  N   TYR A 229      62.686  15.197  -9.348  1.00 55.38           N
ATOM   3647  CA  TYR A 229      62.147  16.553  -9.333  1.00 55.66           C
ATOM   3648  C   TYR A 229      60.952  16.566  -8.371  1.00 55.47           C
ATOM   3649  O   TYR A 229      60.189  15.601  -8.304  1.00 53.44           O
ATOM   3650  CB  TYR A 229      61.629  16.935 -10.740  1.00 54.62           C
ATOM   3651  CG  TYR A 229      62.650  17.532 -11.702  1.00 57.70           C
ATOM   3652  CD1 TYR A 229      62.203  18.414 -12.709  1.00 61.91           C
ATOM   3653  CD2 TYR A 229      64.030  17.235 -11.616  1.00 56.02           C
ATOM   3654  CE1 TYR A 229      63.114  18.977 -13.624  1.00 62.98           C
ATOM   3655  CE2 TYR A 229      64.942  17.800 -12.526  1.00 56.75           C
ATOM   3656  CZ  TYR A 229      64.483  18.664 -13.538  1.00 56.90           C
ATOM   3657  OH  TYR A 229      65.356  19.190 -14.441  1.00 59.08           O
ATOM   3658  H   TYR A 229      62.049  14.475  -9.679  1.00 -1.00           H
ATOM   3659  HA  TYR A 229      62.884  17.281  -8.989  1.00 -1.00           H
ATOM   3660  HB3 TYR A 229      61.146  16.081 -11.218  1.00 -1.00           H
ATOM   3661  H4  TYR A 229      60.843  17.687 -10.636  1.00 -1.00           H
ATOM   3662  HD1 TYR A 229      61.153  18.652 -12.788  1.00 -1.00           H
ATOM   3663  HD2 TYR A 229      64.415  16.577 -10.853  1.00 -1.00           H
ATOM   3664  HE1 TYR A 229      62.766  19.648 -14.395  1.00 -1.00           H
ATOM   3665  HE2 TYR A 229      65.992  17.558 -12.442  1.00 -1.00           H
ATOM   3666  HH  TYR A 229      66.265  19.018 -14.235  1.00 -1.00           H
ATOM   3667  N   SER A 230      60.784  17.668  -7.642  1.00 56.07           N
ATOM   3668  CA  SER A 230      59.592  17.998  -6.871  1.00 57.06           C
ATOM   3669  C   SER A 230      58.680  18.853  -7.773  1.00 56.53           C
ATOM   3670  O   SER A 230      59.135  19.870  -8.302  1.00 54.16           O
ATOM   3671  CB  SER A 230      60.032  18.813  -5.624  1.00 60.02           C
ATOM   3672  OG  SER A 230      60.803  19.979  -5.920  1.00 70.46           O
ATOM   3673  H   SER A 230      61.446  18.426  -7.723  1.00 -1.00           H
ATOM   3674  HA  SER A 230      59.087  17.095  -6.534  1.00 -1.00           H
ATOM   3675  HB3 SER A 230      59.147  19.121  -5.065  1.00 -1.00           H
ATOM   3676  H4  SER A 230      60.606  18.175  -4.951  1.00 -1.00           H
ATOM   3677  HG  SER A 230      60.338  20.466  -6.595  1.00 -1.00           H
ATOM   3678  N   VAL A 231      57.415  18.460  -7.946  1.00 55.55           N
ATOM   3679  CA  VAL A 231      56.392  19.154  -8.722  1.00 59.89           C
ATOM   3680  C   VAL A 231      55.112  19.288  -7.879  1.00 62.06           C
ATOM   3681  O   VAL A 231      54.827  18.455  -7.019  1.00 64.46           O
ATOM   3682  CB  VAL A 231      56.198  18.508 -10.120  1.00 60.20           C
ATOM   3683  CG1 VAL A 231      57.395  18.766 -11.053  1.00 59.22           C
ATOM   3684  CG2 VAL A 231      55.885  17.005 -10.062  1.00 64.94           C
ATOM   3685  H   VAL A 231      57.097  17.607  -7.477  1.00 -1.00           H
ATOM   3686  HA  VAL A 231      56.727  20.180  -8.889  1.00 -1.00           H
ATOM   3687  HB  VAL A 231      55.333  18.994 -10.576  1.00 -1.00           H
ATOM   3688 HG11 VAL A 231      57.161  18.472 -12.077  1.00 -1.00           H
ATOM   3689 HG12 VAL A 231      57.663  19.823 -11.072  1.00 -1.00           H
ATOM   3690 HG13 VAL A 231      58.277  18.210 -10.736  1.00 -1.00           H
ATOM   3691 HG21 VAL A 231      55.642  16.629 -11.055  1.00 -1.00           H
ATOM   3692 HG22 VAL A 231      56.729  16.427  -9.684  1.00 -1.00           H
ATOM   3693 HG23 VAL A 231      55.034  16.793  -9.415  1.00 -1.00           H
ATOM   3694  N   THR A 232      54.373  20.379  -8.090  1.00 58.88           N
ATOM   3695  CA  THR A 232      53.279  20.833  -7.233  1.00 59.78           C
ATOM   3696  C   THR A 232      51.906  20.522  -7.854  1.00 57.64           C
ATOM   3697  O   THR A 232      50.983  20.140  -7.135  1.00 58.90           O
ATOM   3698  CB  THR A 232      53.442  22.363  -6.964  1.00 61.34           C
ATOM   3699  OG1 THR A 232      53.232  23.213  -8.088  1.00 67.84           O
ATOM   3700  CG2 THR A 232      54.798  22.735  -6.345  1.00 53.96           C
ATOM   3701  H   THR A 232      54.629  20.986  -8.860  1.00 -1.00           H
ATOM   3702  HA  THR A 232      53.325  20.319  -6.270  1.00 -1.00           H
ATOM   3703  HB  THR A 232      52.669  22.643  -6.245  1.00 -1.00           H
ATOM   3704  HG1 THR A 232      53.853  23.001  -8.777  1.00 -1.00           H
ATOM   3705 HG21 THR A 232      54.828  23.793  -6.081  1.00 -1.00           H
ATOM   3706 HG22 THR A 232      54.975  22.166  -5.431  1.00 -1.00           H
ATOM   3707 HG23 THR A 232      55.630  22.543  -7.022  1.00 -1.00           H
ATOM   3708  N   ALA A 233      51.763  20.678  -9.177  1.00 53.48           N
ATOM   3709  CA  ALA A 233      50.513  20.527  -9.913  1.00 51.09           C
ATOM   3710  C   ALA A 233      50.816  20.271 -11.401  1.00 50.77           C
ATOM   3711  O   ALA A 233      51.883  20.703 -11.851  1.00 49.99           O
ATOM   3712  CB  ALA A 233      49.634  21.771  -9.680  1.00 50.17           C
ATOM   3713  H   ALA A 233      52.562  20.946  -9.737  1.00 -1.00           H
ATOM   3714  HA  ALA A 233      50.015  19.650  -9.500  1.00 -1.00           H
ATOM   3715  HB1 ALA A 233      48.659  21.678 -10.154  1.00 -1.00           H
ATOM   3716  HB2 ALA A 233      49.450  21.938  -8.618  1.00 -1.00           H
ATOM   3717  HB3 ALA A 233      50.108  22.671 -10.075  1.00 -1.00           H
ATOM   3718  N   PRO A 234      49.904  19.618 -12.169  1.00 50.44           N
ATOM   3719  CA  PRO A 234      50.055  19.257 -13.596  1.00 50.35           C
ATOM   3720  C   PRO A 234      50.686  20.293 -14.538  1.00 53.33           C
ATOM   3721  O   PRO A 234      51.395  19.917 -15.469  1.00 51.92           O
ATOM   3722  CB  PRO A 234      48.637  18.903 -14.062  1.00 49.43           C
ATOM   3723  CG  PRO A 234      47.985  18.329 -12.822  1.00 50.82           C
ATOM   3724  CD  PRO A 234      48.617  19.111 -11.672  1.00 48.74           C
ATOM   3725  HA  PRO A 234      50.676  18.360 -13.621  1.00 -1.00           H
ATOM   3726  HB3 PRO A 234      48.095  19.800 -14.370  1.00 -1.00           H
ATOM   3727  H4  PRO A 234      48.626  18.209 -14.900  1.00 -1.00           H
ATOM   3728  HG3 PRO A 234      46.896  18.391 -12.837  1.00 -1.00           H
ATOM   3729  H5  PRO A 234      48.258  17.280 -12.733  1.00 -1.00           H
ATOM   3730  HD3 PRO A 234      47.971  19.944 -11.398  1.00 -1.00           H
ATOM   3731  H6  PRO A 234      48.735  18.466 -10.802  1.00 -1.00           H
ATOM   3732  N   GLU A 235      50.464  21.590 -14.287  1.00 54.99           N
ATOM   3733  CA  GLU A 235      51.067  22.739 -14.956  1.00 58.17           C
ATOM   3734  C   GLU A 235      52.605  22.687 -15.007  1.00 59.40           C
ATOM   3735  O   GLU A 235      53.200  23.074 -16.013  1.00 59.54           O
ATOM   3736  CB  GLU A 235      50.594  24.053 -14.291  1.00 59.17           C
ATOM   3737  CG  GLU A 235      49.069  24.190 -14.073  1.00 69.53           C
ATOM   3738  CD  GLU A 235      48.586  23.649 -12.726  1.00 72.23           C
ATOM   3739  OE1 GLU A 235      48.561  24.444 -11.763  1.00 65.76           O
ATOM   3740  OE2 GLU A 235      48.263  22.443 -12.676  1.00 64.37           O1-
ATOM   3741  H   GLU A 235      49.814  21.809 -13.542  1.00 -1.00           H
ATOM   3742  HA  GLU A 235      50.705  22.732 -15.985  1.00 -1.00           H
ATOM   3743  HB3 GLU A 235      51.108  24.190 -13.337  1.00 -1.00           H
ATOM   3744  H4  GLU A 235      50.931  24.886 -14.912  1.00 -1.00           H
ATOM   3745  HG3 GLU A 235      48.804  25.249 -14.106  1.00 -1.00           H
ATOM   3746  H5  GLU A 235      48.514  23.722 -14.887  1.00 -1.00           H
ATOM   3747  N   ASP A 236      53.240  22.151 -13.953  1.00 59.98           N
ATOM   3748  CA  ASP A 236      54.681  21.910 -13.877  1.00 60.08           C
ATOM   3749  C   ASP A 236      55.120  20.857 -14.892  1.00 60.33           C
ATOM   3750  O   ASP A 236      56.121  21.047 -15.571  1.00 59.76           O
ATOM   3751  CB  ASP A 236      55.091  21.437 -12.468  1.00 60.92           C
ATOM   3752  CG  ASP A 236      54.922  22.491 -11.382  1.00 70.88           C
ATOM   3753  OD1 ASP A 236      54.637  22.084 -10.240  1.00 75.17           O
ATOM   3754  OD2 ASP A 236      55.142  23.684 -11.681  1.00 74.54           O1-
ATOM   3755  H   ASP A 236      52.669  21.783 -13.194  1.00 -1.00           H
ATOM   3756  HA  ASP A 236      55.205  22.836 -14.113  1.00 -1.00           H
ATOM   3757  HB3 ASP A 236      54.523  20.545 -12.194  1.00 -1.00           H
ATOM   3758  H4  ASP A 236      56.138  21.135 -12.464  1.00 -1.00           H
ATOM   3759  N   THR A 237      54.345  19.785 -15.052  1.00 58.27           N
ATOM   3760  CA  THR A 237      54.607  18.691 -15.982  1.00 57.13           C
ATOM   3761  C   THR A 237      54.474  19.208 -17.427  1.00 57.23           C
ATOM   3762  O   THR A 237      55.305  18.868 -18.266  1.00 58.92           O
ATOM   3763  CB  THR A 237      53.596  17.546 -15.715  1.00 56.78           C
ATOM   3764  OG1 THR A 237      53.512  17.291 -14.326  1.00 52.50           O
ATOM   3765  CG2 THR A 237      53.952  16.214 -16.393  1.00 51.49           C
ATOM   3766  H   THR A 237      53.543  19.658 -14.449  1.00 -1.00           H
ATOM   3767  HA  THR A 237      55.624  18.329 -15.816  1.00 -1.00           H
ATOM   3768  HB  THR A 237      52.616  17.857 -16.063  1.00 -1.00           H
ATOM   3769  HG1 THR A 237      52.723  16.771 -14.158  1.00 -1.00           H
ATOM   3770 HG21 THR A 237      53.202  15.452 -16.181  1.00 -1.00           H
ATOM   3771 HG22 THR A 237      54.016  16.315 -17.477  1.00 -1.00           H
ATOM   3772 HG23 THR A 237      54.912  15.836 -16.041  1.00 -1.00           H
ATOM   3773  N   ARG A 238      53.505  20.100 -17.703  1.00 57.84           N
ATOM   3774  CA  ARG A 238      53.368  20.766 -19.002  1.00 55.25           C
ATOM   3775  C   ARG A 238      54.584  21.664 -19.283  1.00 53.36           C
ATOM   3776  O   ARG A 238      55.192  21.566 -20.344  1.00 51.62           O
ATOM   3777  CB  ARG A 238      52.083  21.626 -19.081  1.00 53.90           C
ATOM   3778  CG  ARG A 238      50.770  20.971 -18.620  1.00 59.97           C
ATOM   3779  CD  ARG A 238      50.440  19.608 -19.238  1.00 58.51           C
ATOM   3780  NE  ARG A 238      49.946  19.768 -20.611  1.00 61.69           N
ATOM   3781  CZ  ARG A 238      48.690  19.576 -21.042  1.00 59.90           C
ATOM   3782  NH1 ARG A 238      47.716  19.154 -20.232  1.00 57.15           N
ATOM   3783  NH2 ARG A 238      48.395  19.835 -22.316  1.00 56.69           N1+
ATOM   3784  H   ARG A 238      52.884  20.355 -16.943  1.00 -1.00           H
ATOM   3785  HA  ARG A 238      53.334  20.001 -19.778  1.00 -1.00           H
ATOM   3786  HB3 ARG A 238      52.209  22.544 -18.505  1.00 -1.00           H
ATOM   3787  H4  ARG A 238      51.962  21.955 -20.115  1.00 -1.00           H
ATOM   3788  HG3 ARG A 238      50.771  20.880 -17.542  1.00 -1.00           H
ATOM   3789  H5  ARG A 238      49.950  21.661 -18.830  1.00 -1.00           H
ATOM   3790  HD3 ARG A 238      51.293  18.931 -19.220  1.00 -1.00           H
ATOM   3791  H6  ARG A 238      49.678  19.142 -18.623  1.00 -1.00           H
ATOM   3792  HE  ARG A 238      50.651  20.006 -21.295  1.00 -1.00           H
ATOM   3793 HH11 ARG A 238      46.765  19.064 -20.590  1.00 -1.00           H
ATOM   3794 HH12 ARG A 238      47.906  18.910 -19.271  1.00 -1.00           H
ATOM   3795 HH21 ARG A 238      47.438  19.710 -22.648  1.00 -1.00           H
ATOM   3796 HH22 ARG A 238      49.097  20.154 -22.967  1.00 -1.00           H
ATOM   3797  N   ARG A 239      54.951  22.500 -18.304  1.00 52.89           N
ATOM   3798  CA  ARG A 239      56.088  23.414 -18.326  1.00 55.28           C
ATOM   3799  C   ARG A 239      57.429  22.693 -18.550  1.00 56.09           C
ATOM   3800  O   ARG A 239      58.191  23.047 -19.449  1.00 55.84           O
ATOM   3801  CB  ARG A 239      56.054  24.219 -17.004  1.00 55.72           C
ATOM   3802  CG  ARG A 239      57.264  25.127 -16.715  1.00 57.61           C
ATOM   3803  CD  ARG A 239      57.066  26.004 -15.468  1.00 61.75           C
ATOM   3804  NE  ARG A 239      57.014  25.216 -14.224  1.00 64.64           N
ATOM   3805  CZ  ARG A 239      58.058  24.867 -13.456  1.00 74.72           C
ATOM   3806  NH1 ARG A 239      59.314  25.154 -13.814  1.00 62.13           N
ATOM   3807  NH2 ARG A 239      57.839  24.228 -12.306  1.00 71.99           N1+
ATOM   3808  H   ARG A 239      54.381  22.504 -17.464  1.00 -1.00           H
ATOM   3809  HA  ARG A 239      55.948  24.105 -19.160  1.00 -1.00           H
ATOM   3810  HB3 ARG A 239      55.149  24.828 -16.997  1.00 -1.00           H
ATOM   3811  H4  ARG A 239      55.952  23.532 -16.168  1.00 -1.00           H
ATOM   3812  HG3 ARG A 239      58.170  24.533 -16.594  1.00 -1.00           H
ATOM   3813  H5  ARG A 239      57.439  25.775 -17.575  1.00 -1.00           H
ATOM   3814  HD3 ARG A 239      57.865  26.743 -15.394  1.00 -1.00           H
ATOM   3815  H6  ARG A 239      56.140  26.573 -15.555  1.00 -1.00           H
ATOM   3816  HE  ARG A 239      56.089  24.954 -13.906  1.00 -1.00           H
ATOM   3817 HH11 ARG A 239      60.092  24.895 -13.227  1.00 -1.00           H
ATOM   3818 HH12 ARG A 239      59.497  25.640 -14.678  1.00 -1.00           H
ATOM   3819 HH21 ARG A 239      58.599  23.962 -11.697  1.00 -1.00           H
ATOM   3820 HH22 ARG A 239      56.884  24.028 -12.008  1.00 -1.00           H
ATOM   3821  N   ILE A 240      57.718  21.694 -17.712  1.00 56.26           N
ATOM   3822  CA  ILE A 240      59.005  21.020 -17.647  1.00 54.34           C
ATOM   3823  C   ILE A 240      59.112  19.977 -18.772  1.00 55.48           C
ATOM   3824  O   ILE A 240      60.114  19.966 -19.483  1.00 56.28           O
ATOM   3825  CB  ILE A 240      59.159  20.373 -16.236  1.00 56.46           C
ATOM   3826  CG1 ILE A 240      59.198  21.459 -15.128  1.00 58.20           C
ATOM   3827  CG2 ILE A 240      60.395  19.463 -16.116  1.00 55.42           C
ATOM   3828  CD1 ILE A 240      58.962  20.915 -13.712  1.00 54.72           C
ATOM   3829  H   ILE A 240      57.037  21.460 -16.990  1.00 -1.00           H
ATOM   3830  HA  ILE A 240      59.805  21.750 -17.789  1.00 -1.00           H
ATOM   3831  HB  ILE A 240      58.288  19.739 -16.063  1.00 -1.00           H
ATOM   3832 HG13 ILE A 240      60.147  21.996 -15.163  1.00 -1.00           H
ATOM   3833  H4  ILE A 240      58.436  22.217 -15.305  1.00 -1.00           H
ATOM   3834 HG21 ILE A 240      60.507  19.063 -15.112  1.00 -1.00           H
ATOM   3835 HG22 ILE A 240      60.324  18.601 -16.779  1.00 -1.00           H
ATOM   3836 HG23 ILE A 240      61.308  20.007 -16.358  1.00 -1.00           H
ATOM   3837 HD11 ILE A 240      58.849  21.730 -12.998  1.00 -1.00           H
ATOM   3838 HD12 ILE A 240      58.057  20.309 -13.667  1.00 -1.00           H
ATOM   3839 HD13 ILE A 240      59.793  20.306 -13.366  1.00 -1.00           H
ATOM   3840  N   CYS A 241      58.114  19.104 -18.974  1.00 56.47           N
ATOM   3841  CA  CYS A 241      58.271  17.971 -19.895  1.00 55.34           C
ATOM   3842  C   CYS A 241      58.215  18.412 -21.363  1.00 54.38           C
ATOM   3843  O   CYS A 241      58.844  17.768 -22.201  1.00 54.58           O
ATOM   3844  CB  CYS A 241      57.207  16.887 -19.662  1.00 52.73           C
ATOM   3845  SG  CYS A 241      57.326  16.258 -17.962  1.00 58.64           S
ATOM   3846  H   CYS A 241      57.242  19.187 -18.462  1.00 -1.00           H
ATOM   3847  HA  CYS A 241      59.249  17.517 -19.726  1.00 -1.00           H
ATOM   3848  HB3 CYS A 241      56.199  17.239 -19.876  1.00 -1.00           H
ATOM   3849  H4  CYS A 241      57.387  16.052 -20.340  1.00 -1.00           H
ATOM   3850  HG  CYS A 241      56.872  17.372 -17.383  1.00 -1.00           H
ATOM   3851  N   GLU A 242      57.564  19.544 -21.679  1.00 54.71           N
ATOM   3852  CA  GLU A 242      57.589  20.123 -23.022  1.00 57.53           C
ATOM   3853  C   GLU A 242      58.991  20.673 -23.371  1.00 58.42           C
ATOM   3854  O   GLU A 242      59.389  20.666 -24.533  1.00 58.78           O
ATOM   3855  CB  GLU A 242      56.527  21.238 -23.132  1.00 60.16           C
ATOM   3856  CG  GLU A 242      56.236  21.731 -24.566  1.00 71.27           C
ATOM   3857  CD  GLU A 242      55.522  20.675 -25.404  1.00 79.54           C
ATOM   3858  OE1 GLU A 242      54.325  20.448 -25.133  1.00 80.67           O
ATOM   3859  OE2 GLU A 242      56.182  20.081 -26.281  1.00 77.65           O1-
ATOM   3860  H   GLU A 242      57.067  20.051 -20.956  1.00 -1.00           H
ATOM   3861  HA  GLU A 242      57.328  19.325 -23.715  1.00 -1.00           H
ATOM   3862  HB3 GLU A 242      55.589  20.875 -22.713  1.00 -1.00           H
ATOM   3863  H4  GLU A 242      56.816  22.090 -22.514  1.00 -1.00           H
ATOM   3864  HG3 GLU A 242      55.584  22.605 -24.523  1.00 -1.00           H
ATOM   3865  H5  GLU A 242      57.145  22.054 -25.075  1.00 -1.00           H
ATOM   3866  N   LEU A 243      59.759  21.104 -22.360  1.00 57.67           N
ATOM   3867  CA  LEU A 243      61.133  21.568 -22.513  1.00 59.00           C
ATOM   3868  C   LEU A 243      62.100  20.368 -22.526  1.00 58.98           C
ATOM   3869  O   LEU A 243      62.984  20.302 -23.377  1.00 58.94           O
ATOM   3870  CB  LEU A 243      61.461  22.495 -21.315  1.00 57.59           C
ATOM   3871  CG  LEU A 243      62.849  23.174 -21.344  1.00 62.95           C
ATOM   3872  CD1 LEU A 243      62.990  24.168 -22.509  1.00 58.21           C
ATOM   3873  CD2 LEU A 243      63.128  23.874 -20.005  1.00 68.82           C
ATOM   3874  H   LEU A 243      59.381  21.059 -21.423  1.00 -1.00           H
ATOM   3875  HA  LEU A 243      61.230  22.119 -23.450  1.00 -1.00           H
ATOM   3876  HB3 LEU A 243      60.696  23.271 -21.249  1.00 -1.00           H
ATOM   3877  H4  LEU A 243      61.377  21.934 -20.386  1.00 -1.00           H
ATOM   3878  HG  LEU A 243      63.621  22.412 -21.463  1.00 -1.00           H
ATOM   3879 HD11 LEU A 243      63.959  24.668 -22.485  1.00 -1.00           H
ATOM   3880 HD12 LEU A 243      62.916  23.671 -23.476  1.00 -1.00           H
ATOM   3881 HD13 LEU A 243      62.221  24.941 -22.471  1.00 -1.00           H
ATOM   3882 HD21 LEU A 243      64.118  24.332 -19.998  1.00 -1.00           H
ATOM   3883 HD22 LEU A 243      62.399  24.661 -19.808  1.00 -1.00           H
ATOM   3884 HD23 LEU A 243      63.090  23.170 -19.173  1.00 -1.00           H
ATOM   3885  N   LEU A 244      61.949  19.434 -21.577  1.00 57.94           N
ATOM   3886  CA  LEU A 244      62.904  18.350 -21.336  1.00 56.78           C
ATOM   3887  C   LEU A 244      62.737  17.166 -22.304  1.00 58.38           C
ATOM   3888  O   LEU A 244      63.708  16.449 -22.540  1.00 57.46           O
ATOM   3889  CB  LEU A 244      62.722  17.832 -19.885  1.00 54.40           C
ATOM   3890  CG  LEU A 244      63.634  18.525 -18.846  1.00 58.66           C
ATOM   3891  CD1 LEU A 244      63.437  20.048 -18.758  1.00 55.86           C
ATOM   3892  CD2 LEU A 244      63.477  17.884 -17.460  1.00 46.70           C
ATOM   3893  H   LEU A 244      61.228  19.591 -20.876  1.00 -1.00           H
ATOM   3894  HA  LEU A 244      63.923  18.721 -21.467  1.00 -1.00           H
ATOM   3895  HB3 LEU A 244      61.678  17.888 -19.580  1.00 -1.00           H
ATOM   3896  H4  LEU A 244      62.960  16.767 -19.849  1.00 -1.00           H
ATOM   3897  HG  LEU A 244      64.666  18.356 -19.159  1.00 -1.00           H
ATOM   3898 HD11 LEU A 244      64.110  20.486 -18.020  1.00 -1.00           H
ATOM   3899 HD12 LEU A 244      63.652  20.538 -19.707  1.00 -1.00           H
ATOM   3900 HD13 LEU A 244      62.422  20.310 -18.468  1.00 -1.00           H
ATOM   3901 HD21 LEU A 244      64.153  18.342 -16.738  1.00 -1.00           H
ATOM   3902 HD22 LEU A 244      62.464  17.988 -17.083  1.00 -1.00           H
ATOM   3903 HD23 LEU A 244      63.701  16.822 -17.484  1.00 -1.00           H
ATOM   3904  N   PHE A 245      61.535  16.950 -22.850  1.00 61.32           N
ATOM   3905  CA  PHE A 245      61.206  15.795 -23.684  1.00 63.18           C
ATOM   3906  C   PHE A 245      60.474  16.198 -24.969  1.00 65.56           C
ATOM   3907  O   PHE A 245      60.734  15.616 -26.021  1.00 66.76           O
ATOM   3908  CB  PHE A 245      60.373  14.782 -22.879  1.00 60.00           C
ATOM   3909  CG  PHE A 245      61.052  14.114 -21.695  1.00 57.03           C
ATOM   3910  CD1 PHE A 245      62.018  13.108 -21.911  1.00 57.62           C
ATOM   3911  CD2 PHE A 245      60.685  14.458 -20.376  1.00 51.55           C
ATOM   3912  CE1 PHE A 245      62.603  12.442 -20.817  1.00 60.43           C
ATOM   3913  CE2 PHE A 245      61.262  13.783 -19.284  1.00 53.19           C
ATOM   3914  CZ  PHE A 245      62.216  12.773 -19.504  1.00 56.47           C
ATOM   3915  H   PHE A 245      60.781  17.580 -22.606  1.00 -1.00           H
ATOM   3916  HA  PHE A 245      62.117  15.292 -24.015  1.00 -1.00           H
ATOM   3917  HB3 PHE A 245      59.467  15.279 -22.536  1.00 -1.00           H
ATOM   3918  H4  PHE A 245      60.037  13.986 -23.546  1.00 -1.00           H
ATOM   3919  HD1 PHE A 245      62.307  12.836 -22.916  1.00 -1.00           H
ATOM   3920  HD2 PHE A 245      59.943  15.220 -20.194  1.00 -1.00           H
ATOM   3921  HE1 PHE A 245      63.339  11.670 -20.986  1.00 -1.00           H
ATOM   3922  HE2 PHE A 245      60.972  14.030 -18.273  1.00 -1.00           H
ATOM   3923  HZ  PHE A 245      62.652  12.261 -18.659  1.00 -1.00           H
ATOM   3924  N   SER A 246      59.535  17.149 -24.871  1.00 67.84           N
ATOM   3925  CA  SER A 246      58.605  17.656 -25.886  1.00 72.69           C
ATOM   3926  C   SER A 246      57.300  16.844 -25.905  1.00 74.82           C
ATOM   3927  O   SER A 246      56.796  16.528 -27.004  1.00 75.08           O
ATOM   3928  OXT SER A 246      56.818  16.512 -24.799  1.00 75.50           O1-
ATOM   3929  CB  SER A 246      59.251  18.098 -27.225  1.00 71.95           C
ATOM   3930  OG  SER A 246      59.704  17.026 -28.026  1.00 72.58           O
ATOM   3931  H   SER A 246      59.341  17.482 -23.929  1.00 -1.00           H
ATOM   3932  HA  SER A 246      58.272  18.602 -25.476  1.00 -1.00           H
ATOM   3933  HB3 SER A 246      58.523  18.664 -27.809  1.00 -1.00           H
ATOM   3934  H4  SER A 246      60.082  18.780 -27.030  1.00 -1.00           H
ATOM   3935  HG  SER A 246      60.247  16.487 -27.448  1.00 -1.00           H
TER    3936      SER A 246
HETATM 3937  O   SPC   502      51.733  11.034  -5.301  1.00  0.00           O
HETATM 3938  H1  SPC   502      51.203  10.368  -5.819  1.00  0.00           H
HETATM 3939  H2  SPC   502      51.210  11.868  -5.187  1.00  0.00           H
HETATM 3940  O   SPC   504      54.182  13.962  -8.381  1.00  0.00           O
HETATM 3941  H1  SPC   504      54.365  13.010  -8.645  1.00  0.00           H
HETATM 3942  H2  SPC   504      53.418  13.964  -7.725  1.00  0.00           H
HETATM 3943 MG    MG A 500      53.322  11.280  -4.049  1.00 32.31          Mg2+
HETATM 3944 MG    MG A 501      66.038   8.759  -6.066  1.00 23.46          Mg2+
HETATM 3945  C1  A16 L   1      49.242   9.368  -2.018  1.00 37.43           C
HETATM 3946  C2  A16 L   1      48.724   9.126  -3.446  1.00 37.75           C
HETATM 3947  C3  A16 L   1      48.732  10.541  -4.055  1.00 36.92           C
HETATM 3948  C4  A16 L   1      47.699  11.390  -3.297  1.00 35.61           C
HETATM 3949  C5  A16 L   1      47.689  11.158  -1.761  1.00 35.18           C
HETATM 3950  C6  A16 L   1      46.371  11.734  -1.215  1.00 33.33           C
HETATM 3951  O1  A16 L   1      50.358  10.302  -1.878  1.00 38.94           O
HETATM 3952  O2  A16 L   1      49.418   8.081  -4.141  1.00 37.14           O
HETATM 3953  O3  A16 L   1      48.598  10.574  -5.463  1.00 37.56           O
HETATM 3954  O4  A16 L   1      48.085  12.740  -3.407  1.00 36.37           O
HETATM 3955  O5  A16 L   1      48.043   9.833  -1.367  1.00 35.24           O
HETATM 3956  O6  A16 L   1      45.479  10.814  -0.634  1.00 33.78           O
HETATM 3957  P   A16 L   1      44.220  11.512   0.131  1.00 35.52           P
HETATM 3958  O1P A16 L   1      43.008  10.694  -0.241  1.00 36.85           O
HETATM 3959  O2P A16 L   1      44.109  12.931  -0.362  1.00 35.72           O1-
HETATM 3960  O3P A16 L   1      44.512  11.443   1.608  1.00 36.63           O1-
HETATM 3961  P'  A16 L   1      51.880  10.204  -2.572  1.00 41.59           P
HETATM 3962  O1X A16 L   1      51.925  11.665  -2.736  1.00 39.61           O
HETATM 3963  O2X A16 L   1      51.714   9.191  -3.675  1.00 39.52           O1-
HETATM 3964  O3X A16 L   1      52.511   9.635  -1.310  1.00 40.28           O1-
HETATM 3965  H1  A16 L   1      49.522   8.430  -1.559  1.00  0.00           H
HETATM 3966  H2  A16 L   1      47.692   8.774  -3.398  1.00  0.00           H
HETATM 3967  H3  A16 L   1      49.674  11.033  -3.898  1.00  0.00           H
HETATM 3968  H4  A16 L   1      46.705  11.204  -3.724  1.00  0.00           H
HETATM 3969  H5  A16 L   1      48.478  11.740  -1.275  1.00  0.00           H
HETATM 3970  H61 A16 L   1      45.850  12.272  -2.006  1.00  0.00           H
HETATM 3971  H62 A16 L   1      46.621  12.508  -0.507  1.00  0.00           H
HETATM 3972  HO2 A16 L   1      50.300   8.404  -4.326  1.00  0.00           H
HETATM 3973  HO3 A16 L   1      47.666  10.483  -5.662  1.00  0.00           H
HETATM 3974  HO4 A16 L   1      47.828  13.011  -4.285  1.00  0.00           H
CONECT 3937 3943 3938 3939
CONECT 3938 3937
CONECT 3939 3937
CONECT 3940 3941 3942
CONECT 3941 3940
CONECT 3942 3940
CONECT 3945 3946 3951 3955 3965
CONECT 3946 3945 3947 3952 3966
CONECT 3947 3946 3948 3953 3967
CONECT 3948 3947 3949 3954 3968
CONECT 3949 3948 3950 3955 3969
CONECT 3950 3949 3956 3970 3971
CONECT 3951 3945 3961
CONECT 3952 3946 3972
CONECT 3953 3947 3973
CONECT 3954 3948 3974
CONECT 3955 3945 3949
CONECT 3956 3950 3957
CONECT 3957 3956 3958 3959 3960
CONECT 3957 3958
CONECT 3958 3957
CONECT 3958 3957
CONECT 3959 3957
CONECT 3960 3957
CONECT 3961 3951 3962 3963 3964
CONECT 3961 3962
CONECT 3962 3961
CONECT 3962 3961
CONECT 3963 3961
CONECT 3964 3961
CONECT 3965 3945
CONECT 3966 3946
CONECT 3967 3947
CONECT 3968 3948
CONECT 3969 3949
CONECT 3970 3950
CONECT 3971 3950
CONECT 3972 3952
CONECT 3973 3953
CONECT 3974 3954
ENDMDL
END   
